# Supplementary material for: C9orf72 is differentially expressed in the central nervous system and myeloid cells and consistently reduced in C9orf72, MAPT and GRN mutation carriers
Source: Acta Neuropathol Commun. 2016 Apr 14;4:37. doi: 10.1186/s40478-016-0306-7 (PMC4832459; doi:10.1186/s40478-016-0306-7)
Supplement: Additional file 1: — Supplementary Data. Figure S1: Definition of TSSs at the C9orf72 locus; Figure S2: C9orf72 expression changes in challenged CD14+ monocytes. Figure S3: Distinct TSSs expression at C9orf72 locus in CNS, myeloid and lymphoid cells. Figure S4: Sense and antisense C9orf72 transcripts at the C9orf72 locus. Figure S5: Distinct C9orf72 TSSs expression in control brains. Figure S6: C9orf72 expression in adult and fetal cortex. Figure S7: C9orf72 expression level in CD14+ monocytes, brain tissue and microglia. Figure S8: C9orf72 expression in brains of patients with different neurodegenerative diseases. Figure S9: C9orf72 expression in CD14+ monocytes. Suppl. excel File 1: WGCNA results. Suppl. excel File 2: Correlations values between C9orf72 TSS(s) and all the other TSSs in the co-expressed modules. Table S1: Expression of C9orf72 TSSs as defined in CAGEseq dataset 1. Table S2: Expression of C9orf72 TSSs as defined in CAGEseq dataset 2. Table S3: List of primers used in this study. Table S4: Biological functions significant to the three modules related to C9orf72 TSSs as identified by WGCNA. Table S5: Biological functions significant for genes that correlate with C9orf72 TSSs in the WGCNA identified modules. Table S6: Summary of the Mann-Whitney test performed on NRQ values from qPCR experiments on medial frontal gyrus. (ZIP 20675 kb) [file 40478_2016_306_MOESM1_ESM.zip › Suppl File 2.xlsx]

## Sheet: S2A_yellow
clusterID	geneID	rho	p.value	p.value.adjusted
S2A.minus	C9orf72	1	0	0
L2_hg19_chr2_-_220118639	TUBA4A	0.62816	2.05947e-10	1.9668e-07
L2_hg19_chr2_+_28113607	BRE	0.623206	3.13458e-10	1.99568e-07
L2_hg19_chr12_+_8234872	NECAP1	0.618105	4.79393e-10	2.2891e-07
L2_hg19_chr11_+_12132136	MICAL2	0.614453	6.46824e-10	2.47087e-07
L2_hg19_chr19_+_54369624	MYADM	0.586	5.88492e-09	1.69127e-06
L2_hg19_chr3_-_36986482	TRANK1	0.585297	6.19839e-09	1.69127e-06
L2_hg19_chr12_+_10365475	GABARAPL1	0.577856	1.06544e-08	2.54374e-06
L2_hg19_chr20_-_8000407	TMX4	0.572472	1.56358e-08	3.31826e-06
L2_hg19_chr3_+_113465904	ATP6V1A	0.566973	2.29732e-08	4.06301e-06
L2_hg19_chr15_-_38852267	RASGRP1	0.566648	2.34965e-08	4.06301e-06
L2_hg19_chr11_-_77185397	PAK1	0.565188	2.59886e-08	4.06301e-06
L2_hg19_chr10_-_74385836	MICU1	0.564286	2.7654e-08	4.06301e-06
L2_hg19_chr5_-_94620246	MCTP1	0.559053	3.94976e-08	5.3886e-06
L2_hg19_chr7_-_8301779	ICA1	0.550443	7.00781e-08	7.88297e-06
L2_hg19_chr8_-_131029432	FAM49B	0.549614	7.39899e-08	7.88297e-06
L2_hg19_chr6_-_27440167	ZNF184	0.549552	7.42897e-08	7.88297e-06
L2_hg19_chr22_-_21213098	PI4KA	0.54593	9.40418e-08	8.64053e-06
L2_hg19_chr19_+_38755212	SPINT2	0.544796	1.01184e-07	8.64053e-06
L2_hg19_chrX_+_37545043	XK	0.544769	1.01358e-07	8.64053e-06
L2_hg19_chr9_+_130027052	GARNL3	0.544692	1.01866e-07	8.64053e-06
L2_hg19_chr11_+_64059469	KCNK4	0.544202	1.05134e-07	8.64053e-06
L2_hg19_chr14_-_70041575	CCDC177	0.543701	1.08572e-07	8.64053e-06
L2_hg19_chr1_-_1891551	C1orf222	0.538344	1.52703e-07	1.08023e-05
L2_hg19_chr11_-_77122996	PAK1	0.527122	3.06177e-07	1.85218e-05
L2_hg19_chr6_+_26020680	HIST1H3A	0.526744	3.13297e-07	1.85218e-05
L2_hg19_chrX_-_102941626	MORF4L2	0.526272	3.22418e-07	1.85218e-05
L2_hg19_chr11_-_77184666	PAK1	0.52622	3.23446e-07	1.85218e-05
L2_hg19_chr22_+_18593577	TUBA8	0.525066	3.46856e-07	1.85218e-05
L2_hg19_chr3_-_195622218	TNK2	0.524467	3.59638e-07	1.85218e-05
L2_hg19_chr17_+_38465431	RARA	0.524366	3.61843e-07	1.85218e-05
L2_hg19_chr17_-_3796346	CAMKK1	0.523522	3.80717e-07	1.85218e-05
L2_hg19_chr11_+_119019763	ABCG4	0.523458	3.82187e-07	1.85218e-05
L2_hg19_chr17_-_8534660	MYH10	0.523444	3.82512e-07	1.85218e-05
L2_hg19_chr2_+_45878419	PRKCE	0.522431	4.06518e-07	1.85218e-05
L2_hg19_chr3_-_18466830	SATB1	0.52242	4.06774e-07	1.85218e-05
L2_hg19_chr17_-_4890969	CAMTA2	0.522399	4.07286e-07	1.85218e-05
L2_hg19_chr1_+_159141170	CADM3	0.521679	4.25254e-07	1.87286e-05
L2_hg19_chr9_-_130517540	SH2D3C	0.521437	4.31444e-07	1.87286e-05
L2_hg19_chr12_-_7521981	CD163L1	0.521057	4.41341e-07	1.87325e-05
L2_hg19_chr2_-_220119286	TUBA4A	0.520154	4.65766e-07	1.93394e-05
L2_hg19_chr13_-_46425887	SIAH3	0.519585	4.81784e-07	1.94662e-05
L2_hg19_chr8_-_99306434	NIPAL2	0.518884	5.02269e-07	1.95782e-05
L2_hg19_chr12_-_6579841	VAMP1	0.517645	5.40472e-07	1.9913e-05
L2_hg19_chr12_-_81331485	LIN7A	0.516763	5.69316e-07	1.9913e-05
L2_hg19_chr1_-_26185876	AUNIP	0.516536	5.76999e-07	1.9913e-05
L2_hg19_chr7_-_132261228	PLXNA4	0.516483	5.78784e-07	1.9913e-05
L2_hg19_chrX_+_21959114	SMS	0.516449	5.79953e-07	1.9913e-05
L2_hg19_chr12_-_58026461	B4GALNT1	0.516335	5.83838e-07	1.9913e-05
L2_hg19_chr5_-_176056952	SNCB	0.515259	6.21922e-07	1.99342e-05
L2_hg19_chr7_+_139208471	CLEC2L	0.515142	6.26205e-07	1.99342e-05
L2_hg19_chr14_+_53019999	GPR137C	0.514627	6.45356e-07	2.01466e-05
L2_hg19_chr21_-_39288753	KCNJ6	0.514401	6.53974e-07	2.01466e-05
L2_hg19_chr17_-_72889730	FADS6	0.513979	6.70286e-07	2.03214e-05
L2_hg19_chr18_-_44336772	ST8SIA5	0.513699	6.81337e-07	2.03337e-05
L2_hg19_chr15_-_52821076	MYO5A	0.511957	7.53973e-07	2.18195e-05
L2_hg19_chr9_+_34957558	KIAA1045	0.510152	8.3692e-07	2.35076e-05
L2_hg19_chr12_-_57736238	R3HDM2	0.509632	8.62366e-07	2.35303e-05
L2_hg19_chr19_+_18747214	KLHL26	0.509249	8.8159e-07	2.3716e-05
L2_hg19_chr10_+_18550148	CACNB2	0.507677	9.64739e-07	2.52418e-05
L2_hg19_chr5_+_161494470	GABRG2	0.507003	1.00263e-06	2.57357e-05
L2_hg19_chr22_+_41075487	MCHR1	0.506846	1.01169e-06	2.57357e-05
L2_hg19_chr7_-_752776	PRKAR1B	0.5063	1.04367e-06	2.57357e-05
L2_hg19_chr15_-_38857005	RASGRP1	0.506153	1.05244e-06	2.57357e-05
L2_hg19_chr22_-_20255840	RTN4R	0.505738	1.07759e-06	2.57357e-05
L2_hg19_chr17_+_8339219	NDEL1	0.505355	1.10127e-06	2.59683e-05
L2_hg19_chr17_-_8021831	ALOXE3	0.505075	1.11894e-06	2.6063e-05
L2_hg19_chr11_-_45307883	SYT13	0.504452	1.15917e-06	2.64091e-05
L2_hg19_chr7_+_154863109	HTR5A	0.504417	1.16145e-06	2.64091e-05
L2_hg19_chr3_-_182833983	MCCC1	0.503822	1.20121e-06	2.65552e-05
L2_hg19_chr19_-_19373612	HAPLN4	0.503742	1.20663e-06	2.65552e-05
L2_hg19_chr5_+_140864615	PCDHGC4	0.502244	1.31294e-06	2.75505e-05
L2_hg19_chr1_+_150121835	PLEKHO1	0.502157	1.31941e-06	2.75505e-05
L2_hg19_chr6_-_48036826	PTCHD4	0.502048	1.32753e-06	2.75505e-05
L2_hg19_chr1_-_211307487	KCNH1	0.502	1.33111e-06	2.75505e-05
L2_hg19_chr1_+_116915865	ATP1A1	0.501671	1.35589e-06	2.75505e-05
L2_hg19_chr19_+_47104622	CALM3	0.501178	1.39392e-06	2.77333e-05
L2_hg19_chr7_+_16793381	TSPAN13	0.500848	1.41997e-06	2.79413e-05
L2_hg19_chr6_+_116600631	DSE	0.500464	1.45074e-06	2.79413e-05
L2_hg19_chr2_-_222437023	EPHA4	0.500373	1.45821e-06	2.79413e-05
L2_hg19_chr14_+_72053014	SIPA1L1	0.500299	1.46421e-06	2.79413e-05
L2_hg19_chr9_-_101471216	GABBR2	0.500013	1.48779e-06	2.79413e-05
L2_hg19_chrX_+_133594194	HPRT1	0.499961	1.49215e-06	2.79413e-05
L2_hg19_chr2_-_211342305	LANCL1	0.499396	1.53989e-06	2.82807e-05
L2_hg19_chr5_+_140201208	PCDHA5	0.498616	1.60825e-06	2.89479e-05
L2_hg19_chr5_-_160974540	GABRB2	0.498286	1.63802e-06	2.89687e-05
L2_hg19_chr18_-_29265884	B4GALT6	0.497956	1.66826e-06	2.91006e-05
L2_hg19_chr13_-_114107848	ADPRHL1	0.497512	1.70978e-06	2.91006e-05
L2_hg19_chr7_-_14029053	ETV1	0.497457	1.71504e-06	2.91006e-05
L2_hg19_chr13_+_22245214	FGF9	0.497451	1.7156e-06	2.91006e-05
L2_hg19_chr1_+_244214584	ZBTB18	0.497305	1.72956e-06	2.91006e-05
L2_hg19_chr11_+_131780395	NTM	0.497071	1.75213e-06	2.91006e-05
L2_hg19_chr8_+_120428685	NOV	0.495797	1.87979e-06	3.04364e-05
L2_hg19_chr3_-_155394131	PLCH1	0.495791	1.88036e-06	3.04364e-05
L2_hg19_chr10_+_49514722	MAPK8	0.495206	1.94188e-06	3.1168e-05
L2_hg19_chr19_-_17414233	ABHD8	0.494755	1.99064e-06	3.13204e-05
L2_hg19_chr6_+_70576447	COL19A1	0.494552	2.01291e-06	3.13204e-05
L2_hg19_chr5_+_161275568	GABRA1	0.494519	2.01661e-06	3.13204e-05
L2_hg19_chr3_+_37902719	CTDSPL	0.494287	2.04248e-06	3.13204e-05
L2_hg19_chr7_+_145813158	CNTNAP2	0.494207	2.05137e-06	3.13204e-05
L2_hg19_chr6_-_6007157	NRN1	0.493987	2.07624e-06	3.13204e-05
L2_hg19_chr2_+_112895992	FBLN7	0.493789	2.09896e-06	3.13204e-05
L2_hg19_chr9_+_2157661	SMARCA2	0.493601	2.12064e-06	3.1354e-05
L2_hg19_chr6_-_84315463	SNAP91	0.493279	2.15825e-06	3.1354e-05
L2_hg19_chr11_-_83984554	DLG2	0.493148	2.17386e-06	3.1354e-05
L2_hg19_chr6_-_3157777	TUBB2A	0.492666	2.23172e-06	3.1354e-05
L2_hg19_chr17_-_77093498	RBFOX3	0.492556	2.24519e-06	3.1354e-05
L2_hg19_chr8_-_41754258	ANK1	0.492542	2.24691e-06	3.1354e-05
L2_hg19_chr7_-_15014478	DGKB	0.491303	2.40372e-06	3.30296e-05
L2_hg19_chrX_+_24483405	PDK3	0.490389	2.52584e-06	3.4334e-05
L2_hg19_chr3_+_158449926	MFSD1	0.490325	2.5346e-06	3.4334e-05
L2_hg19_chr5_-_43313513	HMGCS1	0.489927	2.58976e-06	3.4714e-05
L2_hg19_chr22_-_21386849	SLC7A4	0.489861	2.59901e-06	3.4714e-05
L2_hg19_chr19_-_3700465	PIP5K1C	0.489056	2.71452e-06	3.55118e-05
L2_hg19_chr22_+_21319459	AIFM3	0.488442	2.80579e-06	3.64562e-05
L2_hg19_chr3_+_4535031	ITPR1	0.48807	2.86263e-06	3.69434e-05
L2_hg19_chr18_-_3874697	DLGAP1	0.48792	2.88575e-06	3.69918e-05
L2_hg19_chr15_-_50474978	ATP8B4	0.487337	2.97757e-06	3.79144e-05
L2_hg19_chr8_+_42249397	VDAC3	0.48702	3.02854e-06	3.8308e-05
L2_hg19_chr6_-_116601092	TSPYL1	0.486422	3.12711e-06	3.85341e-05
L2_hg19_chr7_-_31380339	NEUROD6	0.486031	3.19311e-06	3.88462e-05
L2_hg19_chr7_-_127672672	LRRC4	0.485405	3.3017e-06	3.9323e-05
L2_hg19_chr4_+_114038164	ANK2	0.485346	3.31202e-06	3.9323e-05
L2_hg19_chr11_-_798005	SLC25A22	0.485338	3.31335e-06	3.9323e-05
L2_hg19_chrX_+_102000989	BHLHB9	0.485331	3.31466e-06	3.9323e-05
L2_hg19_chr17_-_56591984	MTMR4	0.484977	3.37775e-06	3.98241e-05
L2_hg19_chr18_-_44337585	ST8SIA5	0.484699	3.42809e-06	3.99462e-05
L2_hg19_chr11_+_120256039	ARHGEF12	0.48459	3.448e-06	3.99462e-05
L2_hg19_chr5_-_16179899	MARCH11	0.483599	3.6344e-06	4.05124e-05
L2_hg19_chr17_+_58227333	CA4	0.483593	3.63551e-06	4.05124e-05
L2_hg19_chr9_-_130966500	CIZ1	0.483195	3.71298e-06	4.05124e-05
L2_hg19_chr15_+_50474392	SLC27A2	0.483184	3.71517e-06	4.05124e-05
L2_hg19_chrX_-_142722862	SLITRK4	0.483093	3.73308e-06	4.05124e-05
L2_hg19_chr5_+_140254894	PCDHA12	0.482881	3.77528e-06	4.05663e-05
L2_hg19_chr15_-_40213136	GPR176	0.482574	3.83703e-06	4.09426e-05
L2_hg19_chr11_+_131780556	NTM	0.482294	3.89416e-06	4.13214e-05
L2_hg19_chr17_-_37353921	CACNB1	0.481972	3.96092e-06	4.14764e-05
L2_hg19_chr13_+_111839170	ARHGEF7	0.481953	3.96477e-06	4.14764e-05
L2_hg19_chr11_-_74109776	PGM2L1	0.481722	4.01335e-06	4.14764e-05
L2_hg19_chr3_+_184055387	FAM131A	0.481704	4.01735e-06	4.14764e-05
L2_hg19_chr2_+_10443029	HPCAL1	0.481143	4.13775e-06	4.20377e-05
L2_hg19_chr11_-_132813685	OPCML	0.480974	4.17458e-06	4.21082e-05
L2_hg19_chr1_+_36023042	NCDN	0.48091	4.18877e-06	4.21082e-05
L2_hg19_chr12_+_122688292	B3GNT4	0.480801	4.2128e-06	4.2128e-05
L2_hg19_chr19_+_51815095	IGLON5	0.480641	4.24828e-06	4.22616e-05
L2_hg19_chr3_-_10452335	ATP2B2	0.48029	4.32726e-06	4.24951e-05
L2_hg19_chr11_-_94134584	GPR83	0.480228	4.34144e-06	4.24951e-05
L2_hg19_chr18_-_3874301	DLGAP1	0.480172	4.35411e-06	4.24951e-05
L2_hg19_chr5_+_5140442	ADAMTS16	0.480143	4.36076e-06	4.24951e-05
L2_hg19_chr11_-_8680432	TRIM66	0.4799	4.41669e-06	4.26597e-05
L2_hg19_chr6_+_53976244	MLIP	0.479876	4.42232e-06	4.26597e-05
L2_hg19_chr11_+_17757683	KCNC1	0.47949	4.51265e-06	4.33124e-05
L2_hg19_chr6_-_46293553	RCAN2	0.479326	4.55142e-06	4.34661e-05
L2_hg19_chr2_-_163695251	KCNH7	0.478333	4.79369e-06	4.52591e-05
L2_hg19_chr20_-_43150689	SERINC3	0.478267	4.81026e-06	4.52591e-05
L2_hg19_chr19_+_34856100	GPI	0.477249	5.07203e-06	4.70045e-05
L2_hg19_chr3_+_120628135	STXBP5L	0.477006	5.13654e-06	4.71673e-05
L2_hg19_chr7_+_87257797	RUNDC3B	0.476799	5.19203e-06	4.73404e-05
L2_hg19_chr7_-_154863269	AC093726.4	0.476751	5.20496e-06	4.73404e-05
L2_hg19_chr1_+_1950798	GABRD	0.476573	5.25314e-06	4.73948e-05
L2_hg19_chr2_-_139537889	NXPH2	0.476488	5.2764e-06	4.73948e-05
L2_hg19_chr8_-_145050371	PLEC	0.476455	5.28539e-06	4.73948e-05
L2_hg19_chr19_-_51143105	SYT3	0.475766	5.47747e-06	4.8435e-05
L2_hg19_chr2_-_139538447	NXPH2	0.475398	5.58258e-06	4.88087e-05
L2_hg19_chr20_+_60174835	CDH4	0.475262	5.62194e-06	4.88087e-05
L2_hg19_chr15_+_76352325	C15orf27	0.47403	5.99058e-06	5.13703e-05
L2_hg19_chr1_+_29563033	PTPRU	0.473963	6.01122e-06	5.13703e-05
L2_hg19_chr7_-_107642382	LAMB1	0.47392	6.02458e-06	5.13703e-05
L2_hg19_chr9_-_23821306	ELAVL2	0.473807	6.05951e-06	5.13773e-05
L2_hg19_chr1_+_27320182	TRNP1	0.47367	6.10258e-06	5.13773e-05
L2_hg19_chr16_-_29910389	SEZ6L2	0.473569	6.13415e-06	5.13773e-05
L2_hg19_chr3_+_120628528	STXBP5L	0.473507	6.15368e-06	5.13773e-05
L2_hg19_chr5_-_160973730	GABRB2	0.473159	6.26481e-06	5.16385e-05
L2_hg19_chr21_-_34100217	SYNJ1	0.473082	6.28934e-06	5.16385e-05
L2_hg19_chr12_-_62585216	FAM19A2	0.473051	6.29936e-06	5.16385e-05
L2_hg19_chr19_-_13618249	CACNA1A	0.472556	6.46124e-06	5.27392e-05
L2_hg19_chr19_+_57154530	SMIM17	0.472396	6.51439e-06	5.28275e-05
L2_hg19_chr7_+_49813233	VWC2	0.472357	6.52738e-06	5.28275e-05
L2_hg19_chr13_+_113622823	MCF2L	0.472229	6.57041e-06	5.286e-05
L2_hg19_chr7_-_100254058	ACTL6B	0.471836	6.70364e-06	5.286e-05
L2_hg19_chr7_-_38969155	VPS41	0.471698	6.75124e-06	5.286e-05
L2_hg19_chr20_+_33103411	DYNLRB1	0.471689	6.75436e-06	5.286e-05
L2_hg19_chr17_+_2680522	RAP1GAP2	0.471636	6.77241e-06	5.286e-05
L2_hg19_chr20_+_1876052	SIRPA	0.471613	6.78047e-06	5.286e-05
L2_hg19_chr14_+_75895106	JDP2	0.471176	6.9333e-06	5.31832e-05
L2_hg19_chr16_-_4987148	PPL	0.470311	7.24559e-06	5.49169e-05
L2_hg19_chr8_+_85095909	RALYL	0.470206	7.28428e-06	5.4992e-05
L2_hg19_chr18_-_53070870	TCF4	0.470009	7.35759e-06	5.52608e-05
L2_hg19_chr4_-_1244116	CTBP1	0.469823	7.42759e-06	5.52989e-05
L2_hg19_chr5_-_94621238	MCTP1	0.469788	7.44075e-06	5.52989e-05
L2_hg19_chr7_-_151511934	PRKAG2	0.469655	7.49108e-06	5.54572e-05
L2_hg19_chr10_-_103881118	LDB1	0.469024	7.73447e-06	5.66482e-05
L2_hg19_chr11_+_66790718	SYT12	0.469008	7.74094e-06	5.66482e-05
L2_hg19_chr11_+_66025943	KLC2	0.468823	7.81351e-06	5.67445e-05
L2_hg19_chr21_+_45770043	TRPM2	0.468728	7.85121e-06	5.67622e-05
L2_hg19_chr16_+_66461216	BEAN1	0.468667	7.87538e-06	5.67622e-05
L2_hg19_chr1_+_18433988	IGSF21	0.468592	7.90563e-06	5.6766e-05
L2_hg19_chr2_-_203735594	ICA1L	0.468235	8.04945e-06	5.72304e-05
L2_hg19_chr14_+_69951405	PLEKHD1	0.468212	8.0588e-06	5.72304e-05
L2_hg19_chr20_+_58508833	FAM217B	0.468209	8.06019e-06	5.72304e-05
L2_hg19_chr11_-_17498563	ABCC8	0.467549	8.33304e-06	5.82515e-05
L2_hg19_chr1_-_6557483	PLEKHG5	0.467524	8.3435e-06	5.82515e-05
L2_hg19_chr16_-_10277320	GRIN2A	0.467378	8.40491e-06	5.82515e-05
L2_hg19_chr8_-_57232733	SDR16C5	0.467271	8.45039e-06	5.82515e-05
L2_hg19_chr5_-_156772681	FNDC9	0.467242	8.463e-06	5.82515e-05
L2_hg19_chr12_+_108523064	WSCD2	0.466657	8.71563e-06	5.96662e-05
L2_hg19_chr5_+_140248541	PCDHA11	0.466541	8.76669e-06	5.98013e-05
L2_hg19_chr19_+_46998068	AC011484.1	0.466348	8.85205e-06	5.98944e-05
L2_hg19_chr1_-_201140683	TMEM9	0.466247	8.89701e-06	5.98944e-05
L2_hg19_chr12_+_50101524	TMBIM6	0.466048	8.98633e-06	5.98944e-05
L2_hg19_chr7_+_73498335	LIMK1	0.466008	9.00416e-06	5.98944e-05
L2_hg19_chr10_+_23983688	KIAA1217	0.465956	9.0281e-06	5.98944e-05
L2_hg19_chr1_-_111148651	KCNA2	0.46588	9.06256e-06	5.98944e-05
L2_hg19_chr11_-_71750853	NUMA1	0.465746	9.1234e-06	5.98948e-05
L2_hg19_chr14_+_55738138	FBXO34	0.465683	9.15217e-06	5.98948e-05
L2_hg19_chr3_-_192445217	FGF12	0.465665	9.16054e-06	5.98948e-05
L2_hg19_chr6_-_24645985	KIAA0319	0.46541	9.27818e-06	6.02766e-05
L2_hg19_chr4_+_81187817	FGF5	0.46529	9.33434e-06	6.04359e-05
L2_hg19_chr13_-_47471174	HTR2A	0.465178	9.3868e-06	6.05702e-05
L2_hg19_chr6_+_134273598	TBPL1	0.464885	9.52543e-06	6.12578e-05
L2_hg19_chr11_-_101454737	TRPC6	0.464771	9.57945e-06	6.13985e-05
L2_hg19_chr3_+_51741083	GRM2	0.464658	9.634e-06	6.15416e-05
L2_hg19_chr5_-_132948231	FSTL4	0.464203	9.85516e-06	6.2455e-05
L2_hg19_chr3_-_48057905	MAP4	0.464196	9.85863e-06	6.2455e-05
L2_hg19_chr16_-_30022315	DOC2A	0.464163	9.87508e-06	6.2455e-05
L2_hg19_chr11_-_132813160	OPCML	0.463979	9.96593e-06	6.26149e-05
L2_hg19_chr1_-_50489584	AGBL4	0.463845	1.00329e-05	6.2829e-05
L2_hg19_chr12_-_75724092	CAPS2	0.463398	1.02585e-05	6.38232e-05
L2_hg19_chr17_+_79373173	BAHCC1	0.462982	1.04728e-05	6.49451e-05
L2_hg19_chr2_+_166428851	CSRNP3	0.462786	1.05754e-05	6.53688e-05
L2_hg19_chr12_+_48577431	C12orf68	0.462574	1.06871e-05	6.58465e-05
L2_hg19_chr8_-_93107457	RUNX1T1	0.46241	1.07746e-05	6.61719e-05
L2_hg19_chr1_-_6445824	ACOT7	0.461558	1.12392e-05	6.79756e-05
L2_hg19_chr19_-_40724270	TTC9B	0.461427	1.13118e-05	6.81564e-05
L2_hg19_chr6_-_26018014	HIST1H1A	0.461222	1.14273e-05	6.86359e-05
L2_hg19_chr8_+_21914324	EPB49	0.460817	1.16583e-05	6.91752e-05
L2_hg19_chr11_-_64512814	RASGRP2	0.460771	1.16847e-05	6.91752e-05
L2_hg19_chr2_-_230787895	TRIP12	0.460685	1.17344e-05	6.91752e-05
L2_hg19_chr5_-_45696451	HCN1	0.460402	1.18992e-05	6.99306e-05
L2_hg19_chr19_-_15090675	SLC1A6	0.46007	1.20954e-05	7.0583e-05
L2_hg19_chr1_+_155051317	EFNA3	0.45994	1.2173e-05	7.0583e-05
L2_hg19_chr16_-_10276243	GRIN2A	0.459762	1.22802e-05	7.0583e-05
L2_hg19_chr9_-_112260586	PTPN3	0.459727	1.23013e-05	7.0583e-05
L2_hg19_chr19_-_46000269	RTN2	0.459703	1.23156e-05	7.0583e-05
L2_hg19_chrX_+_69664684	DLG3	0.459354	1.25291e-05	7.14346e-05
L2_hg19_chr14_+_93897288	UNC79	0.459163	1.26471e-05	7.1893e-05
L2_hg19_chr15_-_73925584	NPTN	0.458809	1.28688e-05	7.29357e-05
L2_hg19_chr3_-_10491468	ATP2B2	0.458721	1.29241e-05	7.30324e-05
L2_hg19_chr8_-_21645834	GFRA2	0.458172	1.32766e-05	7.41469e-05
L2_hg19_chr5_-_78809956	HOMER1	0.457989	1.33958e-05	7.44034e-05
L2_hg19_chr11_-_70672998	SHANK2	0.457935	1.34317e-05	7.44034e-05
L2_hg19_chr2_-_68479663	PPP3R1	0.457854	1.34849e-05	7.44034e-05
L2_hg19_chr1_+_248020488	TRIM58	0.457783	1.35319e-05	7.44034e-05
L2_hg19_chr17_+_42836355	ADAM11	0.457746	1.35562e-05	7.44034e-05
L2_hg19_chr10_-_16563877	C1QL3	0.457595	1.36565e-05	7.47387e-05
L2_hg19_chr1_+_163039151	RGS4	0.457421	1.37733e-05	7.49525e-05
L2_hg19_chr15_+_74422038	ISLR2	0.45742	1.3774e-05	7.49525e-05
L2_hg19_chr7_+_45613966	ADCY1	0.457328	1.38355e-05	7.50735e-05
L2_hg19_chr19_-_38720334	DPF1	0.457119	1.39774e-05	7.56284e-05
L2_hg19_chr19_-_18654863	FKBP8	0.45687	1.41487e-05	7.62911e-05
L2_hg19_chr14_-_105714811	BRF1	0.456759	1.42251e-05	7.62911e-05
L2_hg19_chr3_-_161090667	SPTSSB	0.456671	1.42864e-05	7.62911e-05
L2_hg19_chr4_+_183369176	TENM3	0.456666	1.42896e-05	7.62911e-05
L2_hg19_chr8_+_80523999	STMN2	0.456641	1.4307e-05	7.62911e-05
L2_hg19_chr15_+_27216544	GABRG3	0.456538	1.43795e-05	7.62911e-05
L2_hg19_chr3_+_2140549	CNTN4	0.456279	1.45619e-05	7.68321e-05
L2_hg19_chr1_-_1535514	C1orf233	0.456069	1.47113e-05	7.74068e-05
L2_hg19_chr7_+_75508351	RHBDD2	0.455902	1.48313e-05	7.76101e-05
L2_hg19_chr12_+_65218446	TBC1D30	0.455666	1.50024e-05	7.8291e-05
L2_hg19_chr3_+_139654026	CLSTN2	0.455483	1.51357e-05	7.87718e-05
L2_hg19_chr5_-_11903480	CTNND2	0.455418	1.51841e-05	7.88088e-05
L2_hg19_chr10_-_14372892	FRMD4A	0.45526	1.53004e-05	7.91974e-05
L2_hg19_chr12_+_52056611	SCN8A	0.455194	1.53497e-05	7.92378e-05
L2_hg19_chr22_-_23484258	RTDR1	0.455071	1.54417e-05	7.94975e-05
L2_hg19_chr3_+_141103652	ZBTB38	0.454786	1.56562e-05	8.03856e-05
L2_hg19_chr14_+_93896687	UNC79	0.454726	1.57021e-05	8.04047e-05
L2_hg19_chr10_+_1102342	WDR37	0.454663	1.57495e-05	8.04245e-05
L2_hg19_chr14_+_72399938	RGS6	0.45461	1.57901e-05	8.04245e-05
L2_hg19_chr8_-_20161473	LZTS1	0.45448	1.58896e-05	8.07158e-05
L2_hg19_chr7_+_75831225	SRRM3	0.454271	1.60513e-05	8.13208e-05
L2_hg19_chr4_-_54424377	LNX1	0.454134	1.61581e-05	8.15353e-05
L2_hg19_chr18_+_32621384	MAPRE2	0.454107	1.6179e-05	8.15353e-05
L2_hg19_chrX_-_20134757	MAP7D2	0.454005	1.62587e-05	8.17215e-05
L2_hg19_chr10_+_18689588	CACNB2	0.453881	1.63567e-05	8.19981e-05
L2_hg19_chr17_-_72856005	GRIN2C	0.453331	1.67962e-05	8.37508e-05
L2_hg19_chr12_+_175945	IQSEC3	0.453226	1.6882e-05	8.37508e-05
L2_hg19_chr6_-_6007750	NRN1	0.453172	1.69256e-05	8.37508e-05
L2_hg19_chr12_+_78592937	NAV3	0.452982	1.70815e-05	8.39285e-05
L2_hg19_chr2_-_200329833	SATB2	0.452946	1.71113e-05	8.39285e-05
L2_hg19_chr17_-_37382196	STAC2	0.452914	1.71372e-05	8.39285e-05
L2_hg19_chr8_-_109095043	RSPO2	0.4528	1.72315e-05	8.41743e-05
L2_hg19_chr17_+_38277428	MSL1	0.452652	1.73545e-05	8.45415e-05
L2_hg19_chr12_-_132906171	GALNT9	0.452604	1.73952e-05	8.45415e-05
L2_hg19_chr5_+_175299769	CPLX2	0.452495	1.74862e-05	8.47681e-05
L2_hg19_chr12_-_50297903	FAIM2	0.452217	1.77214e-05	8.54998e-05
L2_hg19_chr20_-_50808692	ZFP64	0.452205	1.77319e-05	8.54998e-05
L2_hg19_chr7_-_112726084	GPR85	0.452159	1.77714e-05	8.54998e-05
L2_hg19_chr16_+_725670	RHBDL1	0.451983	1.79215e-05	8.60052e-05
L2_hg19_chr15_+_74466082	ISLR	0.451827	1.80566e-05	8.64364e-05
L2_hg19_chr3_+_63263993	SYNPR	0.451726	1.81443e-05	8.6639e-05
L2_hg19_chr15_-_35047196	GJD2	0.451558	1.82912e-05	8.68163e-05
L2_hg19_chr15_+_59730403	FAM81A	0.451476	1.83632e-05	8.68163e-05
L2_hg19_chr4_-_87278892	MAPK10	0.450916	1.88619e-05	8.85377e-05
L2_hg19_chr19_+_4279666	SHD	0.450907	1.88705e-05	8.85377e-05
L2_hg19_chr7_-_73038851	MLXIPL	0.450532	1.9212e-05	8.94266e-05
L2_hg19_chr8_-_19459976	CSGALNACT1	0.450491	1.92497e-05	8.94266e-05
L2_hg19_chr8_+_21912967	EPB49	0.450221	1.94991e-05	9.01773e-05
L2_hg19_chr2_-_241759635	KIF1A	0.450079	1.96315e-05	9.03523e-05
L2_hg19_chr7_-_111202294	IMMP2L	0.449909	1.97918e-05	9.08712e-05
L2_hg19_chr19_-_39523188	FBXO27	0.449383	2.02937e-05	9.27297e-05
L2_hg19_chr6_+_155469324	TIAM2	0.449263	2.04106e-05	9.30411e-05
L2_hg19_chr5_-_137071777	KLHL3	0.44903	2.06379e-05	9.36121e-05
L2_hg19_chr17_-_73150606	HN1	0.449027	2.06406e-05	9.36121e-05
L2_hg19_chr10_+_101089114	CNNM1	0.448984	2.06829e-05	9.36121e-05
L2_hg19_chr10_-_133109983	TCERG1L	0.448844	2.08214e-05	9.40162e-05
L2_hg19_chr17_+_2680075	RAP1GAP2	0.448472	2.11925e-05	9.54663e-05
L2_hg19_chr20_-_4982539	SLC23A2	0.44789	2.17863e-05	9.72237e-05
L2_hg19_chr1_-_44818604	ERI3	0.447799	2.18795e-05	9.73833e-05
L2_hg19_chr12_+_79439475	SYT1	0.447725	2.19571e-05	9.73833e-05
L2_hg19_chr3_+_141106653	ZBTB38	0.447659	2.2026e-05	9.73833e-05
L2_hg19_chr11_-_1330852	TOLLIP	0.447327	2.23743e-05	9.79752e-05
L2_hg19_chr10_+_106401047	SORCS3	0.447287	2.24163e-05	9.79752e-05
L2_hg19_chr1_+_60280679	HOOK1	0.446963	2.27633e-05	9.88135e-05
L2_hg19_chr1_-_117210354	IGSF3	0.446131	2.36742e-05	0.000101613
L2_hg19_chr7_-_56184109	NUPR1L	0.445964	2.38613e-05	0.000102186
L2_hg19_chr13_-_103054396	FGF14	0.445824	2.40191e-05	0.000102632
L2_hg19_chr3_+_68053389	FAM19A1	0.445655	2.42118e-05	0.000103006
L2_hg19_chr2_-_51259727	NRXN1	0.445628	2.42426e-05	0.000103006
L2_hg19_chrX_-_53350547	IQSEC2	0.44548	2.44115e-05	0.000103006
L2_hg19_chr12_-_75603527	KCNC2	0.445472	2.44204e-05	0.000103006
L2_hg19_chr9_+_91002847	SPIN1	0.445464	2.44301e-05	0.000103006
L2_hg19_chr18_-_31803701	NOL4	0.445222	2.47095e-05	0.000103951
L2_hg19_chr2_-_166060389	SCN3A	0.444881	2.51079e-05	0.000104758
L2_hg19_chr4_-_186733347	SORBS2	0.444816	2.51845e-05	0.00010479
L2_hg19_chr7_-_126892294	GRM8	0.444492	2.55714e-05	0.00010555
L2_hg19_chr2_-_122247903	CLASP1	0.444479	2.55863e-05	0.00010555
L2_hg19_chr1_+_203096878	ADORA1	0.444424	2.56526e-05	0.000105596
L2_hg19_chr1_-_111148245	KCNA2	0.44379	2.64257e-05	0.000107755
L2_hg19_chr12_-_57735486	R3HDM2	0.443782	2.64359e-05	0.000107755
L2_hg19_chr11_-_93583773	VSTM5	0.443763	2.64592e-05	0.000107755
L2_hg19_chr6_-_40555090	LRFN2	0.443717	2.65158e-05	0.000107756
L2_hg19_chr15_+_40532819	PAK6	0.443503	2.67823e-05	0.000108148
L2_hg19_chr14_+_93389305	CHGA	0.443388	2.69276e-05	0.000108506
L2_hg19_chr3_-_46608015	LRRC2	0.443293	2.70465e-05	0.000108755
L2_hg19_chr8_+_35092994	UNC5D	0.442966	2.74631e-05	0.000109968
L2_hg19_chr7_+_70596296	WBSCR17	0.442501	2.80651e-05	0.000112082
L2_hg19_chr20_-_32262233	NECAB3	0.442468	2.81086e-05	0.000112082
L2_hg19_chrX_+_9880531	SHROOM2	0.442394	2.82056e-05	0.000112235
L2_hg19_chrX_+_53077657	GPR173	0.442308	2.83193e-05	0.000112453
L2_hg19_chr16_-_89883053	FANCA	0.44223	2.84222e-05	0.000112627
L2_hg19_chr9_+_124329376	DAB2IP	0.441847	2.89328e-05	0.000114412
L2_hg19_chr12_+_121078543	CABP1	0.441803	2.89924e-05	0.000114412
L2_hg19_chr22_-_37213078	PVALB	0.441508	2.93923e-05	0.000115751
L2_hg19_chr10_+_134901429	GPR123	0.441181	2.98417e-05	0.00011716
L2_hg19_chr3_+_52739858	SPCS1	0.441159	2.98727e-05	0.00011716
L2_hg19_chr4_-_90759454	SNCA	0.440455	3.0864e-05	0.000120441
L2_hg19_chr10_+_85899264	GHITM	0.4404	3.09417e-05	0.000120441
L2_hg19_chr3_+_9745516	CPNE9	0.440378	3.09737e-05	0.000120441
L2_hg19_chrX_-_71526719	CITED1	0.439831	3.17678e-05	0.000122827
L2_hg19_chr12_-_71314511	PTPRR	0.439667	3.20094e-05	0.000123511
L2_hg19_chr20_-_43729764	KCNS1	0.438727	3.34266e-05	0.000127945
L2_hg19_chr11_-_70508446	SHANK2	0.438609	3.361e-05	0.00012839
L2_hg19_chr8_-_103136488	NCALD	0.438277	3.41267e-05	0.000129845
L2_hg19_chr8_+_99439445	KCNS2	0.438188	3.42673e-05	0.00013012
L2_hg19_chr8_+_104033310	ATP6V1C1	0.437934	3.46691e-05	0.000131385
L2_hg19_chr2_-_209051779	C2orf80	0.437369	3.55803e-05	0.000133973
L2_hg19_chr12_-_40499868	SLC2A13	0.437294	3.57028e-05	0.000133973
L2_hg19_chr6_-_84303431	SNAP91	0.43722	3.58229e-05	0.00013416
L2_hg19_chr1_-_35395196	DLGAP3	0.437166	3.59117e-05	0.000134224
L2_hg19_chr14_-_77737548	NGB	0.437125	3.59804e-05	0.000134224
L2_hg19_chr11_+_109292915	C11orf87	0.436989	3.62043e-05	0.000134533
L2_hg19_chr5_+_53751528	HSPB3	0.43692	3.63192e-05	0.000134699
L2_hg19_chr17_+_80010076	GPS1	0.436713	3.6666e-05	0.000135331
L2_hg19_chr15_-_33486909	FMN1	0.436692	3.67007e-05	0.000135331
L2_hg19_chr9_-_91795311	SHC3	0.436689	3.67062e-05	0.000135331
L2_hg19_chr7_-_22396772	RAPGEF5	0.436337	3.73013e-05	0.000136483
L2_hg19_chr22_+_43812883	MPPED1	0.4363	3.73651e-05	0.000136483
L2_hg19_chr4_+_46995663	GABRB1	0.43601	3.78621e-05	0.000137746
L2_hg19_chr19_+_47778494	PRR24	0.435698	3.8405e-05	0.000139455
L2_hg19_chr22_-_42311077	SHISA8	0.435585	3.86047e-05	0.000139629
L2_hg19_chr15_-_93631710	RGMA	0.435572	3.86271e-05	0.000139629
L2_hg19_chr17_-_56494930	RNF43	0.435541	3.86815e-05	0.000139629
L2_hg19_chr2_+_131513916	AMER3	0.435505	3.87451e-05	0.000139629
L2_hg19_chr11_-_134282409	B3GAT1	0.435413	3.89073e-05	0.000139949
L2_hg19_chr19_+_49622818	PPFIA3	0.435339	3.90388e-05	0.000140021
L2_hg19_chr19_-_42681457	POU2F2	0.43532	3.90739e-05	0.000140021
L2_hg19_chr7_+_54610182	VSTM2A	0.435137	3.93999e-05	0.000140925
L2_hg19_chr8_-_109095869	RSPO2	0.434512	4.05367e-05	0.00014445
L2_hg19_chr21_+_33245553	HUNK	0.434386	4.07697e-05	0.000144708
L2_hg19_chr15_-_52043728	LYSMD2	0.434361	4.08156e-05	0.000144708
L2_hg19_chr18_-_3845357	DLGAP1	0.434314	4.09037e-05	0.000144708
L2_hg19_chr20_-_656445	RP5-850E9.3	0.43429	4.09468e-05	0.000144708
L2_hg19_chrX_-_71527006	CITED1	0.434268	4.0988e-05	0.000144708
L2_hg19_chr7_-_30009553	SCRN1	0.433987	4.15147e-05	0.000146028
L2_hg19_chr8_-_145752416	LRRC24	0.433941	4.16018e-05	0.000146065
L2_hg19_chrX_+_51075673	NUDT10	0.433606	4.22392e-05	0.000148031
L2_hg19_chr16_+_23847303	PRKCB	0.433389	4.26548e-05	0.000149214
L2_hg19_chr1_+_116915399	ATP1A1	0.433263	4.29002e-05	0.000149798
L2_hg19_chr2_+_26915589	KCNK3	0.432938	4.35359e-05	0.000151568
L2_hg19_chrX_+_12156597	FRMPD4	0.432922	4.35659e-05	0.000151568
L2_hg19_chr1_+_66258809	PDE4B	0.432759	4.38881e-05	0.000152055
L2_hg19_chr4_-_154681337	RNF175	0.432754	4.3899e-05	0.000152055
L2_hg19_chr11_-_65625137	CFL1	0.43252	4.43665e-05	0.00015256
L2_hg19_chr20_-_62129171	EEF1A2	0.432498	4.44101e-05	0.00015256
L2_hg19_chr12_+_125549980	AACS	0.431553	4.63436e-05	0.000158327
L2_hg19_chr20_+_42136349	L3MBTL1	0.431516	4.64205e-05	0.000158327
L2_hg19_chr11_-_119600155	PVRL1	0.431402	4.66593e-05	0.000158343
L2_hg19_chr18_+_43913980	RNF165	0.431395	4.6674e-05	0.000158343
L2_hg19_chr4_-_128887103	MFSD8	0.431115	4.72648e-05	0.00015978
L2_hg19_chr17_-_7080888	ASGR1	0.430869	4.77921e-05	0.000161277
L2_hg19_chr5_+_161275125	GABRA1	0.430821	4.78941e-05	0.000161337
L2_hg19_chr16_-_47177855	NETO2	0.430734	4.80815e-05	0.000161683
L2_hg19_chr17_-_78450406	NPTX1	0.430237	4.91662e-05	0.00016475
L2_hg19_chr8_-_38008469	STAR	0.429997	4.96982e-05	0.000166241
L2_hg19_chr11_-_796223	SLC25A22	0.429622	5.05402e-05	0.000168453
L2_hg19_chr6_+_153071931	VIP	0.429568	5.06612e-05	0.000168453
L2_hg19_chr17_-_42462713	ITGA2B	0.429557	5.06864e-05	0.000168453
L2_hg19_chr4_+_75858325	PARM1	0.429546	5.07124e-05	0.000168453
L2_hg19_chr19_+_4474852	HDGFRP2	0.429321	5.12244e-05	0.000169859
L2_hg19_chr2_+_242089018	PPP1R7	0.429066	5.18134e-05	0.000171217
L2_hg19_chr6_-_117086881	FAM162B	0.428976	5.20215e-05	0.000171608
L2_hg19_chr16_-_57520404	DOK4	0.428767	5.25095e-05	0.000172919
L2_hg19_chr6_-_48036353	PTCHD4	0.428624	5.28459e-05	0.000173727
L2_hg19_chr10_+_12391245	CAMK1D	0.428457	5.32408e-05	0.000174182
L2_hg19_chr3_+_192959034	HRASLS	0.428417	5.33352e-05	0.000174182
L2_hg19_chr10_+_112836787	ADRA2A	0.428258	5.37141e-05	0.000175075
L2_hg19_chr19_-_47975149	SLC8A2	0.428167	5.39325e-05	0.000175487
L2_hg19_chrX_-_51239443	NUDT11	0.428034	5.42537e-05	0.000176232
L2_hg19_chrX_-_109683460	AMMECR1	0.427896	5.45875e-05	0.000176909
L2_hg19_chr20_-_58508717	SYCP2	0.427824	5.47619e-05	0.000176909
L2_hg19_chr4_+_160203655	RAPGEF2	0.4278	5.48212e-05	0.000176909
L2_hg19_chr1_-_241803670	OPN3	0.427722	5.5012e-05	0.000177189
L2_hg19_chr6_+_146350053	GRM1	0.427651	5.51858e-05	0.000177449
L2_hg19_chr7_+_150748305	ASIC3	0.427584	5.53497e-05	0.000177677
L2_hg19_chr12_+_57610576	NXPH4	0.427497	5.5565e-05	0.000178069
L2_hg19_chr14_-_50864011	CDKL1	0.427412	5.57756e-05	0.000178146
L2_hg19_chr14_+_38677137	SSTR1	0.427277	5.61113e-05	0.000178683
L2_hg19_chr19_+_48896933	GRIN2D	0.427235	5.62172e-05	0.000178683
L2_hg19_chr1_+_92495548	EPHX4	0.426621	5.77703e-05	0.000183291
L2_hg19_chr2_-_106015507	FHL2	0.426512	5.80479e-05	0.000183527
L2_hg19_chr4_-_2043640	NELFA	0.426503	5.80729e-05	0.000183527
L2_hg19_chr17_+_72667318	RAB37	0.426479	5.81329e-05	0.000183527
L2_hg19_chr22_+_50528315	MOV10L1	0.426363	5.84345e-05	0.000184175
L2_hg19_chr7_-_73133998	STX1A	0.426127	5.9048e-05	0.000185192
L2_hg19_chr11_-_123525300	SCN3B	0.426081	5.91682e-05	0.000185264
L2_hg19_chr1_-_38230791	EPHA10	0.426005	5.93681e-05	0.000185586
L2_hg19_chr19_-_2716728	DIRAS1	0.425909	5.96193e-05	0.000185802
L2_hg19_chr9_-_23821817	ELAVL2	0.425797	5.99171e-05	0.000186387
L2_hg19_chrX_+_21391928	CNKSR2	0.425635	6.0347e-05	0.000187419
L2_hg19_chr9_+_33524253	ANKRD18B	0.425434	6.08844e-05	0.000188475
L2_hg19_chr19_+_11466107	DKFZP761J1410	0.425235	6.14233e-05	0.000189836
L2_hg19_chr10_-_24911771	ARHGAP21	0.425132	6.17028e-05	0.000190392
L2_hg19_chr2_-_102003964	CREG2	0.424956	6.21842e-05	0.000191357
L2_hg19_chr19_-_3801796	MATK	0.424944	6.22161e-05	0.000191357
L2_hg19_chr8_-_54164196	OPRK1	0.424703	6.28812e-05	0.000192593
L2_hg19_chrX_-_20075069	MAP7D2	0.424689	6.29204e-05	0.000192593
L2_hg19_chr4_-_102268093	PPP3CA	0.424364	6.38281e-05	0.000195028
L2_hg19_chr6_+_73331970	KCNQ5	0.424331	6.392e-05	0.000195028
L2_hg19_chr2_-_85108424	TRABD2A	0.424076	6.46409e-05	0.000196913
L2_hg19_chr7_-_30722071	CRHR2	0.423877	6.52081e-05	0.000198009
L2_hg19_chr5_-_130868158	RAPGEF6	0.423835	6.53294e-05	0.000198062
L2_hg19_chr3_+_159943635	C3orf80	0.423454	6.64335e-05	0.00020109
L2_hg19_chr15_-_29863142	FAM189A1	0.42331	6.68541e-05	0.000202043
L2_hg19_chr14_+_85996487	FLRT2	0.423166	6.7276e-05	0.000202997
L2_hg19_chr16_+_58497628	NDRG4	0.422977	6.78383e-05	0.000204093
L2_hg19_chr18_+_52385087	RAB27B	0.422972	6.7853e-05	0.000204093
L2_hg19_chr12_-_131200843	RIMBP2	0.422762	6.84797e-05	0.00020501
L2_hg19_chr5_-_176037083	GPRIN1	0.422671	6.87519e-05	0.000205502
L2_hg19_chr17_+_43318876	FMNL1	0.422453	6.94104e-05	0.000207147
L2_hg19_chr12_+_72666149	TRHDE	0.422082	7.05483e-05	0.00020956
L2_hg19_chr11_+_20691131	NELL1	0.422026	7.07201e-05	0.000209744
L2_hg19_chr9_+_137967350	OLFM1	0.421674	7.18166e-05	0.000212337
L2_hg19_chr17_+_74864559	MGAT5B	0.421069	7.37367e-05	0.000216673
L2_hg19_chr5_+_140345756	PCDHAC2	0.42093	7.41852e-05	0.000217355
L2_hg19_chr6_-_44265431	TCTE1	0.420926	7.41967e-05	0.000217355
L2_hg19_chr7_+_33945150	BMPER	0.420709	7.49022e-05	0.000218989
L2_hg19_chr1_-_51889175	EPS15	0.420649	7.50984e-05	0.000218989
L2_hg19_chr2_+_155554047	KCNJ3	0.420583	7.53132e-05	0.000219107
L2_hg19_chr5_+_176237561	UNC5A	0.420541	7.54506e-05	0.000219107
L2_hg19_chr2_+_54951942	EML6	0.420531	7.54828e-05	0.000219107
L2_hg19_chr15_+_31658325	KLF13	0.420383	7.59719e-05	0.000220192
L2_hg19_chr6_+_72926223	RIMS1	0.420237	7.64561e-05	0.000220962
L2_hg19_chr12_+_49932323	KCNH3	0.420233	7.64691e-05	0.000220962
L2_hg19_chr1_+_224803816	CNIH3	0.41986	7.77153e-05	0.000223232
L2_hg19_chr12_-_45307771	NELL2	0.419824	7.78381e-05	0.000223232
L2_hg19_chr17_+_9728844	GLP2R	0.419523	7.88609e-05	0.000225824
L2_hg19_chr1_-_216896770	ESRRG	0.419476	7.90237e-05	0.000225869
L2_hg19_chr2_+_166430788	CSRNP3	0.419421	7.92115e-05	0.000225869
L2_hg19_chr4_-_186877487	SORBS2	0.419341	7.94871e-05	0.000225951
L2_hg19_chr21_-_43528559	C21orf128	0.419338	7.9497e-05	0.000225951
L2_hg19_chr18_-_70535469	NETO1	0.419258	7.97715e-05	0.000226395
L2_hg19_chr3_+_77088566	ROBO2	0.419179	8.00456e-05	0.000226588
L2_hg19_chr9_+_138606298	KCNT1	0.418867	8.11364e-05	0.000229246
L2_hg19_chr7_+_142552848	EPHB6	0.418728	8.16253e-05	0.000229783
L2_hg19_chrX_+_12155601	FRMPD4	0.418704	8.17103e-05	0.000229783
L2_hg19_chr7_+_129142371	SMKR1	0.418669	8.18331e-05	0.000229783
L2_hg19_chr7_+_145813733	CNTNAP2	0.418624	8.1992e-05	0.000229783
L2_hg19_chr17_-_1928448	RTN4RL1	0.418608	8.20483e-05	0.000229783
L2_hg19_chr6_+_44213930	HSP90AB1	0.418224	8.34203e-05	0.000232943
L2_hg19_chr2_-_217237070	MARCH4	0.418116	8.38124e-05	0.000233696
L2_hg19_chr3_+_158991090	IQCJ-SCHIP1	0.417845	8.47969e-05	0.000236026
L2_hg19_chr12_+_113013068	RPH3A	0.417818	8.48954e-05	0.000236026
L2_hg19_chr18_-_70305624	CBLN2	0.417357	8.66014e-05	0.000239921
L2_hg19_chr12_-_124456365	CCDC92	0.41725	8.70015e-05	0.000240482
L2_hg19_chr9_+_124329160	DAB2IP	0.4172	8.71858e-05	0.000240643
L2_hg19_chr15_-_27018909	GABRB3	0.417149	8.73807e-05	0.000240833
L2_hg19_chr1_+_179712425	FAM163A	0.417016	8.78804e-05	0.000241513
L2_hg19_chr7_-_127672464	LRRC4	0.416926	8.82212e-05	0.000241559
L2_hg19_chr3_+_113666859	ZDHHC23	0.416916	8.82581e-05	0.000241559
L2_hg19_chr2_-_222438866	EPHA4	0.416798	8.87066e-05	0.000242253
L2_hg19_chr5_+_159343488	ADRA1B	0.416778	8.87839e-05	0.000242253
L2_hg19_chr8_+_94930063	PDP1	0.416566	8.95984e-05	0.000244127
L2_hg19_chr5_-_149669335	CAMK2A	0.416293	9.06519e-05	0.000246646
L2_hg19_chr9_-_23822863	ELAVL2	0.415937	9.20479e-05	0.000250087
L2_hg19_chr1_-_112524596	KCND3	0.41577	9.27105e-05	0.000251395
L2_hg19_chr20_-_41818545	PTPRT	0.415658	9.31546e-05	0.000252019
L2_hg19_chr12_-_117319241	HRK	0.415526	9.36843e-05	0.000252736
L2_hg19_chr12_-_25403862	KRAS	0.415432	9.40613e-05	0.000253395
L2_hg19_chr19_+_47105407	CALM3	0.41539	9.4232e-05	0.000253497
L2_hg19_chr17_-_4448366	MYBBP1A	0.414902	9.62177e-05	0.000258112
L2_hg19_chr1_-_57889977	DAB1	0.414628	9.73521e-05	0.000260071
L2_hg19_chr4_-_175750397	GLRA3	0.414586	9.75265e-05	0.000260162
L2_hg19_chr20_-_45984501	ZMYND8	0.41446	9.8051e-05	0.00026083
L2_hg19_chr11_+_134146272	GLB1L3	0.414454	9.80768e-05	0.00026083
L2_hg19_chr11_+_134145636	GLB1L3	0.414428	9.8187e-05	0.00026083
L2_hg19_chr15_-_78111764	LINGO1	0.414393	9.83346e-05	0.00026086
L2_hg19_chr7_+_88388780	ZNF804B	0.414304	9.87067e-05	0.000261484
L2_hg19_chr6_+_87647258	HTR1E	0.4142	9.91441e-05	0.000262279
L2_hg19_chr11_+_64949908	CAPN1	0.414061	9.97364e-05	0.000263062
L2_hg19_chr7_+_155174738	AC008060.7	0.413955	0.000100185	0.000263573
L2_hg19_chr19_+_42806283	PRR19	0.413902	0.000100415	0.000263813
L2_hg19_chr3_+_184056620	FAM131A	0.413799	0.000100855	0.000264606
L2_hg19_chr2_-_51256103	NRXN1	0.412835	0.000105076	0.000274979
L2_hg19_chr5_+_102595125	C5orf30	0.41282	0.000105141	0.000274979
L2_hg19_chr5_-_73936550	ENC1	0.412798	0.000105241	0.000274979
L2_hg19_chr15_+_40531273	PAK6	0.412702	0.000105669	0.000275721
L2_hg19_chr12_-_42983547	PRICKLE1	0.412543	0.000106383	0.000277184
L2_hg19_chr12_+_6976694	TPI1	0.412494	0.000106609	0.000277184
L2_hg19_chr8_-_40755344	ZMAT4	0.412184	0.000108016	0.000279553
L2_hg19_chr11_+_46354475	DGKZ	0.411953	0.000109078	0.00028154
L2_hg19_chr1_+_209757061	CAMK1G	0.411651	0.000110482	0.000284012
L2_hg19_chr1_+_110163763	AMPD2	0.41158	0.000110812	0.000284326
L2_hg19_chr10_-_104179946	PSD	0.411523	0.000111084	0.000284326
L2_hg19_chr5_+_149569812	SLC6A7	0.411498	0.0001112	0.000284326
L2_hg19_chr11_+_113779717	HTR3B	0.411311	0.00011208	0.000286192
L2_hg19_chrX_-_151619751	GABRA3	0.411109	0.000113042	0.000288265
L2_hg19_chr14_-_63512144	KCNH5	0.411076	0.000113201	0.000288272
L2_hg19_chr22_+_31199044	OSBP2	0.410982	0.000113651	0.000288311
L2_hg19_chr5_-_22853452	CDH12	0.410792	0.000114565	0.00028916
L2_hg19_chr3_-_48700318	CELSR3	0.410784	0.000114604	0.00028916
L2_hg19_chr7_-_8302184	ICA1	0.410508	0.000115943	0.000291384
L2_hg19_chr20_-_43589036	TOMM34	0.41036	0.000116671	0.000292828
L2_hg19_chr7_+_147830824	CNTNAP2	0.410215	0.000117383	0.000293842
L2_hg19_chr2_+_131513112	AMER3	0.41003	0.000118303	0.000295758
L2_hg19_chr11_-_83393327	DLG2	0.409379	0.000121586	0.000302942
L2_hg19_chr8_-_54755804	ATP6V1H	0.409366	0.000121653	0.000302942
L2_hg19_chr16_-_10274640	GRIN2A	0.409167	0.000122672	0.000304687
L2_hg19_chr2_-_50574942	NRXN1	0.409061	0.000123223	0.000305635
L2_hg19_chr2_-_39187515	AC019171.1	0.408833	0.000124403	0.000307783
L2_hg19_chr18_-_5197501	C18orf42	0.408719	0.000125002	0.000308867
L2_hg19_chr6_-_62996077	KHDRBS2	0.408426	0.000126546	0.000312278
L2_hg19_chr2_+_11052061	KCNF1	0.408242	0.000127522	0.000313994
L2_hg19_chr20_+_43514357	YWHAB	0.408127	0.000128135	0.000314572
L2_hg19_chr6_-_100442021	MCHR2	0.408032	0.000128647	0.000315424
L2_hg19_chr3_-_52009938	ABHD14B	0.407964	0.000129014	0.000315918
L2_hg19_chr12_+_15475441	PTPRO	0.407508	0.000131498	0.000321589
L2_hg19_chr15_-_74726753	SEMA7A	0.407376	0.000132224	0.000322538
L2_hg19_chr16_+_25703310	HS3ST4	0.407334	0.000132453	0.000322684
L2_hg19_chr12_-_16762809	LMO3	0.407217	0.000133101	0.000323522
L2_hg19_chr5_-_95768951	PCSK1	0.406974	0.000134456	0.000325646
L2_hg19_chr1_+_234040491	SLC35F3	0.406886	0.000134954	0.000325884
L2_hg19_chrX_+_102000908	BHLHB9	0.406827	0.000135282	0.000326248
L2_hg19_chr9_-_91793732	SHC3	0.406785	0.000135522	0.000326415
L2_hg19_chr18_+_55862672	NEDD4L	0.406753	0.0001357	0.000326432
L2_hg19_chr17_-_37307861	PLXDC1	0.406689	0.000136063	0.000326892
L2_hg19_chr2_-_180726304	ZNF385B	0.406556	0.000136822	0.000327869
L2_hg19_chr2_+_191745546	GLS	0.406532	0.000136955	0.000327869
L2_hg19_chr9_-_14910425	FREM1	0.406527	0.000136984	0.000327869
L2_hg19_chr1_-_86043826	DDAH1	0.405902	0.000140595	0.00033609
L2_hg19_chrX_+_100475015	DRP2	0.40587	0.000140781	0.000336116
L2_hg19_chr19_-_55691508	SYT5	0.405752	0.000141469	0.000336916
L2_hg19_chr2_-_72374845	CYP26B1	0.405722	0.000141649	0.000336924
L2_hg19_chr6_+_143929316	PHACTR2	0.4056	0.000142365	0.000337784
L2_hg19_chr4_-_83483405	TMEM150C	0.405026	0.000145793	0.000344635
L2_hg19_chr8_+_97273915	PTDSS1	0.404796	0.000147188	0.000347502
L2_hg19_chr16_-_30022127	DOC2A	0.404717	0.00014767	0.000348209
L2_hg19_chr12_+_72667208	TRHDE	0.404599	0.000148395	0.000349489
L2_hg19_chr10_+_23983528	KIAA1217	0.404486	0.00014909	0.000350693
L2_hg19_chr13_+_26043000	ATP8A2	0.404384	0.000149721	0.000351744
L2_hg19_chr11_-_798266	SLC25A22	0.404075	0.000151647	0.000355829
L2_hg19_chr1_-_151689271	CELF3	0.403897	0.000152761	0.000358005
L2_hg19_chr16_+_82660643	CDH13	0.403672	0.000154188	0.000360907
L2_hg19_chr12_+_122688035	B3GNT4	0.403584	0.000154751	0.00036178
L2_hg19_chr3_-_42306254	CCK	0.403542	0.000155015	0.000361954
L2_hg19_chr17_+_7608546	EFNB3	0.403291	0.000156627	0.000363687
L2_hg19_chr10_+_12391711	CAMK1D	0.403279	0.000156709	0.000363687
L2_hg19_chr10_-_46970480	SYT15	0.403014	0.000158426	0.000366203
L2_hg19_chr20_-_62738885	NPBWR2	0.402998	0.00015853	0.000366203
L2_hg19_chr19_-_3786378	MATK	0.402607	0.0001611	0.000370278
L2_hg19_chr9_+_137987836	OLFM1	0.402547	0.000161503	0.000370758
L2_hg19_chr2_-_40679195	SLC8A1	0.402345	0.000162849	0.000373398
L2_hg19_chr6_+_130742246	TMEM200A	0.402235	0.000163583	0.000374239
L2_hg19_chr16_-_30023649	DOC2A	0.402231	0.000163607	0.000374239
L2_hg19_chr1_+_181452652	CACNA1E	0.402191	0.000163882	0.00037442
L2_hg19_chr1_+_26348265	EXTL1	0.401915	0.000165747	0.000377832
L2_hg19_chr12_-_16763023	LMO3	0.401911	0.000165771	0.000377832
L2_hg19_chr6_+_17281244	RBM24	0.401869	0.000166059	0.000378036
L2_hg19_chr18_-_47721516	MYO5B	0.401475	0.000168766	0.000383286
L2_hg19_chr12_-_121974139	KDM2B	0.401139	0.000171099	0.000388122
L2_hg19_chr6_+_90272295	ANKRD6	0.400863	0.000173046	0.000391609
L2_hg19_chr15_+_40544855	PAK6	0.400806	0.000173444	0.000392046
L2_hg19_chr11_-_88796806	GRM5	0.400716	0.000174085	0.000393029
L2_hg19_chr1_+_87797426	LMO4	0.400487	0.000175723	0.000395324
L2_hg19_chr8_-_93074808	RUNX1T1	0.40026	0.000177359	0.000398536
L2_hg19_chr18_+_904413	ADCYAP1	0.400032	0.000179018	0.000401792
L2_hg19_chr5_+_143584953	KCTD16	0.399796	0.000180745	0.000405191
L2_hg19_chr5_-_88179000	MEF2C	0.399731	0.000181224	0.000405789
L2_hg19_chr10_+_104178978	FBXL15	0.399295	0.000184469	0.000411128
L2_hg19_chr17_+_42385498	RUNDC3A	0.399126	0.000185743	0.000412984
L2_hg19_chr12_-_16761048	LMO3	0.399073	0.000186143	0.000412984
L2_hg19_chr9_+_130922551	C9orf16	0.39907	0.000186167	0.000412984
L2_hg19_chr7_-_560313	PDGFA	0.398696	0.000189021	0.000418343
L2_hg19_chr20_+_33814492	MMP24	0.398285	0.000192195	0.000422495
L2_hg19_chr2_-_200323429	SATB2	0.398282	0.000192224	0.000422495
L2_hg19_chr17_+_21279669	KCNJ12	0.398032	0.000194181	0.000425815
L2_hg19_chr10_-_98945700	SLIT1	0.397985	0.000194552	0.000426141
L2_hg19_chr21_+_35107415	ITSN1	0.397872	0.000195439	0.00042753
L2_hg19_chr17_-_6616684	SLC13A5	0.39744	0.000198889	0.000433243
L2_hg19_chr3_-_142682439	PAQR9	0.397342	0.000199676	0.000434375
L2_hg19_chr1_+_174846577	RABGAP1L	0.39731	0.000199938	0.000434449
L2_hg19_chr10_-_135380735	SYCE1	0.397045	0.000202088	0.000437628
L2_hg19_chr2_+_171673784	GAD1	0.396908	0.000203216	0.000439572
L2_hg19_chr15_-_77925229	LINGO1	0.396542	0.000206235	0.000445094
L2_hg19_chr2_-_119916326	C1QL2	0.396306	0.000208209	0.000447333
L2_hg19_chr1_+_87797136	LMO4	0.396117	0.000209798	0.000449736
L2_hg19_chr10_-_126694581	CTBP2	0.396041	0.000210439	0.000450603
L2_hg19_chr19_-_33716714	SLC7A10	0.395851	0.000212056	0.00045305
L2_hg19_chr17_-_6459818	PITPNM3	0.39568	0.000213525	0.00045568
L2_hg19_chr15_+_80733631	ARNT2	0.395646	0.000213812	0.000455783
L2_hg19_chr15_-_91537815	PRC1	0.395439	0.000215604	0.000458068
L2_hg19_chr5_-_151304953	GLRA1	0.395277	0.000217006	0.000460303
L2_hg19_chr22_-_37608417	SSTR3	0.395262	0.000217138	0.000460303
L2_hg19_chr12_-_49351259	ARF3	0.394883	0.000220474	0.00046634
L2_hg19_chr7_-_14026036	ETV1	0.394683	0.000222242	0.000469559
L2_hg19_chr17_-_26733609	SLC46A1	0.394467	0.000224179	0.000473129
L2_hg19_chr4_+_53728483	RASL11B	0.394103	0.000227466	0.000479008
L2_hg19_chr3_-_27410873	NEK10	0.39402	0.000228231	0.000479162
L2_hg19_chr5_-_82969410	HAPLN1	0.393959	0.000228783	0.000479666
L2_hg19_chr3_-_18480225	SATB1	0.393923	0.000229113	0.00047983
L2_hg19_chr1_+_36024181	NCDN	0.393711	0.000231067	0.000482336
L2_hg19_chr5_+_67586499	PIK3R1	0.393562	0.000232449	0.000484692
L2_hg19_chr6_-_152793711	SYNE1	0.393444	0.000233546	0.000486448
L2_hg19_chr3_-_131753854	CPNE4	0.392812	0.00023951	0.000495114
L2_hg19_chr1_-_150601608	ENSA	0.392794	0.000239679	0.000495114
L2_hg19_chr17_-_1928627	RTN4RL1	0.392783	0.00023978	0.000495114
L2_hg19_chr2_-_107503304	ST6GAL2	0.392697	0.00024061	0.000496291
L2_hg19_chr12_+_57157107	HSD17B6	0.392568	0.000241843	0.000497362
L2_hg19_chr19_-_22715286	ZNF98	0.392563	0.000241895	0.000497362
L2_hg19_chrX_-_74145698	KIAA2022	0.392561	0.00024191	0.000497362
L2_hg19_chr1_-_202679581	SYT2	0.392292	0.000244515	0.000501637
L2_hg19_chr3_-_56207930	ERC2	0.392017	0.000247211	0.000505138
L2_hg19_chr3_-_33260395	SUSD5	0.39201	0.000247279	0.000505138
L2_hg19_chr11_+_70244488	CTTN	0.391412	0.000253222	0.000515623
L2_hg19_chr11_+_26353676	ANO3	0.391335	0.000254001	0.000516658
L2_hg19_chr4_-_46392295	GABRA2	0.391261	0.00025474	0.00051761
L2_hg19_chr12_-_117799430	NOS1	0.39121	0.000255258	0.000518112
L2_hg19_chr5_-_149644955	CAMK2A	0.390865	0.000258769	0.000524125
L2_hg19_chr19_-_10024475	OLFM2	0.390607	0.000261433	0.000528959
L2_hg19_chr2_+_210518009	MAP2	0.390523	0.000262297	0.000529826
L2_hg19_chr19_-_55690715	SYT5	0.390512	0.000262416	0.000529826
L2_hg19_chr1_+_151693997	RIIAD1	0.390469	0.00026286	0.000530161
L2_hg19_chr17_+_9548833	USP43	0.390196	0.000265716	0.000534793
L2_hg19_chr3_-_73610730	PDZRN3	0.389949	0.000268318	0.000538674
L2_hg19_chr1_+_2398898	PLCH2	0.389064	0.000277853	0.000554544
L2_hg19_chr5_+_43192892	NIM1	0.388909	0.000279554	0.000556764
L2_hg19_chr7_-_5464986	TNRC18	0.38889	0.000279762	0.000556764
L2_hg19_chr2_+_215275821	VWC2L	0.388883	0.00027984	0.000556764
L2_hg19_chr10_-_104178881	PSD	0.388795	0.000280811	0.000557535
L2_hg19_chr15_-_72598684	CELF6	0.388664	0.000282261	0.000559253
L2_hg19_chr2_+_171673396	GAD1	0.388562	0.000283395	0.000560917
L2_hg19_chr1_-_151688437	CELF3	0.3885	0.000284089	0.000561708
L2_hg19_chr16_+_24266911	CACNG3	0.388158	0.00028793	0.000568127
L2_hg19_chr7_+_8010079	GLCCI1	0.388112	0.000288458	0.000568581
L2_hg19_chr20_+_31350400	DNMT3B	0.387913	0.000290716	0.000572441
L2_hg19_chr16_+_53163973	CHD9	0.387542	0.000294975	0.000579632
L2_hg19_chr16_+_66460879	BEAN1	0.38749	0.000295583	0.00058023
L2_hg19_chr3_+_140981499	ACPL2	0.387325	0.000297499	0.000583045
L2_hg19_chr19_+_12944766	MAST1	0.387274	0.000298095	0.000583362
L2_hg19_chr16_+_58537763	NDRG4	0.387116	0.000299948	0.000586387
L2_hg19_chr19_+_18794500	CRTC1	0.386854	0.000303037	0.000591217
L2_hg19_chr5_+_140868686	PCDHGC5	0.386052	0.000312677	0.000609401
L2_hg19_chr19_-_51172459	SYT3	0.385994	0.000313386	0.000609862
L2_hg19_chr11_-_72353475	PDE2A	0.385954	0.000313871	0.000609862
L2_hg19_chr1_+_156117163	SEMA4A	0.385848	0.000315176	0.000611153
L2_hg19_chr11_+_57531297	CTNND1	0.385578	0.000318512	0.000615688
L2_hg19_chr11_-_6426004	APBB1	0.385554	0.000318804	0.000615688
L2_hg19_chr12_+_54943384	PDE1B	0.385308	0.00032187	0.000620982
L2_hg19_chr22_+_19707350	SEPT5	0.385107	0.000324407	0.000625244
L2_hg19_chr12_-_121735604	CAMKK2	0.38468	0.000329838	0.000634432
L2_hg19_chr20_-_49639643	KCNG1	0.38455	0.000331506	0.000636357
L2_hg19_chr4_-_8073712	ABLIM2	0.384362	0.000333925	0.000639716
L2_hg19_chr4_+_160024230	RAPGEF2	0.384335	0.000334283	0.000639759
L2_hg19_chr17_-_47308148	PHOSPHO1	0.38423	0.000335646	0.000641727
L2_hg19_chr19_-_55580878	RDH13	0.384111	0.000337204	0.000643416
L2_hg19_chr8_+_143531030	BAI1	0.383986	0.000338835	0.000645239
L2_hg19_chr19_-_51223058	SHANK1	0.383698	0.000342633	0.000651822
L2_hg19_chr2_+_79412502	CTNNA2	0.383518	0.00034504	0.000655748
L2_hg19_chr1_-_85930270	DDAH1	0.383232	0.000348873	0.000661716
L2_hg19_chr6_-_154567953	IPCEF1	0.383152	0.000349946	0.000663092
L2_hg19_chr19_+_13976039	NANOS3	0.382991	0.000352143	0.000666594
L2_hg19_chr11_-_47546181	CELF1	0.382896	0.000353432	0.000668372
L2_hg19_chr2_-_99552687	KIAA1211L	0.382786	0.00035493	0.000670539
L2_hg19_chr9_-_10612870	PTPRD	0.382504	0.000358823	0.000677225
L2_hg19_chr1_-_6269343	RPL22	0.382425	0.000359922	0.000678629
L2_hg19_chr6_+_158957751	TMEM181	0.381594	0.000371622	0.000698727
L2_hg19_chr10_-_13043712	CCDC3	0.38159	0.000371679	0.000698727
L2_hg19_chr8_-_105601485	LRP12	0.381416	0.000374172	0.000702031
L2_hg19_chr11_-_133402287	OPCML	0.381291	0.000375976	0.000704724
L2_hg19_chr17_+_42977106	CCDC103	0.381127	0.000378356	0.00070849
L2_hg19_chr4_-_119274385	PRSS12	0.380971	0.000380623	0.000712037
L2_hg19_chr2_-_217236775	MARCH4	0.380831	0.00038267	0.000714467
L2_hg19_chr4_-_798610	CPLX1	0.380442	0.000388428	0.00072169
L2_hg19_chr9_+_117373570	C9orf91	0.380347	0.00038985	0.000722926
L2_hg19_chr3_+_35683828	ARPP21	0.380263	0.000391095	0.00072453
L2_hg19_chr2_+_210444757	MAP2	0.380206	0.000391963	0.000725436
L2_hg19_chr9_-_34381544	C9orf24	0.380046	0.000394368	0.00072918
L2_hg19_chr19_-_14316980	LPHN1	0.379856	0.00039724	0.000733072
L2_hg19_chr4_+_37245805	KIAA1239	0.37966	0.000400237	0.000737178
L2_hg19_chr1_+_50513726	ELAVL4	0.37955	0.000401912	0.000739505
L2_hg19_chr1_+_29138681	OPRD1	0.379519	0.000402394	0.000739505
L2_hg19_chr10_+_118609022	ENO4	0.379502	0.000402662	0.000739505
L2_hg19_chr22_+_19707704	SEPT5	0.379086	0.00040911	0.000750624
L2_hg19_chr12_-_99548543	ANKS1B	0.378811	0.000413417	0.000757799
L2_hg19_chr10_-_69991867	ATOH7	0.378591	0.000416891	0.000762702
L2_hg19_chr2_-_200335988	SATB2	0.378295	0.000421617	0.00076914
L2_hg19_chr6_+_69942925	BAI3	0.377865	0.000428577	0.000781091
L2_hg19_chr17_-_27277632	PHF12	0.377577	0.000433284	0.000788164
L2_hg19_chr1_+_2159757	SKI	0.377276	0.000438277	0.000796489
L2_hg19_chr14_-_101053753	BEGAIN	0.377198	0.000439563	0.000798067
L2_hg19_chr1_-_155658103	YY1AP1	0.377156	0.000440269	0.000798588
L2_hg19_chr1_-_177928037	SEC16B	0.377111	0.000441024	0.000799199
L2_hg19_chr11_-_84634459	DLG2	0.376872	0.000445028	0.000804167
L2_hg19_chr1_+_36028186	NCDN	0.376705	0.000447867	0.000807767
L2_hg19_chr19_-_47922782	MEIS3	0.376585	0.000449907	0.000810681
L2_hg19_chr12_+_79257770	SYT1	0.376421	0.000452708	0.000814429
L2_hg19_chr4_+_102268281	AP001816.1	0.376413	0.00045284	0.000814429
L2_hg19_chr6_+_55039312	HCRTR2	0.376307	0.00045465	0.000816107
L2_hg19_chr1_-_217263461	ESRRG	0.376215	0.000456248	0.000816714
L2_hg19_chr8_+_50823966	SNTG1	0.376164	0.000457126	0.00081752
L2_hg19_chr10_+_18549666	CACNB2	0.376054	0.000459031	0.000819504
L2_hg19_chr12_-_10826650	STYK1	0.376028	0.000459477	0.000819504
L2_hg19_chr6_+_154360382	OPRM1	0.375945	0.000460917	0.000820458
L2_hg19_chr13_+_111857473	ARHGEF7	0.375844	0.000462684	0.000822836
L2_hg19_chr16_+_66878316	CA7	0.375818	0.000463147	0.000822893
L2_hg19_chr5_+_76248869	CRHBP	0.375639	0.000466272	0.000826908
L2_hg19_chr10_+_106400389	SORCS3	0.375585	0.00046723	0.000827838
L2_hg19_chr11_-_18813173	PTPN5	0.375524	0.00046831	0.000828983
L2_hg19_chr11_-_88799149	GRM5	0.375364	0.000471138	0.000833217
L2_hg19_chr10_+_125425248	GPR26	0.375035	0.000477019	0.000842057
L2_hg19_chrX_-_125300271	DCAF12L2	0.374904	0.000479377	0.000845438
L2_hg19_chr2_+_115918993	DPP10	0.374806	0.000481156	0.000846233
L2_hg19_chr19_+_7660546	CAMSAP3	0.374589	0.000485103	0.000850823
L2_hg19_chr15_+_54307901	UNC13C	0.374412	0.000488338	0.000854928
L2_hg19_chr7_-_44282249	CAMK2B	0.374234	0.000491607	0.000859862
L2_hg19_chr3_+_75955825	ROBO2	0.374136	0.000493429	0.000862259
L2_hg19_chr12_-_112847086	RPL6	0.373793	0.000499826	0.000871842
L2_hg19_chr11_+_22214173	ANO5	0.373591	0.000503633	0.000877681
L2_hg19_chr17_-_77179789	RBFOX3	0.372935	0.000516159	0.000897215
L2_hg19_chr20_+_43104566	TTPAL	0.372622	0.000522226	0.000906775
L2_hg19_chr14_+_64932218	AKAP5	0.3722	0.000530522	0.000919417
L2_hg19_chr3_-_11610271	VGLL4	0.372155	0.000531411	0.000919417
L2_hg19_chr20_+_34761672	EPB41L1	0.371711	0.000540298	0.000933908
L2_hg19_chr14_-_70546911	SLC8A3	0.371669	0.000541135	0.000934511
L2_hg19_chr2_+_166152391	SCN2A	0.371513	0.000544295	0.000939119
L2_hg19_chr10_+_115802989	ADRB1	0.371433	0.000545926	0.000940233
L2_hg19_chr5_+_17217206	BASP1	0.371392	0.000546749	0.000940803
L2_hg19_chr13_-_99174301	STK24	0.371311	0.000548401	0.000942796
L2_hg19_chr6_-_117747227	ROS1	0.371259	0.00054947	0.000943783
L2_hg19_chr11_-_75141245	KLHL35	0.371098	0.000552777	0.000948612
L2_hg19_chr14_-_52535775	NID2	0.371002	0.000554736	0.000951117
L2_hg19_chr4_+_20253527	SLIT2	0.370502	0.00056514	0.000967221
L2_hg19_chr13_-_53422774	PCDH8	0.370098	0.000573688	0.000980857
L2_hg19_chr9_-_13165478	MPDZ	0.370077	0.000574135	0.000980857
L2_hg19_chr5_+_65892220	MAST4	0.369918	0.000577514	0.000985747
L2_hg19_chr3_-_42307687	CCK	0.369712	0.000581951	0.000990735
L2_hg19_chr13_-_108519449	FAM155A	0.369697	0.000582274	0.000990735
L2_hg19_chr14_-_100626007	DEGS2	0.369327	0.000590291	0.00100129
L2_hg19_chr7_-_766908	PRKAR1B	0.369215	0.000592755	0.00100458
L2_hg19_chr5_+_179125403	CANX	0.369078	0.000595751	0.00100692
L2_hg19_chr11_-_30038535	KCNA4	0.369078	0.000595771	0.00100692
L2_hg19_chr12_+_121088305	CABP1	0.368569	0.000607069	0.00102159
L2_hg19_chr7_+_26331633	SNX10	0.368445	0.000609846	0.00102536
L2_hg19_chr2_+_172949515	DLX1	0.368276	0.000613668	0.00103088
L2_hg19_chr6_+_26021799	HIST1H4A	0.368246	0.000614346	0.00103098
L2_hg19_chr3_+_25469764	RARB	0.368225	0.000614807	0.00103098
L2_hg19_chr6_+_13924690	RNF182	0.368106	0.000617524	0.00103462
L2_hg19_chr19_+_17420372	DDA1	0.367679	0.000627303	0.00104919
L2_hg19_chr19_+_47523096	NPAS1	0.367624	0.00062858	0.00105038
L2_hg19_chr9_+_138594030	KCNT1	0.367407	0.000633598	0.00105692
L2_hg19_chr9_-_104500928	GRIN3A	0.366926	0.000644898	0.00107483
L2_hg19_chr9_-_124976304	LHX6	0.36669	0.000650513	0.0010824
L2_hg19_chr19_+_38879356	SPRED3	0.366687	0.000650574	0.0010824
L2_hg19_chr17_-_935070	ABR	0.366636	0.000651802	0.0010835
L2_hg19_chr10_+_11047172	CELF2	0.366412	0.000657187	0.00109055
L2_hg19_chr15_+_74422926	ISLR2	0.366276	0.000660455	0.00109502
L2_hg19_chrX_-_110655398	DCX	0.366182	0.000662747	0.00109787
L2_hg19_chr2_-_60780788	BCL11A	0.365328	0.000683759	0.00112876
L2_hg19_chr15_+_67841431	MAP2K5	0.365196	0.000687068	0.00113129
L2_hg19_chr17_+_49242896	NME1-NME2	0.365103	0.000689402	0.00113351
L2_hg19_chr20_+_42544789	TOX2	0.364767	0.0006979	0.00114617
L2_hg19_chr17_+_7788113	CHD3	0.364646	0.000700987	0.00114926
L2_hg19_chr17_+_26368783	NLK	0.364457	0.000705828	0.0011562
L2_hg19_chr12_-_130388569	TMEM132D	0.364258	0.000710949	0.0011626
L2_hg19_chr7_-_19813239	TMEM196	0.364123	0.000714465	0.00116735
L2_hg19_chr1_-_2461701	HES5	0.363867	0.000721147	0.00117625
L2_hg19_chr12_+_3600752	PRMT8	0.363447	0.000732235	0.00119129
L2_hg19_chr12_-_28123212	PTHLH	0.36319	0.000739094	0.00120089
L2_hg19_chr1_+_2518236	FAM213B	0.363178	0.000739399	0.00120089
L2_hg19_chr1_-_21058647	SH2D5	0.363119	0.000740984	0.00120245
L2_hg19_chr1_+_222791162	MIA3	0.362876	0.000747537	0.00121205
L2_hg19_chr11_+_33565421	KIAA1549L	0.362745	0.000751096	0.00121679
L2_hg19_chr5_+_173473854	NSG2	0.36196	0.000772725	0.00124865
L2_hg19_chr2_-_107503732	ST6GAL2	0.361631	0.000781957	0.0012625
L2_hg19_chr4_+_48485371	SLC10A4	0.361481	0.000786216	0.0012683
L2_hg19_chr15_-_77988474	LINGO1	0.361406	0.00078835	0.00126856
L2_hg19_chr2_+_220309394	SPEG	0.361405	0.000788368	0.00126856
L2_hg19_chr16_+_14164918	MKL2	0.361261	0.00079248	0.00127092
L2_hg19_chr3_-_55515375	WNT5A	0.36126	0.000792496	0.00127092
L2_hg19_chr13_-_33780160	STARD13	0.361138	0.000796002	0.00127547
L2_hg19_chr1_-_52456371	RAB3B	0.360921	0.000802241	0.00128439
L2_hg19_chr1_+_156119822	SEMA4A	0.360751	0.000807152	0.0012899
L2_hg19_chr19_+_55996363	NAT14	0.360731	0.000807733	0.0012899
L2_hg19_chr12_-_33592753	SYT10	0.360709	0.000808383	0.0012899
L2_hg19_chr19_+_19639719	YJEFN3	0.360597	0.000811649	0.00129403
L2_hg19_chr4_+_78978757	FRAS1	0.360509	0.000814222	0.00129705
L2_hg19_chr6_-_31620165	BAG6	0.36028	0.000820952	0.00130668
L2_hg19_chr17_-_78194721	SGSH	0.360063	0.000827373	0.00131581
L2_hg19_chr19_+_50194835	CPT1C	0.359849	0.000833742	0.00132442
L2_hg19_chr1_-_108743531	SLC25A24	0.359835	0.000834174	0.00132442
L2_hg19_chr1_-_99470416	LPPR5	0.35963	0.000840322	0.00133307
L2_hg19_chr11_+_68452011	GAL	0.359386	0.000847714	0.00134256
L2_hg19_chr13_-_47470160	HTR2A	0.359227	0.000852551	0.00134911
L2_hg19_chr19_-_31840142	TSHZ3	0.358915	0.000862105	0.0013631
L2_hg19_chr7_+_153749743	DPP6	0.358264	0.000882402	0.00139058
L2_hg19_chr6_-_132722613	MOXD1	0.358011	0.00089041	0.00140205
L2_hg19_chr18_-_35146005	CELF4	0.357521	0.000906087	0.00142438
L2_hg19_chrX_+_48681783	HDAC6	0.356551	0.000937877	0.00147315
L2_hg19_chr20_+_8112912	PLCB1	0.356491	0.000939891	0.0014751
L2_hg19_chr4_-_176812849	GPM6A	0.356214	0.000949176	0.00148722
L2_hg19_chr12_+_29302234	FAR2	0.356092	0.000953281	0.00149207
L2_hg19_chr21_+_45725068	PFKL	0.355768	0.000964307	0.00150722
L2_hg19_chr5_+_126984774	CTXN3	0.355677	0.000967416	0.00151085
L2_hg19_chr7_+_5633086	FSCN1	0.355364	0.000978181	0.00152641
L2_hg19_chr14_-_101295435	AL117190.2	0.354716	0.00100084	0.00155766
L2_hg19_chr14_+_32547436	ARHGAP5	0.354706	0.00100119	0.00155766
L2_hg19_chr3_-_62359224	FEZF2	0.354698	0.00100147	0.00155766
L2_hg19_chr12_+_111471673	CUX2	0.354506	0.00100828	0.00156697
L2_hg19_chr12_+_19389863	PLEKHA5	0.354463	0.00100981	0.00156809
L2_hg19_chrX_+_23352223	PTCHD1	0.353985	0.00102693	0.00159208
L2_hg19_chr10_-_64028602	RTKN2	0.353889	0.00103044	0.00159623
L2_hg19_chrX_+_153657022	ATP6AP1	0.353773	0.00103465	0.00160109
L2_hg19_chr1_-_40157383	HPCAL4	0.353504	0.00104447	0.00161403
L2_hg19_chr5_-_55529120	ANKRD55	0.353168	0.0010569	0.00162927
L2_hg19_chr7_-_37026132	ELMO1	0.353031	0.00106198	0.00163447
L2_hg19_chr5_-_65017935	SGTB	0.352996	0.00106328	0.00163515
L2_hg19_chr1_-_35370731	DLGAP3	0.352777	0.00107147	0.00164511
L2_hg19_chr16_+_56225400	GNAO1	0.352418	0.00108507	0.00166464
L2_hg19_chr8_+_104831496	RIMS2	0.352297	0.00108966	0.00167034
L2_hg19_chrX_+_105412297	MUM1L1	0.352258	0.00109115	0.00167128
L2_hg19_chr19_-_48018288	NAPA	0.352157	0.00109503	0.00167454
L2_hg19_chr17_+_7787707	CHD3	0.352129	0.00109608	0.00167481
L2_hg19_chr15_+_47476294	SEMA6D	0.351326	0.00112729	0.00171837
L2_hg19_chr5_-_78810355	HOMER1	0.350876	0.00114511	0.00174073
L2_hg19_chr17_-_9862811	GAS7	0.350864	0.0011456	0.00174073
L2_hg19_chr20_-_4229858	ADRA1D	0.350812	0.00114767	0.00174249
L2_hg19_chr22_-_39240032	NPTXR	0.350364	0.00116573	0.00176569
L2_hg19_chr13_+_37248156	SERTM1	0.349959	0.00118225	0.00178647
L2_hg19_chr5_-_134914680	CXCL14	0.349609	0.00119671	0.00180547
L2_hg19_chr5_+_67588404	PIK3R1	0.349454	0.00120316	0.00181233
L2_hg19_chr22_-_32334409	C22orf24	0.349393	0.00120573	0.00181477
L2_hg19_chr11_-_60623422	PTGDR2	0.349214	0.00121322	0.00182318
L2_hg19_chr12_-_45315630	NELL2	0.348025	0.00126416	0.00189525
L2_hg19_chr12_+_49931879	KCNH3	0.347663	0.00128005	0.00191607
L2_hg19_chr11_+_57228000	RTN4RL2	0.347424	0.00129065	0.00193042
L2_hg19_chr3_-_122712084	SEMA5B	0.347154	0.00130273	0.00194696
L2_hg19_chr7_+_32535120	AVL9	0.347119	0.00130429	0.00194777
L2_hg19_chr12_+_121088079	CABP1	0.347063	0.00130678	0.00194811
L2_hg19_chr2_+_202937977	AC079354.1	0.347059	0.00130696	0.00194811
L2_hg19_chr1_+_33352093	HPCA	0.347046	0.00130758	0.00194811
L2_hg19_chr12_-_323255	SLC6A12	0.346906	0.00131389	0.00195599
L2_hg19_chr16_-_28074440	GSG1L	0.346582	0.00132859	0.001976
L2_hg19_chr4_-_102269213	PPP3CA	0.346564	0.0013294	0.001976
L2_hg19_chr4_-_82136345	PRKG2	0.345999	0.00135548	0.0020132
L2_hg19_chr12_+_1929736	LRTM2	0.345947	0.0013579	0.00201468
L2_hg19_chr16_+_6822816	RBFOX1	0.345932	0.00135859	0.00201468
L2_hg19_chr10_-_115614152	DCLRE1A	0.345182	0.00139392	0.00206227
L2_hg19_chr6_-_167171391	RPS6KA2	0.345041	0.00140069	0.00207068
L2_hg19_chr12_+_569294	B4GALNT3	0.344776	0.00141343	0.00208789
L2_hg19_chr12_+_8185037	FOXJ2	0.344725	0.00141588	0.0020899
L2_hg19_chr4_-_46391807	GABRA2	0.344554	0.00142419	0.00209889
L2_hg19_chr2_-_42721116	KCNG3	0.344532	0.00142527	0.00209889
L2_hg19_chr22_-_38851890	KCNJ4	0.343892	0.00145669	0.00214022
L2_hg19_chrX_+_150863444	PRRG3	0.343405	0.00148109	0.00217272
L2_hg19_chr3_+_158787134	IQCJ-SCHIP1	0.343267	0.00148803	0.00217956
L2_hg19_chr20_-_43439186	RIMS4	0.342787	0.0015125	0.00220862
L2_hg19_chr12_+_7283792	CLSTN3	0.342082	0.0015491	0.00225688
L2_hg19_chr19_-_14272435	LPHN1	0.34135	0.00158792	0.00231168
L2_hg19_chr7_+_24323808	NPY	0.341303	0.00159044	0.00231359
L2_hg19_chr6_+_110501406	CDC40	0.340701	0.0016231	0.00235572
L2_hg19_chr15_+_27112237	GABRA5	0.340328	0.00164361	0.00238367
L2_hg19_chr4_+_78978498	FRAS1	0.340214	0.00164994	0.00239103
L2_hg19_chr7_-_32338621	PDE1C	0.339673	0.00168023	0.00243308
L2_hg19_chr12_+_72332624	TPH2	0.339549	0.00168725	0.0024414
L2_hg19_chr11_-_791575	CEND1	0.339489	0.00169067	0.00244369
L2_hg19_chr6_+_5261260	FARS2	0.339476	0.00169139	0.00244369
L2_hg19_chr12_-_14133778	GRIN2B	0.339296	0.00170167	0.00245668
L2_hg19_chr19_+_54385452	PRKCG	0.338743	0.00173352	0.00249701
L2_hg19_chr1_+_113051380	WNT2B	0.338229	0.00176359	0.00253649
L2_hg19_chrX_-_99665270	PCDH19	0.338079	0.00177244	0.0025473
L2_hg19_chr9_-_124991235	LHX6	0.337566	0.00180312	0.00258944
L2_hg19_chr12_-_65515084	WIF1	0.337522	0.00180572	0.00259123
L2_hg19_chr7_+_39017513	POU6F2	0.33699	0.00183809	0.00263372
L2_hg19_chr2_-_233792860	NGEF	0.336947	0.00184069	0.00263548
L2_hg19_chrX_-_137794095	FGF13	0.336668	0.00185786	0.00265806
L2_hg19_chr16_-_30108195	YPEL3	0.336621	0.00186079	0.00266026
L2_hg19_chr1_+_43638047	WDR65	0.336477	0.0018697	0.002671
L2_hg19_chr20_-_44881111	CDH22	0.336063	0.0018956	0.00270597
L2_hg19_chr8_-_144241715	LY6H	0.335872	0.00190768	0.00271997
L2_hg19_chr11_-_84844180	DLG2	0.335823	0.00191081	0.00272158
L2_hg19_chr3_-_18486754	SATB1	0.335756	0.00191501	0.00272554
L2_hg19_chr12_+_41831541	PDZRN4	0.335403	0.00193757	0.00275149
L2_hg19_chr11_-_40314658	LRRC4C	0.33517	0.00195261	0.00276873
L2_hg19_chr18_+_56887389	GRP	0.334916	0.0019691	0.00279004
L2_hg19_chr7_-_83824458	SEMA3A	0.334749	0.00197995	0.00280127
L2_hg19_chr20_-_48099897	KCNB1	0.334536	0.00199398	0.00281903
L2_hg19_chr10_+_63661012	ARID5B	0.334481	0.00199759	0.00282167
L2_hg19_chr5_-_88119721	MEF2C	0.334463	0.00199881	0.00282167
L2_hg19_chr10_-_103603550	KCNIP2	0.334438	0.00200043	0.00282187
L2_hg19_chr18_-_5540422	EPB41L3	0.333953	0.0020327	0.00286317
L2_hg19_chr4_+_172734556	GALNTL6	0.3338	0.00204299	0.00287554
L2_hg19_chr15_+_41786071	ITPKA	0.333505	0.00206296	0.00289725
L2_hg19_chr22_+_19709406	GP1BB	0.333368	0.00207229	0.00290608
L2_hg19_chr2_-_209054748	C2orf80	0.332547	0.00212898	0.0029812
L2_hg19_chr22_-_29711492	RASL10A	0.332074	0.00216225	0.00302114
L2_hg19_chr1_+_77333164	ST6GALNAC5	0.332051	0.00216392	0.00302126
L2_hg19_chr2_+_11273254	C2orf50	0.331781	0.00218313	0.00304586
L2_hg19_chr11_-_62688825	CHRM1	0.331537	0.00220059	0.00306798
L2_hg19_chrX_+_12809530	PRPS2	0.331072	0.00223436	0.00311278
L2_hg19_chrX_-_153141788	L1CAM	0.331008	0.00223902	0.003117
L2_hg19_chr22_-_36635230	APOL2	0.330764	0.00225693	0.00313965
L2_hg19_chrX_-_137793815	FGF13	0.330024	0.00231203	0.00320904
L2_hg19_chr8_+_21916718	EPB49	0.330004	0.00231353	0.00320904
L2_hg19_chr1_-_32222406	BAI2	0.329788	0.00232984	0.00322697
L2_hg19_chr2_-_30144451	ALK	0.329476	0.00235363	0.00325544
L2_hg19_chr22_-_37770915	ELFN2	0.329473	0.0023538	0.00325544
L2_hg19_chr5_+_89854616	GPR98	0.328404	0.00243687	0.00336545
L2_hg19_chr14_-_51297337	NIN	0.327304	0.00252511	0.00347976
L2_hg19_chr10_+_106034662	GSTO2	0.327258	0.00252884	0.0034824
L2_hg19_chr17_-_42907654	GJC1	0.327143	0.00253826	0.00349285
L2_hg19_chr7_+_127228500	ARF5	0.326517	0.00258997	0.00355633
L2_hg19_chr14_+_100485814	EVL	0.326429	0.00259732	0.00356385
L2_hg19_chr3_-_124839664	SLC12A8	0.326092	0.00262563	0.00359237
L2_hg19_chr8_+_99076795	C8orf47	0.325962	0.00263656	0.00360217
L2_hg19_chr19_-_7991008	CTXN1	0.325821	0.00264854	0.00361595
L2_hg19_chr2_-_60780615	BCL11A	0.32423	0.00278694	0.00379406
L2_hg19_chr2_+_84743621	DNAH6	0.324148	0.0027943	0.00380136
L2_hg19_chr3_+_183993433	ECE2	0.324086	0.00279986	0.00380622
L2_hg19_chr22_+_51112818	SHANK3	0.323132	0.00288631	0.00391816
L2_hg19_chr2_+_172950234	DLX1	0.323098	0.00288943	0.00391961
L2_hg19_chr6_-_114664373	HS3ST5	0.322936	0.00290434	0.00393704
L2_hg19_chr3_+_35722431	ARPP21	0.322908	0.00290687	0.00393768
L2_hg19_chr7_-_82580029	PCLO	0.322493	0.00294551	0.00398437
L2_hg19_chrX_-_114252178	IL13RA2	0.322139	0.0029788	0.00402655
L2_hg19_chr4_+_72897716	NPFFR2	0.321391	0.00305016	0.00411427
L2_hg19_chr2_-_154335275	RPRM	0.321227	0.00306604	0.00413176
L2_hg19_chr12_+_49209369	CACNB3	0.320583	0.00312906	0.00420584
L2_hg19_chr7_+_39125540	POU6F2	0.320437	0.00314348	0.00422226
L2_hg19_chr16_-_30772798	C16orf93	0.320221	0.00316504	0.00424823
L2_hg19_chr1_+_6051525	KCNAB2	0.320198	0.00316732	0.0042483
L2_hg19_chr22_+_43808109	MPPED1	0.320118	0.0031753	0.00425303
L2_hg19_chr2_+_42721249	MTA3	0.319747	0.00321263	0.00430002
L2_hg19_chr2_-_240230906	HDAC4	0.319498	0.00323788	0.00432794
L2_hg19_chr16_+_19183678	SYT17	0.319496	0.00323802	0.00432794
L2_hg19_chr3_+_35721115	ARPP21	0.319409	0.00324695	0.00433683
L2_hg19_chr13_-_52980273	THSD1	0.318969	0.0032921	0.00439407
L2_hg19_chr12_-_76816543	OSBPL8	0.318702	0.00331982	0.00442797
L2_hg19_chr5_+_72922020	ARHGEF28	0.318513	0.00333951	0.00444523
L2_hg19_chr12_+_101988748	MYBPC1	0.317774	0.00341769	0.00454265
L2_hg19_chr6_-_15586218	DTNBP1	0.317611	0.00343515	0.00456269
L2_hg19_chr16_+_11762310	SNN	0.316798	0.00352337	0.00466364
L2_hg19_chr7_+_130794167	MKLN1	0.316727	0.00353117	0.00466964
L2_hg19_chr11_-_72385465	PDE2A	0.316059	0.0036054	0.00475575
L2_hg19_chr18_+_11751614	GNAL	0.316012	0.00361062	0.00475934
L2_hg19_chr11_-_63684635	RCOR2	0.315638	0.00365276	0.00480164
L2_hg19_chr7_-_105221939	EFCAB10	0.315477	0.00367106	0.00482238
L2_hg19_chr20_-_3219835	SLC4A11	0.315402	0.00367964	0.00483032
L2_hg19_chr10_-_118031736	GFRA1	0.314482	0.00378597	0.00495627
L2_hg19_chr7_+_97361397	TAC1	0.314411	0.00379431	0.00496379
L2_hg19_chr12_-_104458214	GLT8D2	0.313567	0.00389447	0.00508785
L2_hg19_chr19_-_54693430	MBOAT7	0.312558	0.00401726	0.00523038
L2_hg19_chr8_-_144242062	LY6H	0.312217	0.00405954	0.00528183
L2_hg19_chr17_+_8213558	ARHGEF15	0.311707	0.00412351	0.0053614
L2_hg19_chr3_-_38691177	SCN5A	0.311666	0.00412869	0.00536449
L2_hg19_chr14_+_29234591	FOXG1	0.311214	0.00418617	0.00543178
L2_hg19_chr2_+_11752427	GREB1	0.311178	0.00419083	0.00543413
L2_hg19_chr6_+_160221317	PNLDC1	0.310998	0.00421399	0.00546047
L2_hg19_chr5_-_59189552	PDE4D	0.310926	0.00422323	0.00546502
L2_hg19_chr7_-_151107010	WDR86	0.310892	0.00422756	0.00546686
L2_hg19_chr2_+_115200226	DPP10	0.310869	0.00423054	0.00546686
L2_hg19_chr2_-_73520675	EGR4	0.310848	0.00423324	0.00546686
L2_hg19_chr1_+_19991376	HTR6	0.310631	0.0042615	0.00549964
L2_hg19_chr11_+_57509032	C11orf31	0.309441	0.00441875	0.00569104
L2_hg19_chr1_+_21835476	ALPL	0.309173	0.00445492	0.00573376
L2_hg19_chr20_+_35060595	DLGAP4	0.309081	0.00446728	0.00574193
L2_hg19_chr1_+_167298309	POU2F1	0.308954	0.00448455	0.00575638
L2_hg19_chr11_-_1017064	MUC6	0.30869	0.00452065	0.00579104
L2_hg19_chr19_-_55649445	TNNT1	0.308657	0.00452514	0.00579236
L2_hg19_chr5_+_129240157	CHSY3	0.308638	0.00452774	0.00579236
L2_hg19_chr5_+_10442024	ROPN1L	0.308539	0.00454142	0.00580597
L2_hg19_chr11_-_66104242	RIN1	0.30706	0.00474902	0.00605112
L2_hg19_chr2_+_228736378	DAW1	0.306423	0.00484107	0.00616429
L2_hg19_chr12_-_49365600	WNT10B	0.306397	0.00484482	0.00616495
L2_hg19_chr4_-_114438765	CAMK2D	0.305993	0.00490414	0.00623424
L2_hg19_chr1_-_155532890	ASH1L	0.305736	0.00494206	0.00627615
L2_hg19_chr10_-_95360991	RBP4	0.305288	0.00500897	0.00634787
L2_hg19_chr8_-_54752419	ATP6V1H	0.305276	0.00501071	0.00634787
L2_hg19_chr5_-_176889324	DBN1	0.305269	0.00501183	0.00634787
L2_hg19_chr2_-_209054975	C2orf80	0.3048	0.00508269	0.00642909
L2_hg19_chr1_-_51796233	TTC39A	0.304452	0.00513585	0.00648774
L2_hg19_chr3_-_131756603	CPNE4	0.304016	0.00520317	0.00656844
L2_hg19_chr2_-_44550472	PREPL	0.303883	0.00522387	0.00659022
L2_hg19_chr19_+_35645012	FXYD5	0.303784	0.00523939	0.00660543
L2_hg19_chr4_-_57687904	SPINK2	0.303737	0.00524677	0.00661038
L2_hg19_chr12_+_49932833	KCNH3	0.302909	0.0053777	0.00674721
L2_hg19_chr16_+_22103861	VWA3A	0.302894	0.0053801	0.00674721
L2_hg19_chr13_-_45011383	TSC22D1	0.302294	0.00547682	0.00685949
L2_hg19_chr5_-_142780246	NR3C1	0.302111	0.0055066	0.00689228
L2_hg19_chr2_+_220379125	ASIC4	0.302017	0.00552195	0.00690695
L2_hg19_chr20_+_1875059	SIRPA	0.299638	0.00592377	0.0073805
L2_hg19_chr1_+_201252633	PKP1	0.298617	0.006104	0.00757547
L2_hg19_chr19_-_12624669	ZNF709	0.298548	0.00611637	0.00758588
L2_hg19_chr10_+_119302256	EMX2	0.298378	0.00614694	0.00761886
L2_hg19_chr16_+_81678981	CMIP	0.297969	0.00622089	0.00769554
L2_hg19_chr11_+_124609837	NRGN	0.297812	0.00624955	0.00772099
L2_hg19_chr6_+_13182798	PHACTR1	0.297709	0.0062685	0.00773939
L2_hg19_chr3_-_50336290	HYAL3	0.297127	0.00637584	0.00786175
L2_hg19_chr7_+_16685805	BZW2	0.2965	0.00649326	0.00800138
L2_hg19_chr1_-_228604561	TRIM17	0.296431	0.00650644	0.00801245
L2_hg19_chr6_+_84222254	PRSS35	0.2963	0.00653128	0.00803784
L2_hg19_chr11_+_66188505	NPAS4	0.296168	0.00655632	0.00806347
L2_hg19_chr21_-_46954669	SLC19A1	0.295521	0.00668064	0.0082058
L2_hg19_chr15_+_74420441	ISLR2	0.295043	0.00677372	0.00830411
L2_hg19_chr18_-_57364619	CCBE1	0.294966	0.00678897	0.00831747
L2_hg19_chr8_+_73449459	KCNB2	0.294373	0.00690628	0.00843953
L2_hg19_chr6_-_78174086	HTR1B	0.293437	0.00709528	0.00866495
L2_hg19_chr17_+_37784755	PPP1R1B	0.293235	0.00713656	0.0087098
L2_hg19_chrX_-_148571928	IDS	0.292947	0.00719593	0.00876545
L2_hg19_chr17_-_41856312	DUSP3	0.292785	0.00722957	0.00880081
L2_hg19_chr19_-_18717608	CRLF1	0.291954	0.00740397	0.00899592
L2_hg19_chr11_-_35287253	SLC1A2	0.291596	0.00748029	0.00908286
L2_hg19_chr20_+_1874762	SIRPA	0.291505	0.00749984	0.00910083
L2_hg19_chr3_-_122746551	SEMA5B	0.291333	0.00753664	0.00913967
L2_hg19_chr10_-_118032520	GFRA1	0.29127	0.0075504	0.00914679
L2_hg19_chr17_+_71188769	COG1	0.291262	0.00755209	0.00914679
L2_hg19_chr4_+_57276672	AC068620.1	0.290728	0.00766811	0.00927555
L2_hg19_chr11_+_74952381	TPBGL	0.290577	0.00770123	0.00930972
L2_hg19_chr13_+_42614205	DGKH	0.290291	0.00776423	0.00937401
L2_hg19_chr16_+_22825485	HS3ST2	0.289753	0.00788404	0.00950664
L2_hg19_chr7_-_28220641	JAZF1	0.289308	0.00798426	0.00960965
L2_hg19_chr9_+_96213562	FAM120A	0.289307	0.00798456	0.00960965
L2_hg19_chr7_-_135662100	MTPN	0.288849	0.00808882	0.00972896
L2_hg19_chr7_+_136553831	CHRM2	0.288549	0.00815801	0.00978985
L2_hg19_chr4_+_20254512	SLIT2	0.28854	0.00815992	0.00978985
L2_hg19_chr12_-_55357008	TESPA1	0.287714	0.00835291	0.00999628
L2_hg19_chr10_-_118033124	GFRA1	0.287551	0.00839127	0.0100359
L2_hg19_chr11_+_35639546	FJX1	0.286925	0.00854059	0.0102017
L2_hg19_chr1_-_58716174	DAB1	0.285707	0.00883806	0.0105307
L2_hg19_chr17_+_62075710	C17orf72	0.28555	0.00887688	0.0105703
L2_hg19_chr12_+_132312937	MMP17	0.285228	0.00895729	0.0106595
L2_hg19_chr9_+_74764355	GDA	0.284735	0.00908179	0.0108009
L2_hg19_chr7_-_37024682	ELMO1	0.284212	0.00921537	0.0109393
L2_hg19_chrX_+_21958850	SMS	0.283885	0.00929967	0.0110257
L2_hg19_chr19_-_36737082	ZNF565	0.283794	0.00932319	0.0110467
L2_hg19_chr5_+_32531943	SUB1	0.282974	0.00953848	0.0112878
L2_hg19_chr18_+_11752103	GNAL	0.282821	0.00957898	0.0113287
L2_hg19_chr8_-_22549876	EGR3	0.282051	0.0097856	0.0115588
L2_hg19_chr19_+_54386989	PRKCG	0.28195	0.00981292	0.0115839
L2_hg19_chr19_-_822367	LPPR3	0.281552	0.00992169	0.011705
L2_hg19_chr3_+_11196178	HRH1	0.280819	0.0101243	0.0119366
L2_hg19_chr11_-_85397184	CCDC89	0.279507	0.0104965	0.0123071
L2_hg19_chr6_+_83073594	TPBG	0.278069	0.0109177	0.0127853
L2_hg19_chrX_-_47509959	ELK1	0.277945	0.0109548	0.0128209
L2_hg19_chr4_+_128544108	INTU	0.277648	0.0110437	0.0129091
L2_hg19_chr8_+_13424379	C8orf48	0.277541	0.0110761	0.0129348
L2_hg19_chr6_+_43612809	RSPH9	0.277531	0.0110792	0.0129348
L2_hg19_chr3_+_187930499	LPP	0.277053	0.0112242	0.013096
L2_hg19_chr12_+_19358233	PLEKHA5	0.275816	0.0116076	0.0134939
L2_hg19_chr4_+_88754120	MEPE	0.275726	0.011636	0.0135187
L2_hg19_chr19_+_1524075	PLK5	0.275545	0.0116931	0.0135686
L2_hg19_chr5_+_128795568	ADAMTS19	0.275496	0.0117086	0.0135783
L2_hg19_chr19_-_14168449	PALM3	0.27381	0.0122533	0.0141927
L2_hg19_chr20_+_44098394	WFDC2	0.27377	0.0122664	0.0141993
L2_hg19_chr16_+_30418413	ZNF771	0.273476	0.0123638	0.0143034
L2_hg19_chr2_-_40657402	SLC8A1	0.272802	0.0125895	0.0145468
L2_hg19_chr20_-_32274188	E2F1	0.27197	0.012873	0.0148564
L2_hg19_chr10_+_82213644	TSPAN14	0.271658	0.0129806	0.0149625
L2_hg19_chr8_+_65492761	BHLHE22	0.270341	0.0134441	0.0154874
L2_hg19_chr17_-_37308869	PLXDC1	0.270303	0.0134576	0.0154937
L2_hg19_chr5_+_71015101	CARTPT	0.270004	0.0135649	0.0155984
L2_hg19_chr12_-_67198048	GRIP1	0.269466	0.01376	0.0158132
L2_hg19_chr9_+_132962857	NCS1	0.268374	0.014163	0.0162373
L2_hg19_chr6_-_127768479	KIAA0408	0.268134	0.0142527	0.0163205
L2_hg19_chr14_-_54420112	BMP4	0.267857	0.0143573	0.0164305
L2_hg19_chr4_+_160188029	RAPGEF2	0.267796	0.0143803	0.016447
L2_hg19_chr7_+_29846151	WIPF3	0.267408	0.0145278	0.0166056
L2_hg19_chr19_+_4197229	ANKRD24	0.267029	0.0146735	0.0167621
L2_hg19_chr22_+_20905724	MED15	0.265859	0.0151302	0.0172632
L2_hg19_chr2_-_204400123	RAPH1	0.265354	0.0153311	0.0174716
L2_hg19_chr17_-_40333139	KCNH4	0.264699	0.0155954	0.0177516
L2_hg19_chr1_-_154150674	TPM3	0.264566	0.0156493	0.0178024
L2_hg19_chr4_+_159443042	RXFP1	0.263786	0.0159699	0.0181347
L2_hg19_chr11_-_84844455	DLG2	0.263591	0.0160511	0.018216
L2_hg19_chr2_+_26624787	DRC1	0.261435	0.0169704	0.0192136
L2_hg19_chr1_-_86622666	COL24A1	0.261402	0.0169849	0.0192187
L2_hg19_chr17_+_7787441	CHD3	0.259917	0.0176451	0.0199303
L2_hg19_chr4_+_158261765	GRIA2	0.259754	0.0177186	0.0200015
L2_hg19_chr8_-_144911210	PUF60	0.259499	0.0178349	0.0201209
L2_hg19_chr3_-_79817142	ROBO1	0.258557	0.0182686	0.0205737
L2_hg19_chr9_+_137298405	RXRA	0.258394	0.0183447	0.0206472
L2_hg19_chr10_-_97115993	SORBS1	0.25817	0.0184494	0.0207529
L2_hg19_chr1_-_209792124	LAMB3	0.2579	0.0185766	0.0208837
L2_hg19_chr3_-_16555205	RFTN1	0.257679	0.0186816	0.0209789
L2_hg19_chr8_-_91803879	TMEM64	0.257648	0.018696	0.0209789
L2_hg19_chr5_-_174871182	DRD1	0.257629	0.018705	0.0209789
L2_hg19_chr2_-_75426644	TACR1	0.257547	0.018744	0.02101
L2_hg19_chr11_+_61276220	LRRC10B	0.257276	0.0188732	0.0211425
L2_hg19_chr16_-_747004	FBXL16	0.257093	0.0189611	0.0212285
L2_hg19_chr17_-_982208	ABR	0.255443	0.0197684	0.0220972
L2_hg19_chr6_+_13053653	PHACTR1	0.255436	0.0197718	0.0220972
L2_hg19_chr20_-_1294301	SDCBP2	0.254927	0.0200272	0.0223695
L2_hg19_chr16_+_84002295	NECAB2	0.254677	0.0201531	0.0224708
L2_hg19_chr1_-_38512464	POU3F1	0.254021	0.0204875	0.0228303
L2_hg19_chr22_+_19710536	GP1BB	0.253945	0.0205269	0.0228608
L2_hg19_chr10_-_135152048	CALY	0.253082	0.0209749	0.0233462
L2_hg19_chr1_+_67773555	IL12RB2	0.252523	0.0212694	0.0236464
L2_hg19_chr17_-_57158550	TRIM37	0.251526	0.0218039	0.0241703
L2_hg19_chr10_+_70586972	STOX1	0.251204	0.0219788	0.02435
L2_hg19_chr13_+_37005724	CCNA1	0.250705	0.0222525	0.0246104
L2_hg19_chr19_-_39467412	FBXO17	0.250485	0.0223739	0.0247304
L2_hg19_chr3_+_35722164	ARPP21	0.249973	0.022659	0.0250311
L2_hg19_chr11_+_92085800	FAT3	0.249749	0.0227844	0.0251405
L2_hg19_chr2_+_39187666	ARHGEF33	0.249671	0.0228284	0.0251745
L2_hg19_chr18_+_6729448	ARHGAP28	0.248604	0.0234364	0.0258152
L2_hg19_chr4_-_110223812	COL25A1	0.248503	0.0234945	0.0258643
L2_hg19_chr2_+_233734807	C2orf82	0.248148	0.0237002	0.0260757
L2_hg19_chr22_-_40929824	MKL1	0.247863	0.0238666	0.0262436
L2_hg19_chr4_-_56502464	NMU	0.247622	0.0240078	0.0263837
L2_hg19_chrX_+_18725763	PPEF1	0.247199	0.0242577	0.026643
L2_hg19_chr10_-_118897780	VAX1	0.246686	0.0245635	0.0269634
L2_hg19_chr3_-_42814744	CCDC13	0.246491	0.0246809	0.0270611
L2_hg19_chr6_-_130182446	TMEM244	0.245739	0.0251371	0.0275455
L2_hg19_chr16_-_19896803	GPRC5B	0.244572	0.0258588	0.0283202
L2_hg19_chr4_+_3768111	ADRA2C	0.244432	0.0259471	0.0284005
L2_hg19_chr10_-_134756063	TTC40	0.244068	0.0261765	0.0286352
L2_hg19_chr14_+_29235992	FOXG1	0.244019	0.0262072	0.0286368
L2_hg19_chr13_+_76334774	LMO7	0.244018	0.0262079	0.0286368
L2_hg19_chrX_+_113818558	HTR2C	0.24395	0.0262513	0.0286678
L2_hg19_chr12_-_22063792	ABCC9	0.241827	0.0276274	0.0301534
L2_hg19_chr10_+_72432319	ADAMTS14	0.241345	0.027948	0.0304858
L2_hg19_chr17_+_75462522	SEPT9	0.240641	0.0284223	0.0309501
L2_hg19_chr1_+_174417123	GPR52	0.240134	0.0287682	0.0312912
L2_hg19_chr12_+_27485768	ARNTL2	0.237614	0.03054	0.0331995
L2_hg19_chr22_+_45809573	RIBC2	0.237376	0.0307116	0.033367
L2_hg19_chr16_+_89642221	CPNE7	0.235673	0.0319664	0.0346908
L2_hg19_chr19_-_55652729	TNNT1	0.23356	0.0335825	0.036424
L2_hg19_chr21_-_15755466	HSPA13	0.233529	0.0336067	0.0364295
L2_hg19_chr4_+_96012606	BMPR1B	0.232862	0.034131	0.0369559
L2_hg19_chr13_-_99739953	DOCK9	0.23224	0.0346263	0.0374645
L2_hg19_chr6_+_110299513	GPR6	0.230674	0.0359003	0.0387837
L2_hg19_chr10_-_74928077	ECD	0.230469	0.0360699	0.0389449
L2_hg19_chr9_+_116111820	BSPRY	0.230294	0.0362155	0.03908
L2_hg19_chrX_-_153130690	L1CAM	0.230218	0.0362785	0.0391038
L2_hg19_chr5_-_148033698	HTR4	0.229227	0.0371125	0.0399576
L2_hg19_chr21_-_43816160	TMPRSS3	0.228752	0.0375168	0.0403702
L2_hg19_chr4_+_106816634	NPNT	0.22855	0.0376902	0.0405339
L2_hg19_chr9_+_126774046	LHX2	0.228359	0.0378548	0.0406881
L2_hg19_chr14_+_29236278	FOXG1	0.228128	0.0380546	0.0408798
L2_hg19_chr2_+_136362369	R3HDM1	0.227736	0.0383957	0.0412231
L2_hg19_chr12_-_71551873	TSPAN8	0.227123	0.0389343	0.0417778
L2_hg19_chr17_+_37824877	PNMT	0.226805	0.0392164	0.0420569
L2_hg19_chr16_-_57837164	KIFC3	0.226289	0.0396772	0.0425271
L2_hg19_chr20_-_48530238	SPATA2	0.223711	0.0420489	0.045044
L2_hg19_chr2_-_220197465	RESP18	0.220637	0.0450289	0.0481822
L2_hg19_chr19_+_10531227	PDE4A	0.220174	0.0454921	0.0486505
L2_hg19_chr17_+_37823938	PNMT	0.219938	0.0457301	0.0488778
L2_hg19_chr12_+_100750851	SLC17A8	0.219752	0.0459175	0.0490506
L2_hg19_chr3_-_164914889	SLITRK3	0.219108	0.046574	0.0496963
L2_hg19_chrX_+_103031433	PLP1	0.218909	0.046779	0.0498871
L2_hg19_chr11_+_70243840	CTTN	0.218655	0.0470411	0.0501386
L2_hg19_chr15_+_89346707	ACAN	0.21706	0.0487132	0.0518919
L2_hg19_chr16_+_1203105	CACNA1H	0.21656	0.0492483	0.0524326
L2_hg19_chr21_-_16438249	NRIP1	0.216191	0.0496456	0.0528263
L2_hg19_chr10_+_119303101	EMX2	0.212434	0.0538443	0.0571348
L2_hg19_chr16_-_4564093	CDIP1	0.209101	0.057809	0.0612397
L2_hg19_chr19_+_10400663	ICAM5	0.206846	0.0606244	0.064151
L2_hg19_chr16_+_84178914	DNAAF1	0.203182	0.0654359	0.0691276
L2_hg19_chr3_+_40351197	EIF1B	0.200249	0.0695058	0.0733865
L2_hg19_chr8_+_54792980	RGS20	0.198232	0.0724202	0.076337
L2_hg19_chr3_+_32858850	TRIM71	0.197182	0.0739764	0.0779343
L2_hg19_chr2_-_172967627	DLX2	0.196017	0.0757352	0.0797432
L2_hg19_chr18_+_76739431	SALL3	0.194714	0.0777401	0.0818092
L2_hg19_chr20_+_39969460	LPIN3	0.193036	0.0803846	0.0845455
L2_hg19_chr1_-_114696490	SYT6	0.192503	0.08124	0.0853981
L2_hg19_chr2_-_65593911	SPRED2	0.192151	0.0818085	0.0859484
L2_hg19_chr14_-_77965158	ISM2	0.190163	0.0850797	0.089336
L2_hg19_chr7_-_75678144	STYXL1	0.189264	0.0865921	0.0908242
L2_hg19_chr7_-_111424483	DOCK4	0.187332	0.0899164	0.0941559
L2_hg19_chr3_+_129693563	TRH	0.18019	0.103083	0.107766
L2_hg19_chr10_-_128995040	FAM196A	0.178867	0.105679	0.11042
L2_hg19_chr4_-_157892147	PDGFC	0.178009	0.107391	0.112146
L2_hg19_chr1_+_116941322	ATP1A1	0.176607	0.110234	0.114927
L2_hg19_chr6_-_166076651	PDE10A	0.175104	0.113343	0.118105
L2_hg19_chr9_+_131181799	CERCAM	0.17494	0.113687	0.118399
L2_hg19_chr12_+_9067821	PHC1	0.17345	0.116845	0.121621
L2_hg19_chr1_-_62784902	KANK4	0.169837	0.124785	0.129814
L2_hg19_chr5_+_159848861	PTTG1	0.165977	0.133714	0.138801
L2_hg19_chr19_-_45982119	ERCC1	0.164155	0.138096	0.143194
L2_hg19_chr17_-_36831209	C17orf96	0.163753	0.139076	0.144132
L2_hg19_chr7_+_96635180	DLX6	0.162663	0.141763	0.146677
L2_hg19_chr3_+_13522732	HDAC11	0.159642	0.149412	0.154508
L2_hg19_chr14_-_99738529	BCL11B	0.157335	0.155459	0.1605
L2_hg19_chr10_+_119301946	EMX2	0.156915	0.156578	0.161569
L2_hg19_chr9_+_103338847	MURC	0.153521	0.165852	0.170861
L2_hg19_chr1_-_40098649	HEYL	0.152497	0.168727	0.17373
L2_hg19_chr11_-_72295716	PDE2A	0.151889	0.170451	0.17541
L2_hg19_chr7_-_967131	ADAP1	0.14453	0.192363	0.197534
L2_hg19_chr12_+_28702739	CCDC91	0.143413	0.195859	0.201016
L2_hg19_chr2_+_159651828	DAPL1	0.138096	0.213129	0.218623
L2_hg19_chr9_-_130659686	ST6GALNAC6	0.137019	0.216755	0.222223
L2_hg19_chr19_+_10400030	ICAM5	0.13518	0.223044	0.228548
L2_hg19_chr4_+_187025857	FAM149A	0.133426	0.229162	0.234691
L2_hg19_chr6_+_27107060	HIST1H4I	0.126011	0.256316	0.26222
L2_hg19_chr6_-_56492940	DST	0.12241	0.270267	0.27596
L2_hg19_chr4_+_89300003	HERC6	0.122395	0.270326	0.27596
L2_hg19_chr16_+_11439315	RMI2	0.121882	0.272356	0.277885
L2_hg19_chr16_+_88689486	ZC3H18	0.118367	0.286527	0.292187
L2_hg19_chr16_+_2569636	AMDHD2	0.118176	0.28731	0.292829
L2_hg19_chr16_-_19884377	GPRC5B	0.116286	0.295144	0.300654
L2_hg19_chr17_-_9963109	GAS7	0.115695	0.297623	0.303017
L2_hg19_chr19_+_17865018	FCHO1	0.101257	0.362377	0.367964
L2_hg19_chr20_+_62338802	ZGPAT	0.0901272	0.41777	0.423311
L2_hg19_chr8_+_37623075	PROSC	0.0848023	0.445915	0.451589
L2_hg19_chr18_-_70417768	NETO1	0.0823888	0.459012	0.464115
L2_hg19_chr19_+_54959779	LENG8	0.0814276	0.464287	0.4692
L2_hg19_chr3_-_99569772	FILIP1L	0.0778167	0.484394	0.489002
L2_hg19_chr7_+_107234448	BCAP29	0.0723029	0.515969	0.520053
L2_hg19_chr1_+_15671619	FHAD1	0.0440605	0.692463	0.69501
L2_hg19_chr15_-_90040045	RHCG	-0.00124174	0.991111	0.991111
L2_hg19_chr11_-_10530732	MTRNR2L8	-0.00368382	0.973633	0.974653

## Sheet: S1S3b_turquoise
clusterID	geneID	rho	p.value	p.value.adjusted
S1.S3b.minus	C9orf72	1	0	0
L2_hg19_chr5_+_65018073	NLN	0.52019	4.64766e-07	0.00243723
L2_hg19_chr6_+_151773658	C6orf211	0.514646	6.44662e-07	0.00253546
L2_hg19_chrX_-_20159952	EIF1AX	0.51071	8.1038e-07	0.00254978
L2_hg19_chr16_+_24741030	TNRC6A	0.480442	4.29284e-06	0.00855419
L2_hg19_chr9_-_103115143	TEX10	0.480191	4.34995e-06	0.00855419
L2_hg19_chr5_-_179051597	HNRNPH1	0.468942	7.76668e-06	0.0104024
L2_hg19_chr10_+_73723211	CHST3	0.468491	7.94589e-06	0.0104024
L2_hg19_chr9_+_34989741	DNAJB5	0.46597	9.02164e-06	0.0104024
L2_hg19_chr5_-_110848232	STARD4	0.465844	9.07879e-06	0.0104024
L2_hg19_chr19_+_10765021	ILF3	0.465456	9.25718e-06	0.0104024
L2_hg19_chr15_+_44829368	EIF3J	0.463944	9.98318e-06	0.0104704
L2_hg19_chr10_+_122610904	WDR11	0.462129	1.09259e-05	0.0107429
L2_hg19_chr5_+_60240961	NDUFAF2	0.456355	1.45076e-05	0.01179
L2_hg19_chr5_+_173315351	CPEB4	0.455685	1.49885e-05	0.01179
L2_hg19_chr2_+_191208314	INPP1	0.451392	1.8437e-05	0.0123505
L2_hg19_chr15_+_76135787	UBE2Q2	0.449535	2.01482e-05	0.0123505
L2_hg19_chr16_+_15069013	PDXDC1	0.449335	2.03405e-05	0.0123505
L2_hg19_chr9_-_95055976	IARS	0.448634	2.10298e-05	0.0123505
L2_hg19_chr2_+_203130493	NOP58	0.448538	2.11267e-05	0.0123505
L2_hg19_chr5_+_151151514	G3BP1	0.447289	2.24151e-05	0.0123505
L2_hg19_chr4_-_99850283	EIF4E	0.446753	2.29895e-05	0.0123505
L2_hg19_chr15_-_59225797	SLTM	0.446533	2.32299e-05	0.0123505
L2_hg19_chr5_+_141303435	KIAA0141	0.445536	2.43473e-05	0.0123505
L2_hg19_chr22_+_42017309	XRCC6	0.445316	2.4601e-05	0.0123505
L2_hg19_chr1_+_55181537	TTC4	0.445085	2.48694e-05	0.0123505
L2_hg19_chr8_-_63951362	GGH	0.444214	2.59068e-05	0.0123505
L2_hg19_chrX_-_85302557	CHM	0.439879	3.16967e-05	0.0139894
L2_hg19_chrX_+_153991138	DKC1	0.438641	3.35603e-05	0.0139894
L2_hg19_chr10_+_121652241	SEC23IP	0.438399	3.39352e-05	0.0139894
L2_hg19_chr5_+_74807715	POLK	0.434453	4.06454e-05	0.0152246
L2_hg19_chr12_+_54674510	HNRNPA1	0.432742	4.39219e-05	0.0157476
L2_hg19_chr12_+_1100390	ERC1	0.430654	4.82551e-05	0.01687
L2_hg19_chr7_+_56119525	CCT6A	0.429468	5.08895e-05	0.0174042
L2_hg19_chr10_+_70480995	CCAR1	0.427715	5.50284e-05	0.0180356
L2_hg19_chr12_-_123011482	RSRC2	0.426802	5.73066e-05	0.0181877
L2_hg19_chr2_+_110551881	RGPD5	0.426561	5.79234e-05	0.0181877
L2_hg19_chr2_+_112812871	TMEM87B	0.425879	5.96999e-05	0.0181877
L2_hg19_chr2_+_60983402	PAPOLG	0.425721	6.0117e-05	0.0181877
L2_hg19_chr4_+_56719826	EXOC1	0.423223	6.71077e-05	0.0199196
L2_hg19_chr1_+_112938835	CTTNBP2NL	0.422333	6.97786e-05	0.0199708
L2_hg19_chr7_-_100493714	ACHE	0.422319	6.98193e-05	0.0199708
L2_hg19_chr12_+_95867930	METAP2	0.420432	7.58102e-05	0.0212347
L2_hg19_chrX_+_48378966	EBP	0.420092	7.69372e-05	0.0212347
L2_hg19_chr3_-_105587855	CBLB	0.418899	8.10207e-05	0.0212726
L2_hg19_chr5_+_122847961	CSNK1G3	0.418868	8.11312e-05	0.0212726
L2_hg19_chr1_+_55446300	TMEM61	0.414919	9.61482e-05	0.0232708
L2_hg19_chr9_+_131709977	NUP188	0.412707	0.000105646	0.0248062
L2_hg19_chr5_+_72112487	TNPO1	0.411742	0.000110058	0.0250933
L2_hg19_chr18_-_59561642	RNF152	0.411323	0.000112027	0.0251494
L2_hg19_chr18_-_23670576	SS18	0.410808	0.000114489	0.0251494
L2_hg19_chr14_-_57735607	EXOC5	0.410535	0.000115814	0.0251494
L2_hg19_chr4_+_57333799	SRP72	0.41021	0.000117412	0.0251494
L2_hg19_chr3_+_101280711	TRMT10C	0.408184	0.000127832	0.0259561
L2_hg19_chr8_-_38326152	FGFR1	0.407806	0.000129868	0.0259561
L2_hg19_chr11_+_95523671	CEP57	0.407533	0.000131357	0.0259561
L2_hg19_chr12_+_53400239	EIF4B	0.407418	0.000131991	0.0259561
L2_hg19_chr2_+_231921588	PSMD1	0.406925	0.000134735	0.0261678
L2_hg19_chr12_-_76478464	NAP1L1	0.406631	0.000136394	0.0261678
L2_hg19_chr4_-_11430517	HS3ST1	0.404564	0.000148612	0.0277914
L2_hg19_chr9_-_15307212	TTC39B	0.401971	0.000165366	0.0277914
L2_hg19_chr10_+_121485596	INPP5F	0.401793	0.000166581	0.0277914
L2_hg19_chr3_-_55521330	WNT5A	0.401503	0.000168566	0.0277914
L2_hg19_chr20_-_32700019	EIF2S2	0.401394	0.000169326	0.0277914
L2_hg19_chr17_+_57697255	CLTC	0.401205	0.000170641	0.0277914
L2_hg19_chr8_+_42396782	SMIM19	0.401131	0.000171154	0.0277914
L2_hg19_chr4_+_99916871	METAP1	0.400921	0.00017263	0.0277914
L2_hg19_chr5_-_171881499	SH3PXD2B	0.400901	0.000172778	0.0277914
L2_hg19_chr10_+_70883939	VPS26A	0.400879	0.000172927	0.0277914
L2_hg19_chr21_-_34960960	DONSON	0.400848	0.00017315	0.0277914
L2_hg19_chr2_-_128284064	IWS1	0.399977	0.000179419	0.0277914
L2_hg19_chr10_-_49813117	ARHGAP22	0.399956	0.000179573	0.0277914
L2_hg19_chr16_+_53164923	CHD9	0.399872	0.000180188	0.0277914
L2_hg19_chr6_+_30539240	ABCF1	0.399452	0.000183296	0.0278101
L2_hg19_chr6_-_161695029	AGPAT4	0.399379	0.000183845	0.0278101
L2_hg19_chr19_+_18496967	GDF15	0.398905	0.000187421	0.0280402
L2_hg19_chr13_-_73356037	DIS3	0.398529	0.000190308	0.0280402
L2_hg19_chr21_+_38453437	TTC3	0.397779	0.000196178	0.0285765
L2_hg19_chr8_+_22298590	PPP3CC	0.397133	0.000201376	0.0288821
L2_hg19_chr7_+_102988089	PSMC2	0.397028	0.000202231	0.0288821
L2_hg19_chr1_+_76251940	RABGGTB	0.396828	0.000203866	0.0288821
L2_hg19_chr3_+_52570620	SMIM4	0.396616	0.000205619	0.0288821
L2_hg19_chr3_+_52720047	GNL3	0.396283	0.000208404	0.0290142
L2_hg19_chr10_+_70661070	DDX50	0.394645	0.00022258	0.030449
L2_hg19_chr12_+_113796394	PLBD2	0.394058	0.000227882	0.0309056
L2_hg19_chr14_+_56046959	KTN1	0.392756	0.000240039	0.0320804
L2_hg19_chr9_+_19230690	DENND4C	0.392641	0.000241146	0.0320804
L2_hg19_chr6_+_56954989	ZNF451	0.392483	0.000242663	0.0320804
L2_hg19_chr11_+_118512607	PHLDB1	0.392204	0.000245377	0.0321689
L2_hg19_chr2_-_160143211	WDSUB1	0.391623	0.000251111	0.0326485
L2_hg19_chr7_+_23221666	NUPL2	0.390416	0.000263415	0.0339676
L2_hg19_chr10_+_104535977	WBP1L	0.388946	0.000279148	0.0346475
L2_hg19_chrX_+_102611433	WBP5	0.388913	0.000279514	0.0346475
L2_hg19_chr3_+_139062861	MRPS22	0.388779	0.000280993	0.0346475
L2_hg19_chr1_+_155658881	DAP3	0.388653	0.000282389	0.0346475
L2_hg19_chr10_-_99446997	AVPI1	0.38839	0.000285317	0.0346475
L2_hg19_chr1_+_193028741	TROVE2	0.387887	0.000291019	0.0346475
L2_hg19_chr14_+_90722896	PSMC1	0.387624	0.000294029	0.0346475
L2_hg19_chr14_+_55493953	SOCS4	0.387414	0.000296458	0.0346475
L2_hg19_chr11_+_122753571	C11orf63	0.387276	0.000298066	0.0346475
L2_hg19_chr15_-_63449673	RPS27L	0.386669	0.000305231	0.0349754
L2_hg19_chr17_+_26989222	SUPT6H	0.386239	0.000310406	0.0349754
L2_hg19_chr13_+_100741370	PCCA	0.385989	0.000313447	0.0349754
L2_hg19_chr7_+_38217846	STARD3NL	0.385987	0.000313472	0.0349754
L2_hg19_chr7_+_128379424	CALU	0.384633	0.000330434	0.0366083
L2_hg19_chr11_+_20621154	SLC6A5	0.384093	0.000337438	0.0368651
L2_hg19_chr6_-_112408684	TUBE1	0.382977	0.000352328	0.037867
L2_hg19_chrX_+_102862890	TCEAL3	0.382891	0.0003535	0.037867
L2_hg19_chr2_+_97778906	ANKRD36	0.382867	0.00035383	0.037867
L2_hg19_chr3_+_197476756	FYTTD1	0.382587	0.000357679	0.037903
L2_hg19_chr18_-_55288979	NARS	0.382492	0.000358985	0.037903
L2_hg19_chr2_-_39664416	MAP4K3	0.38134	0.000375274	0.0379782
L2_hg19_chr3_-_148804296	HLTF	0.380878	0.000381989	0.0379782
L2_hg19_chr14_-_104028992	BAG5	0.380855	0.000382326	0.0379782
L2_hg19_chr6_+_151186837	MTHFD1L	0.380737	0.00038406	0.0379782
L2_hg19_chr10_+_71562364	COL13A1	0.380115	0.000393317	0.0379782
L2_hg19_chr4_+_95128758	SMARCAD1	0.380026	0.00039467	0.0379782
L2_hg19_chr17_+_45608474	NPEPPS	0.380015	0.000394828	0.0379782
L2_hg19_chr4_+_120133867	USP53	0.379826	0.000397692	0.0379782
L2_hg19_chr14_+_53173926	PSMC6	0.379816	0.000397852	0.0379782
L2_hg19_chr9_+_108210403	FSD1L	0.37965	0.000400384	0.0379782
L2_hg19_chr22_+_29664281	EWSR1	0.379627	0.000400736	0.0379782
L2_hg19_chr6_-_99963293	USP45	0.379352	0.00040497	0.0381496
L2_hg19_chr10_+_86088389	CCSER2	0.37905	0.000409669	0.0383625
L2_hg19_chr5_+_118406869	DMXL1	0.377465	0.000435138	0.0405065
L2_hg19_chr11_+_16760204	C11orf58	0.376667	0.000448499	0.0414591
L2_hg19_chr3_+_183353410	KLHL24	0.376541	0.000450642	0.0414591
L2_hg19_chr7_+_157129699	DNAJB6	0.376174	0.000456948	0.0417184
L2_hg19_chr6_-_100016535	CCNC	0.375912	0.000461501	0.0417261
L2_hg19_chr11_-_47270355	ACP2	0.375534	0.000468131	0.0419634
L2_hg19_chrX_+_119384666	ZBTB33	0.375324	0.000471852	0.0419634
L2_hg19_chr13_-_33112928	N4BP2L2	0.375041	0.000476918	0.042151
L2_hg19_chr17_+_62503108	CEP95	0.37482	0.000480893	0.0422649
L2_hg19_chr19_-_52531630	ZNF614	0.374128	0.000493583	0.0426637
L2_hg19_chr4_+_85504082	CDS1	0.372923	0.000516391	0.0436858
L2_hg19_chr4_+_170581390	CLCN3	0.3729	0.000516835	0.0436858
L2_hg19_chr12_+_6309565	CD9	0.372774	0.000519275	0.0436858
L2_hg19_chr8_+_38244019	LETM2	0.372312	0.000528315	0.0441659
L2_hg19_chr18_-_12377207	AFG3L2	0.372197	0.000530597	0.0441659
L2_hg19_chr2_+_172544264	DYNC1I2	0.371378	0.00054704	0.0452695
L2_hg19_chr2_-_201754012	PPIL3	0.371252	0.00054961	0.0452695
L2_hg19_chr5_-_149380216	TIGD6	0.371102	0.000552679	0.0452851
L2_hg19_chr17_-_4871107	SPAG7	0.370738	0.000560222	0.0455416
L2_hg19_chr5_+_115420721	COMMD10	0.370244	0.000570576	0.0458715
L2_hg19_chr7_+_131012191	MKLN1	0.370201	0.000571498	0.0458715
L2_hg19_chr6_-_135818856	AHI1	0.369069	0.000595958	0.0469174
L2_hg19_chr4_+_76649828	USO1	0.36867	0.000604802	0.0469174
L2_hg19_chr6_+_42989363	RRP36	0.368628	0.00060574	0.0469174
L2_hg19_chr2_-_110371731	SEPT10	0.36851	0.000608387	0.0469174
L2_hg19_chr2_+_178257500	AGPS	0.368198	0.000615429	0.0469997
L2_hg19_chrX_+_119737961	MCTS1	0.367894	0.000622368	0.0471238
L2_hg19_chrX_-_129402872	ZNF280C	0.367864	0.000623046	0.0471238
L2_hg19_chr2_-_37458738	CEBPZ	0.36761	0.000628892	0.0473384
L2_hg19_chr17_+_73201773	NUP85	0.366928	0.000644856	0.047752
L2_hg19_chrX_-_135962883	RBMX	0.366687	0.000650593	0.047752
L2_hg19_chr12_+_69139955	SLC35E3	0.366603	0.000652599	0.047752
L2_hg19_chr2_+_187350986	ZC3H15	0.366309	0.000659665	0.0480456
L2_hg19_chr15_-_56535501	RFX7	0.366172	0.00066297	0.0480638
L2_hg19_chr7_+_73868405	GTF2IRD1	0.365956	0.000668244	0.0482239
L2_hg19_chr2_+_112656183	MERTK	0.365377	0.000682545	0.0485873
L2_hg19_chr4_+_57845062	POLR2B	0.364892	0.000694726	0.0492316
L2_hg19_chr6_+_24403163	MRS2	0.364493	0.000704897	0.0497284
L2_hg19_chr2_+_120770652	EPB41L5	0.363937	0.000719309	0.0505186
L2_hg19_chr14_-_64970681	ZBTB25	0.363538	0.000729807	0.0507043
L2_hg19_chr7_+_73588685	EIF4H	0.363276	0.00073679	0.0507043
L2_hg19_chr5_+_68665644	RAD17	0.363171	0.0007396	0.0507043
L2_hg19_chr7_+_6414159	RAC1	0.363108	0.000741291	0.0507043
L2_hg19_chr5_-_37249464	C5orf42	0.362812	0.00074928	0.0510131
L2_hg19_chr4_-_77997461	CCNI	0.36252	0.000757241	0.0510131
L2_hg19_chr5_+_169010776	SPDL1	0.362511	0.000757477	0.0510131
L2_hg19_chr17_-_28618954	BLMH	0.362186	0.000766443	0.0510131
L2_hg19_chr19_-_5622786	SAFB2	0.362069	0.000769701	0.0510131
L2_hg19_chr5_+_149380301	HMGXB3	0.361995	0.000771747	0.0510131
L2_hg19_chr2_+_47143071	TTC7A	0.361435	0.000787513	0.0512524
L2_hg19_chrX_-_71351764	RGAG4	0.361321	0.000790766	0.0512524
L2_hg19_chr4_+_147096887	LSM6	0.361292	0.000791581	0.0512524
L2_hg19_chr14_+_93260672	GOLGA5	0.361061	0.000798194	0.0512524
L2_hg19_chrX_+_102840485	TCEAL4	0.361032	0.000799045	0.0512524
L2_hg19_chr8_-_42396853	SLC20A2	0.360904	0.000802732	0.0512524
L2_hg19_chr1_-_220219846	EPRS	0.360411	0.000817103	0.0512524
L2_hg19_chr19_+_2236834	SF3A2	0.360411	0.000817103	0.0512524
L2_hg19_chr8_+_125551418	NDUFB9	0.359896	0.000832334	0.0519614
L2_hg19_chr9_-_139760759	EDF1	0.359204	0.000853259	0.0530572
L2_hg19_chr5_+_37379419	WDR70	0.358836	0.000864548	0.0535475
L2_hg19_chr9_+_707153	KANK1	0.358675	0.000869563	0.0536469
L2_hg19_chr17_-_42767129	CCDC43	0.358018	0.000890198	0.0544926
L2_hg19_chr17_+_28443846	NSRP1	0.357703	0.000900247	0.0546822
L2_hg19_chr19_-_14064194	PODNL1	0.357582	0.000904141	0.0547075
L2_hg19_chr3_+_193310996	OPA1	0.357136	0.000918594	0.0551577
L2_hg19_chr15_-_57025706	ZNF280D	0.356433	0.00094183	0.0557025
L2_hg19_chr3_-_27525874	SLC4A7	0.356139	0.000951699	0.0558661
L2_hg19_chr7_+_65670320	TPST1	0.355667	0.000967755	0.0565975
L2_hg19_chr13_+_115047075	UPF3A	0.355396	0.000977079	0.0569312
L2_hg19_chr6_-_153323823	MTRF1L	0.355226	0.000982963	0.0570626
L2_hg19_chr7_+_117824222	NAA38	0.355016	0.000990281	0.0572761
L2_hg19_chr2_+_190306199	WDR75	0.354617	0.00100432	0.0576021
L2_hg19_chr10_+_127512114	BCCIP	0.354376	0.00101291	0.0576021
L2_hg19_chr2_-_44223127	LRPPRC	0.354187	0.00101967	0.0576021
L2_hg19_chr3_+_99536705	CMSS1	0.354166	0.00102043	0.0576021
L2_hg19_chr9_+_96793094	PTPDC1	0.354021	0.00102565	0.0576021
L2_hg19_chr20_+_30697532	TM9SF4	0.353988	0.00102686	0.0576021
L2_hg19_chr2_+_120124566	DBI	0.35382	0.00103295	0.0576021
L2_hg19_chr9_-_8858657	PTPRD	0.353718	0.00103663	0.0576021
L2_hg19_chr14_-_71067371	MED6	0.353589	0.00104137	0.0576021
L2_hg19_chr7_+_86781768	DMTF1	0.353536	0.00104329	0.0576021
L2_hg19_chr3_+_157827877	RSRC1	0.353515	0.00104406	0.0576021
L2_hg19_chr11_+_111945045	C11orf57	0.35341	0.00104792	0.0576021
L2_hg19_chr22_-_20104748	TRMT2A	0.353242	0.00105412	0.0576021
L2_hg19_chr1_+_213224599	RPS6KC1	0.353221	0.0010549	0.0576021
L2_hg19_chr12_+_108079575	PWP1	0.352896	0.00106701	0.0576021
L2_hg19_chr3_+_50192490	SEMA3F	0.352652	0.0010762	0.0576021
L2_hg19_chr14_+_66974875	GPHN	0.352371	0.00108682	0.0576021
L2_hg19_chr2_+_24163332	UBXN2A	0.352245	0.00109163	0.0576021
L2_hg19_chr1_+_111682868	CEPT1	0.352235	0.00109203	0.0576021
L2_hg19_chr13_+_21714684	SAP18	0.352151	0.00109524	0.0576021
L2_hg19_chr10_+_1034401	GTPBP4	0.352046	0.00109927	0.0576021
L2_hg19_chr2_-_122494450	MKI67IP	0.351973	0.0011021	0.0576021
L2_hg19_chr13_+_49684452	FNDC3A	0.351196	0.00113241	0.0577063
L2_hg19_chr19_+_50832876	NR1H2	0.351148	0.00113429	0.0577063
L2_hg19_chr18_+_13218783	LDLRAD4	0.351144	0.00113445	0.0577063
L2_hg19_chr5_+_74633063	HMGCR	0.350682	0.00115289	0.0577063
L2_hg19_chr12_+_93771700	NUDT4	0.350671	0.00115331	0.0577063
L2_hg19_chr5_+_177631533	HNRNPAB	0.350545	0.00115838	0.0577063
L2_hg19_chr7_+_99613225	ZKSCAN1	0.350545	0.00115838	0.0577063
L2_hg19_chr8_+_132916339	EFR3A	0.350356	0.00116603	0.0577063
L2_hg19_chr11_+_125462752	STT3A	0.350346	0.00116645	0.0577063
L2_hg19_chr15_+_68871383	CORO2B	0.349713	0.00119239	0.0583568
L2_hg19_chr19_-_9695176	ZNF121	0.349664	0.00119444	0.0583568
L2_hg19_chr2_+_99953851	EIF5B	0.349349	0.00120756	0.0587091
L2_hg19_chr12_+_42719969	PPHLN1	0.349223	0.00121284	0.0587091
L2_hg19_chr1_-_46598300	PIK3R3	0.349039	0.00122059	0.0587092
L2_hg19_chr17_+_28804440	GOSR1	0.348887	0.00122704	0.0587092
L2_hg19_chr15_+_44719826	CTDSPL2	0.348782	0.00123151	0.0587092
L2_hg19_chr5_+_134181685	C5orf24	0.348058	0.00126273	0.0599974
L2_hg19_chr19_-_52408269	ZNF649	0.347817	0.0012733	0.0599974
L2_hg19_chr5_+_34656506	RAI14	0.347667	0.00127989	0.0599974
L2_hg19_chr21_-_38445353	PIGP	0.347638	0.00128116	0.0599974
L2_hg19_chr5_-_143550215	YIPF5	0.347638	0.00128116	0.0599974
L2_hg19_chr17_+_66246337	AMZ2	0.347546	0.00128522	0.0599974
L2_hg19_chr3_+_69788632	MITF	0.347362	0.00129341	0.0601874
L2_hg19_chr3_+_142720443	U2SURP	0.347281	0.00129701	0.0601874
L2_hg19_chr4_+_83956353	COPS4	0.34704	0.00130784	0.0603371
L2_hg19_chr16_-_66584024	TK2	0.346326	0.00134033	0.0610094
L2_hg19_chr2_-_232329194	NCL	0.345791	0.00136517	0.0615383
L2_hg19_chr5_+_54603613	SKIV2L2	0.345488	0.0013794	0.061703
L2_hg19_chr5_+_148725081	GRPEL2	0.345434	0.00138196	0.061703
L2_hg19_chr10_-_27443312	YME1L1	0.345361	0.00138545	0.061703
L2_hg19_chr1_+_234509261	COA6	0.345193	0.00139343	0.0617506
L2_hg19_chr2_+_183580986	DNAJC10	0.345035	0.00140095	0.0619096
L2_hg19_chr12_+_112856750	PTPN11	0.344584	0.00142273	0.0625205
L2_hg19_chr11_+_62495153	TTC9C	0.344425	0.00143047	0.0625811
L2_hg19_chr20_+_47662848	CSE1L	0.344385	0.00143245	0.0625811
L2_hg19_chr12_+_498515	CCDC77	0.344311	0.00143604	0.0625811
L2_hg19_chr1_+_231376957	GNPAT	0.343839	0.00145935	0.0631213
L2_hg19_chr9_+_33290524	NFX1	0.343786	0.00146196	0.0631213
L2_hg19_chr12_-_94853642	CCDC41	0.343736	0.00146448	0.0631213
L2_hg19_chr1_+_70671406	SRSF11	0.343587	0.00147192	0.0631637
L2_hg19_chr15_+_91478514	UNC45A	0.343136	0.00149469	0.0637474
L2_hg19_chrX_+_102470058	BEX4	0.342663	0.00151885	0.0642786
L2_hg19_chr11_+_35965627	LDLRAD3	0.342343	0.00153547	0.0647616
L2_hg19_chr21_+_47706255	YBEY	0.341488	0.00158054	0.0661011
L2_hg19_chr3_+_160939098	NMD3	0.341226	0.00159462	0.0661011
L2_hg19_chr12_+_95611586	VEZT	0.341173	0.00159745	0.0661011
L2_hg19_chr12_-_93835722	UBE2N	0.34111	0.00160085	0.0661011
L2_hg19_chr12_+_133657517	ZNF140	0.34111	0.00160085	0.0661011
L2_hg19_chr3_+_158362315	GFM1	0.340785	0.00161852	0.0666558
L2_hg19_chr6_+_126307685	TRMT11	0.340188	0.00165137	0.0671818
L2_hg19_chr8_+_55047820	MRPL15	0.339978	0.00166308	0.0672626
L2_hg19_chr3_+_48956297	ARIH2	0.339977	0.00166318	0.0672626
L2_hg19_chr15_-_48470491	MYEF2	0.339762	0.00167525	0.067284
L2_hg19_chr5_-_145562212	LARS	0.339485	0.00169088	0.067284
L2_hg19_chr15_+_101420035	ALDH1A3	0.339387	0.00169644	0.067284
L2_hg19_chr8_+_110551950	EBAG9	0.339274	0.00170294	0.067284
L2_hg19_chr22_+_40440387	TNRC6B	0.338992	0.0017191	0.0673037
L2_hg19_chr15_+_42841035	HAUS2	0.33898	0.00171981	0.0673037
L2_hg19_chr16_+_14726807	BFAR	0.338728	0.00173439	0.0675382
L2_hg19_chr5_+_115177317	AP3S1	0.338644	0.00173928	0.0675612
L2_hg19_chr18_+_46065411	CTIF	0.338518	0.00174663	0.0675936
L2_hg19_chr4_+_128982466	LARP1B	0.338476	0.00174908	0.0675936
L2_hg19_chr15_+_79724332	KIAA1024	0.338409	0.001753	0.0675936
L2_hg19_chr1_+_100435568	SLC35A3	0.338256	0.00176203	0.0676104
L2_hg19_chr20_+_52824625	PFDN4	0.338256	0.00176203	0.0676104
L2_hg19_chr18_-_21977787	OSBPL1A	0.338026	0.00177558	0.0676632
L2_hg19_chr14_+_57735754	AP5M1	0.337983	0.00177818	0.0676632
L2_hg19_chr2_+_71558920	ZNF638	0.337857	0.00178568	0.0676632
L2_hg19_chr15_+_34260697	CHRM5	0.337797	0.00178921	0.0676632
L2_hg19_chr14_+_103851751	MARK3	0.337584	0.00180202	0.0678215
L2_hg19_chr1_-_1342626	MRPL20	0.337416	0.00181215	0.0680398
L2_hg19_chr1_-_241683054	FH	0.337112	0.00183063	0.0683885
L2_hg19_chr2_+_29338432	CLIP4	0.337049	0.00183447	0.0683885
L2_hg19_chr21_+_34442446	OLIG1	0.336755	0.00185251	0.06868
L2_hg19_chr16_+_67143845	C16orf70	0.33665	0.001859	0.06868
L2_hg19_chr12_-_57037292	ATP5B	0.336538	0.00186591	0.06868
L2_hg19_chr20_+_17550748	DSTN	0.336534	0.00186615	0.06868
L2_hg19_chr12_+_64237869	SRGAP1	0.336458	0.00187092	0.06868
L2_hg19_chr1_-_171711204	VAMP4	0.336345	0.00187791	0.06868
L2_hg19_chr3_-_154042250	DHX36	0.336303	0.00188053	0.06868
L2_hg19_chr2_-_180871832	CWC22	0.336094	0.00189369	0.0689619
L2_hg19_chr14_+_35515477	FAM177A1	0.335758	0.00191492	0.0689999
L2_hg19_chr9_-_36258444	GNE	0.335716	0.00191759	0.0689999
L2_hg19_chr3_+_44666531	ZNF197	0.335621	0.00192361	0.0689999
L2_hg19_chr9_-_138799212	CAMSAP1	0.3356	0.00192495	0.0689999
L2_hg19_chr4_+_166794720	TLL1	0.335539	0.00192884	0.0689999
L2_hg19_chr1_-_236228389	NID1	0.335468	0.00193343	0.0689999
L2_hg19_chr6_+_3000127	NQO2	0.335275	0.00194581	0.0689999
L2_hg19_chr12_+_107712953	BTBD11	0.335212	0.00194988	0.0689999
L2_hg19_chr14_+_45553320	PRPF39	0.33517	0.00195259	0.0689999
L2_hg19_chr15_+_78730568	IREB2	0.335055	0.00196007	0.0689999
L2_hg19_chr1_+_28879596	TRNAU1AP	0.335023	0.00196211	0.0689999
L2_hg19_chr1_+_17866250	ARHGEF10L	0.334969	0.00196561	0.0689999
L2_hg19_chr1_+_202385971	PPP1R12B	0.334904	0.00196986	0.0689999
L2_hg19_chr22_-_18111512	ATP6V1E1	0.334866	0.00197236	0.0689999
L2_hg19_chr13_-_96705648	UGGT2	0.334778	0.00197807	0.0689999
L2_hg19_chr3_+_40547529	ZNF620	0.334515	0.00199535	0.0691486
L2_hg19_chr17_+_5185578	RABEP1	0.334257	0.00201243	0.0695816
L2_hg19_chr2_+_233415398	EIF4E2	0.334057	0.00202572	0.0698069
L2_hg19_chr9_-_33076668	SMU1	0.334026	0.00202783	0.0698069
L2_hg19_chr16_+_476411	RAB11FIP3	0.333848	0.0020398	0.0698325
L2_hg19_chr15_+_63569803	APH1B	0.333701	0.0020497	0.0698325
L2_hg19_chr18_-_22931119	ZNF521	0.333693	0.00205023	0.0698325
L2_hg19_chr4_+_164415841	TMA16	0.333613	0.00205561	0.0698325
L2_hg19_chr12_+_122516661	MLXIP	0.333554	0.00205964	0.0698325
L2_hg19_chr1_-_193074543	GLRX2	0.33327	0.00207895	0.0700334
L2_hg19_chrX_+_71401606	PIN4	0.33323	0.0020817	0.0700334
L2_hg19_chr12_+_16035321	STRAP	0.333081	0.00209191	0.0700334
L2_hg19_chr17_-_61850956	CCDC47	0.33305	0.00209407	0.0700334
L2_hg19_chr1_+_146373588	NBPF12	0.333011	0.00209673	0.0700334
L2_hg19_chr2_+_9983622	TAF1B	0.33284	0.00210857	0.0702764
L2_hg19_chr5_+_178287000	ZNF354B	0.332777	0.00211294	0.0702764
L2_hg19_chr1_-_45987555	PRDX1	0.332462	0.0021349	0.0704579
L2_hg19_chr4_+_54243809	FIP1L1	0.332378	0.00214079	0.0704579
L2_hg19_chr14_+_54863730	CDKN3	0.332168	0.00215558	0.0707965
L2_hg19_chr3_+_136581074	NCK1	0.332095	0.00216077	0.0708194
L2_hg19_chr15_+_34260466	CHRM5	0.331965	0.00216996	0.0708254
L2_hg19_chr14_+_39583526	GEMIN2	0.331965	0.00216996	0.0708254
L2_hg19_chr15_-_59949713	GTF2A2	0.331875	0.00217644	0.0708542
L2_hg19_chr6_+_26538595	HMGN4	0.331633	0.00219371	0.0708542
L2_hg19_chr17_+_48624534	SPATA20	0.331609	0.00219547	0.0708542
L2_hg19_chr1_-_19283169	IFFO2	0.33154	0.00220037	0.0708542
L2_hg19_chr3_+_128968448	COPG1	0.331465	0.00220579	0.0708542
L2_hg19_chr5_+_121297676	SRFBP1	0.331119	0.00223091	0.0708542
L2_hg19_chr1_-_53164018	SELRC1	0.331094	0.0022327	0.0708542
L2_hg19_chr22_-_36877686	TXN2	0.331014	0.00223857	0.0708542
L2_hg19_chr12_-_46662825	SLC38A1	0.330972	0.00224164	0.0708542
L2_hg19_chr3_-_125239045	SNX4	0.330961	0.00224241	0.0708542
L2_hg19_chr6_+_96969714	UFL1	0.330888	0.0022478	0.0708542
L2_hg19_chr1_-_13840497	LRRC38	0.329758	0.0023321	0.0726506
L2_hg19_chr9_+_4679596	CDC37L1	0.329576	0.00234595	0.0727939
L2_hg19_chrX_+_49832242	CLCN5	0.329331	0.00236471	0.0730878
L2_hg19_chr13_-_79233269	RNF219	0.329072	0.00238465	0.0732722
L2_hg19_chr5_+_131593388	PDLIM4	0.328873	0.00240012	0.0734604
L2_hg19_chr14_+_104029304	KLC1	0.328485	0.00243053	0.0742468
L2_hg19_chr5_+_68389885	SLC30A5	0.328201	0.00245293	0.0744338
L2_hg19_chr14_+_75179846	FCF1	0.328149	0.0024571	0.0744338
L2_hg19_chr2_+_15731991	DDX1	0.327939	0.00247384	0.0744338
L2_hg19_chr19_+_52873197	ZNF880	0.327897	0.0024772	0.0744338
L2_hg19_chr2_-_25565336	DNMT3A	0.327846	0.00248127	0.0744338
L2_hg19_chr5_+_34929694	DNAJC21	0.327614	0.00249999	0.0744338
L2_hg19_chr3_+_50126386	RBM5	0.327593	0.00250168	0.0744338
L2_hg19_chr19_-_5903796	FUT5	0.327446	0.00251358	0.0744338
L2_hg19_chr1_+_112298524	DDX20	0.327414	0.00251613	0.0744338
L2_hg19_chr11_+_19734382	NAV2	0.327302	0.00252529	0.0744338
L2_hg19_chr12_+_131356615	RAN	0.327173	0.00253581	0.0744338
L2_hg19_chr18_+_22006633	IMPACT	0.327057	0.00254526	0.0744338
L2_hg19_chr17_+_73008771	ICT1	0.327005	0.00254957	0.0744338
L2_hg19_chr2_+_132285468	CCDC74A	0.32694	0.00255494	0.0744338
L2_hg19_chr4_+_95129015	SMARCAD1	0.326933	0.00255548	0.0744338
L2_hg19_chr2_-_135476569	TMEM163	0.326896	0.00255851	0.0744338
L2_hg19_chr12_+_9066847	PHC1	0.326837	0.00256341	0.0744338
L2_hg19_chr5_-_524563	SLC9A3	0.326794	0.00256693	0.0744338
L2_hg19_chr1_+_29063451	YTHDF2	0.326711	0.00257383	0.0744338
L2_hg19_chr17_-_57232544	SKA2	0.326692	0.00257542	0.0744338
L2_hg19_chr5_-_87564645	TMEM161B	0.326669	0.00257731	0.0744338
L2_hg19_chr9_+_36190919	CLTA	0.326501	0.00259128	0.0744338
L2_hg19_chr7_-_32534869	LSM5	0.326486	0.00259251	0.0744338
L2_hg19_chr20_+_9049326	PLCB4	0.326482	0.00259288	0.0744338
L2_hg19_chrX_+_47342052	CXorf24	0.32635	0.00260386	0.0744338
L2_hg19_chr6_-_56819611	DST	0.326305	0.00260767	0.0744338
L2_hg19_chr6_+_31515385	NFKBIL1	0.326249	0.00261236	0.0744338
L2_hg19_chrX_+_135579394	HTATSF1	0.326218	0.002615	0.0744338
L2_hg19_chr17_+_48796963	LUC7L3	0.326144	0.00262119	0.0744338
L2_hg19_chr14_+_100240040	EML1	0.326073	0.00262723	0.0744338
L2_hg19_chr11_+_117049458	SIDT2	0.325997	0.00263359	0.0744338
L2_hg19_chr5_+_172386426	RPL26L1	0.325976	0.00263537	0.0744338
L2_hg19_chr6_+_71123210	FAM135A	0.325808	0.00264962	0.0747021
L2_hg19_chr14_+_73525241	RBM25	0.325515	0.00267472	0.0748564
L2_hg19_chr19_-_12833471	TNPO2	0.325422	0.00268269	0.0748564
L2_hg19_chr1_+_200708020	CAMSAP2	0.325385	0.00268588	0.0748564
L2_hg19_chr16_+_70380807	DDX19A	0.325305	0.00269279	0.0748564
L2_hg19_chr1_+_154193433	UBAP2L	0.325294	0.00269369	0.0748564
L2_hg19_chr8_-_74884420	TCEB1	0.325273	0.0026955	0.0748564
L2_hg19_chr7_+_127292247	SND1	0.325242	0.00269823	0.0748564
L2_hg19_chr11_+_86749074	TMEM135	0.325126	0.00270822	0.0748564
L2_hg19_chr6_+_131456608	AKAP7	0.325081	0.00271219	0.0748564
L2_hg19_chr3_-_179322425	MRPL47	0.324465	0.00276613	0.0758547
L2_hg19_chr1_+_78245342	FAM73A	0.324339	0.00277729	0.0758547
L2_hg19_chr4_-_141348801	CLGN	0.324201	0.00278957	0.076058
L2_hg19_chr19_+_58011305	ZNF773	0.324119	0.00279691	0.0761262
L2_hg19_chr4_-_83350590	HNRPDL	0.323762	0.00282893	0.0762874
L2_hg19_chr9_-_114246662	KIAA0368	0.323625	0.00284127	0.0762874
L2_hg19_chr18_+_13726706	RNMT	0.32351	0.00285174	0.0762874
L2_hg19_chr8_-_67974367	COPS5	0.323468	0.00285556	0.0762874
L2_hg19_chr14_+_52326803	GNG2	0.32346	0.00285628	0.0762874
L2_hg19_chr7_+_56032287	GBAS	0.323426	0.00285938	0.0762874
L2_hg19_chr6_-_82957460	IBTK	0.323395	0.00286225	0.0762874
L2_hg19_chr6_+_83777411	DOPEY1	0.323395	0.00286225	0.0762874
L2_hg19_chr6_+_149068190	UST	0.32338	0.00286354	0.0762874
L2_hg19_chr19_+_58193344	ZNF551	0.323286	0.00287217	0.0762874
L2_hg19_chr2_+_11886757	LPIN1	0.323258	0.00287471	0.0762874
L2_hg19_chr20_-_3388562	C20orf194	0.323191	0.00288085	0.0762874
L2_hg19_chr6_+_28227101	NKAPL	0.323149	0.0028847	0.0762874
L2_hg19_chr7_-_123197871	NDUFA5	0.323111	0.00288818	0.0762874
L2_hg19_chr17_+_34136487	TAF15	0.32309	0.00289011	0.0762874
L2_hg19_chr3_+_3168623	TRNT1	0.32287	0.00291044	0.0765671
L2_hg19_chr3_+_179370827	USP13	0.322803	0.00291662	0.0766015
L2_hg19_chr14_+_31091524	SCFD1	0.322597	0.00293579	0.0768484
L2_hg19_chr12_+_93861292	MRPL42	0.322523	0.00294265	0.0768749
L2_hg19_chr20_-_10414845	MKKS	0.322481	0.00294658	0.0768749
L2_hg19_chr11_+_30344650	ARL14EP	0.321915	0.00300003	0.0778821
L2_hg19_chr4_-_83295311	HNRNPD	0.321915	0.00300003	0.0778821
L2_hg19_chr12_+_109273874	DAO	0.321816	0.00300945	0.0779104
L2_hg19_chr21_+_33032005	SOD1	0.321799	0.00301103	0.0779104
L2_hg19_chr8_-_95565694	KIAA1429	0.321642	0.00302608	0.0779413
L2_hg19_chrX_-_103401670	SLC25A53	0.321631	0.00302709	0.0779413
L2_hg19_chr7_+_107220690	BCAP29	0.321107	0.00307776	0.0788496
L2_hg19_chr1_+_28099729	STX12	0.32097	0.00309106	0.0788764
L2_hg19_chr18_+_20513833	RBBP8	0.32092	0.00309592	0.0788764
L2_hg19_chr2_-_69664566	NFU1	0.320844	0.00310338	0.0788764
L2_hg19_chr8_+_79578323	ZC2HC1A	0.32083	0.00310478	0.0788764
L2_hg19_chr7_+_129251579	NRF1	0.320792	0.00310853	0.0788764
L2_hg19_chr8_-_125740713	MTSS1	0.320687	0.00311884	0.0788837
L2_hg19_chr10_-_71993182	PPA1	0.320215	0.00316565	0.0795559
L2_hg19_chr13_+_41635644	WBP4	0.320057	0.00318139	0.079824
L2_hg19_chr4_-_25032196	LGI2	0.319879	0.00319932	0.0800185
L2_hg19_chr8_+_38089176	DDHD2	0.319753	0.00321202	0.0802088
L2_hg19_chr4_+_41615524	LIMCH1	0.319401	0.00324779	0.0807579
L2_hg19_chr17_+_16593556	CCDC144A	0.319356	0.00325235	0.0807579
L2_hg19_chr2_+_170440868	PPIG	0.319259	0.00326223	0.080821
L2_hg19_chr1_+_24829325	RCAN3	0.31906	0.00328272	0.0812008
L2_hg19_chr3_-_112738512	C3orf17	0.318966	0.00329247	0.0812811
L2_hg19_chr15_+_79724677	KIAA1024	0.318929	0.0032963	0.0812811
L2_hg19_chr10_-_101191122	GOT1	0.318838	0.00330564	0.0813138
L2_hg19_chr19_+_33072095	PDCD5	0.318766	0.00331313	0.0813138
L2_hg19_chr1_+_11072715	TARDBP	0.31863	0.00332733	0.0815352
L2_hg19_chr5_-_133304315	C5orf15	0.318577	0.00333281	0.0815424
L2_hg19_chr9_-_86595122	HNRNPK	0.318147	0.00337803	0.0822651
L2_hg19_chr9_-_123605199	PSMD5	0.31799	0.00339472	0.0825435
L2_hg19_chr22_+_38302165	MICALL1	0.317937	0.00340029	0.0825515
L2_hg19_chr19_+_2841472	ZNF555	0.317874	0.003407	0.0825853
L2_hg19_chr3_-_52567825	NT5DC2	0.317762	0.00341892	0.0825853
L2_hg19_chr9_-_21335394	KLHL9	0.317727	0.00342268	0.0825853
L2_hg19_chr2_+_181845331	UBE2E3	0.317601	0.00343618	0.0825962
L2_hg19_chr12_-_51420165	SLC11A2	0.317559	0.00344069	0.0825962
L2_hg19_chr17_+_47572654	NGFR	0.317527	0.00344413	0.0825962
L2_hg19_chr8_+_17104466	VPS37A	0.317339	0.00346445	0.0826013
L2_hg19_chr7_+_148959288	ZNF783	0.317307	0.00346786	0.0826013
L2_hg19_chr17_+_66243820	AMZ2	0.317282	0.0034706	0.0826013
L2_hg19_chr16_+_66400593	CDH5	0.317133	0.00348678	0.0826167
L2_hg19_chr7_+_156931644	UBE3C	0.317097	0.00349064	0.0826167
L2_hg19_chr3_+_57994148	FLNB	0.317076	0.00349293	0.0826167
L2_hg19_chr19_+_11708297	ZNF627	0.317066	0.00349407	0.0826167
L2_hg19_chr8_+_101162863	POLR2K	0.317035	0.0034975	0.0826167
L2_hg19_chr7_+_5085490	RBAK	0.316846	0.00351816	0.0828357
L2_hg19_chr7_-_127983961	RBM28	0.316825	0.00352046	0.0828357
L2_hg19_chr2_+_207024348	EEF1B2	0.316394	0.00356795	0.0834135
L2_hg19_chr6_+_151646810	AKAP12	0.316343	0.00357365	0.0834135
L2_hg19_chr5_-_151138168	ATOX1	0.316279	0.00358079	0.0834166
L2_hg19_chr1_+_32573656	KPNA6	0.31588	0.00362545	0.0842476
L2_hg19_chr1_+_201924633	TIMM17A	0.315691	0.00364679	0.0842869
L2_hg19_chr20_+_5731046	C20orf196	0.315649	0.00365154	0.0842869
L2_hg19_chr15_-_83621441	HOMER2	0.315598	0.0036573	0.0842869
L2_hg19_chr11_+_6625003	ILK	0.315576	0.00365988	0.0842869
L2_hg19_chr16_+_70557718	SF3B3	0.315576	0.00365988	0.0842869
L2_hg19_chr1_+_25943312	MAN1C1	0.315534	0.00366465	0.0842869
L2_hg19_chr16_-_75467398	CFDP1	0.315366	0.00368378	0.0843817
L2_hg19_chr2_+_242577107	ATG4B	0.315313	0.00368978	0.0843817
L2_hg19_chr5_-_147162279	JAKMIP2	0.315309	0.00369023	0.0843817
L2_hg19_chr19_+_12273913	ZNF136	0.315082	0.00371628	0.0847588
L2_hg19_chrX_+_134478720	ZNF449	0.314953	0.00373126	0.0849495
L2_hg19_chr2_-_47142898	MCFD2	0.314631	0.00376856	0.0853985
L2_hg19_chr4_-_44728572	GNPDA2	0.314596	0.00377269	0.0853985
L2_hg19_chr6_+_3232041	PSMG4	0.314456	0.00378898	0.085644
L2_hg19_chr13_+_53191659	HNRNPA1L2	0.314264	0.0038116	0.0860244
L2_hg19_chr2_+_86426603	MRPL35	0.314213	0.00381759	0.0860244
L2_hg19_chr12_-_57039767	ATP5B	0.314054	0.00383639	0.0860244
L2_hg19_chr18_-_33709299	SLC39A6	0.313834	0.00386258	0.0860244
L2_hg19_chr2_+_210867366	RPE	0.313834	0.00386258	0.0860244
L2_hg19_chr1_-_8086368	ERRFI1	0.313678	0.00388118	0.0860244
L2_hg19_chr5_+_138629431	MATR3	0.313666	0.00388263	0.0860244
L2_hg19_chr7_+_131012649	MKLN1	0.313529	0.003899	0.0860244
L2_hg19_chr8_+_6264147	MCPH1	0.313393	0.00391542	0.0860244
L2_hg19_chr5_+_141348669	RNF14	0.313382	0.00391669	0.0860244
L2_hg19_chr18_+_32073397	DTNA	0.313357	0.00391977	0.0860244
L2_hg19_chr14_-_54908057	CNIH	0.313298	0.00392683	0.0860244
L2_hg19_chr8_+_98656411	MTDH	0.313256	0.00393191	0.0860244
L2_hg19_chr14_+_74318649	PTGR2	0.313184	0.00394062	0.0860244
L2_hg19_chr9_-_115819003	ZFP37	0.313169	0.00394251	0.0860244
L2_hg19_chr20_+_62612484	PRPF6	0.313078	0.00395357	0.0861461
L2_hg19_chr4_+_175205073	CEP44	0.31291	0.00397404	0.0863043
L2_hg19_chr10_+_88516375	BMPR1A	0.312815	0.00398562	0.0863043
L2_hg19_chr2_+_105654541	MRPS9	0.312795	0.00398818	0.0863043
L2_hg19_chr5_+_167913475	RARS	0.31269	0.00400106	0.0863043
L2_hg19_chr15_-_35280487	ZNF770	0.312679	0.00400235	0.0863043
L2_hg19_chr2_+_224822179	MRPL44	0.312616	0.0040101	0.0863043
L2_hg19_chr3_+_120315184	NDUFB4	0.312585	0.00401399	0.0863043
L2_hg19_chr11_+_43964186	C11orf96	0.312522	0.00402176	0.0863043
L2_hg19_chr10_+_181394	ZMYND11	0.312469	0.00402824	0.0863043
L2_hg19_chr1_+_47799462	CMPK1	0.312438	0.00403214	0.0863043
L2_hg19_chr12_+_56915614	RBMS2	0.312371	0.00404043	0.0863643
L2_hg19_chr19_+_1104648	GPX4	0.312238	0.0040569	0.0865985
L2_hg19_chr8_-_97273835	MTERFD1	0.31204	0.00408163	0.0868907
L2_hg19_chr10_-_75012376	MRPS16	0.311986	0.00408836	0.0869164
L2_hg19_chr19_-_37958306	ZNF569	0.311572	0.00414055	0.087201
L2_hg19_chr2_-_131100216	CCDC115	0.311514	0.00414795	0.087201
L2_hg19_chr6_-_28555074	SCAND3	0.311492	0.0041508	0.087201
L2_hg19_chr11_+_34073846	CAPRIN1	0.311483	0.00415195	0.087201
L2_hg19_chr17_-_3749539	C17orf85	0.311451	0.00415595	0.087201
L2_hg19_chr6_+_149068553	UST	0.311441	0.00415718	0.087201
L2_hg19_chr8_+_48920990	UBE2V2	0.311315	0.00417334	0.0874193
L2_hg19_chr18_-_46987007	DYM	0.311273	0.0041787	0.0874193
L2_hg19_chr8_+_146277852	C8orf33	0.311126	0.00419752	0.0875989
L2_hg19_chr6_+_117002373	KPNA5	0.311115	0.00419886	0.0875989
L2_hg19_chr10_-_17659372	PTPLA	0.310943	0.00422098	0.0875989
L2_hg19_chr8_-_48872695	PRKDC	0.310905	0.00422589	0.0875989
L2_hg19_chr8_-_82633534	ZFAND1	0.310863	0.00423131	0.0875989
L2_hg19_chr15_+_65822824	PTPLAD1	0.310785	0.00424142	0.0875989
L2_hg19_chr17_+_37356567	RPL19	0.310769	0.00424353	0.0875989
L2_hg19_chr21_-_28339406	ADAMTS5	0.310682	0.00425483	0.0875989
L2_hg19_chrX_-_71497097	RPS4X	0.31058	0.00426807	0.0875989
L2_hg19_chr2_-_203736385	ICA1L	0.310561	0.00427056	0.0875989
L2_hg19_chr9_+_138392528	MRPS2	0.310559	0.00427081	0.0875989
L2_hg19_chr8_+_31497090	NRG1	0.310265	0.00430929	0.0880697
L2_hg19_chr19_-_16653238	CHERP	0.310244	0.00431202	0.0880697
L2_hg19_chr14_+_35591757	KIAA0391	0.310213	0.00431616	0.0880697
L2_hg19_chr1_+_235530744	TBCE	0.310129	0.00432721	0.0881507
L2_hg19_chr16_-_4850869	ROGDI	0.310098	0.00433133	0.0881507
L2_hg19_chr14_+_92588312	CPSF2	0.309929	0.00435358	0.0882306
L2_hg19_chr1_+_212965267	TATDN3	0.309898	0.00435775	0.0882306
L2_hg19_chr12_+_70132676	RAB3IP	0.309887	0.00435915	0.0882306
L2_hg19_chr15_+_31196117	FAN1	0.309863	0.00436238	0.0882306
L2_hg19_chr16_-_77465455	ADAMTS18	0.309848	0.00436443	0.0882306
L2_hg19_chr2_-_677405	TMEM18	0.309814	0.0043689	0.0882306
L2_hg19_chr16_+_89949801	TCF25	0.309688	0.00438568	0.0882345
L2_hg19_chr10_+_70091820	HNRNPH3	0.309615	0.00439549	0.0882345
L2_hg19_chr1_+_52607760	ZFYVE9	0.309443	0.00441853	0.0882345
L2_hg19_chr3_+_183415593	YEATS2	0.309394	0.00442505	0.0882345
L2_hg19_chr22_+_35653485	HMGXB4	0.309321	0.00443494	0.0882345
L2_hg19_chr14_-_93214971	LGMN	0.309306	0.00443689	0.0882345
L2_hg19_chr16_+_84733605	USP10	0.309184	0.00445336	0.0882345
L2_hg19_chr5_-_77072160	TBCA	0.309079	0.00446758	0.0882345
L2_hg19_chr4_-_57253635	AASDH	0.309006	0.00447755	0.0882345
L2_hg19_chr2_+_191301199	MFSD6	0.30897	0.00448248	0.0882345
L2_hg19_chr11_+_117015006	PAFAH1B2	0.30889	0.00449327	0.0882345
L2_hg19_chr4_+_184580449	TRAPPC11	0.308869	0.00449613	0.0882345
L2_hg19_chr13_+_109248517	MYO16	0.308857	0.00449778	0.0882345
L2_hg19_chr2_+_32502978	YIPF4	0.308848	0.00449899	0.0882345
L2_hg19_chr2_+_113033173	ZC3H6	0.308775	0.00450903	0.0882345
L2_hg19_chr15_-_75871312	PTPN9	0.308712	0.00451765	0.0882345
L2_hg19_chr1_-_224517873	NVL	0.308596	0.00453349	0.0882345
L2_hg19_chr17_+_73780951	UNK	0.308555	0.00453926	0.0882345
L2_hg19_chr2_+_209130978	PIKFYVE	0.30846	0.00455228	0.0882345
L2_hg19_chr3_+_12525978	TSEN2	0.308375	0.00456396	0.0882345
L2_hg19_chr16_+_78133552	WWOX	0.308361	0.00456599	0.0882345
L2_hg19_chr3_+_111697898	ABHD10	0.308324	0.00457113	0.0882345
L2_hg19_chr4_-_122791625	BBS7	0.308229	0.00458422	0.0882345
L2_hg19_chr8_-_95907428	CCNE2	0.30822	0.00458556	0.0882345
L2_hg19_chr15_-_76603809	ETFA	0.308156	0.00459443	0.0882345
L2_hg19_chr8_-_49833987	SNAI2	0.308141	0.00459652	0.0882345
L2_hg19_chr8_-_121457389	MRPL13	0.308093	0.00460319	0.0882345
L2_hg19_chr1_+_9599547	SLC25A33	0.308061	0.00460758	0.0882345
L2_hg19_chr1_-_1510242	SSU72	0.308051	0.00460904	0.0882345
L2_hg19_chr3_+_136538018	SLC35G2	0.308042	0.00461027	0.0882345
L2_hg19_chr6_+_24667304	ACOT13	0.307904	0.00462958	0.0882362
L2_hg19_chr5_+_60241169	NDUFAF2	0.307856	0.00463623	0.0882362
L2_hg19_chr12_+_50135657	TMBIM6	0.307841	0.0046384	0.0882362
L2_hg19_chr14_-_75536192	ACYP1	0.307259	0.00472058	0.0896283
L2_hg19_chr8_+_126010746	SQLE	0.307127	0.00473945	0.0898326
L2_hg19_chr7_+_29234428	CHN2	0.306991	0.00475899	0.0899754
L2_hg19_chr4_+_140222659	NAA15	0.306928	0.00476804	0.0899754
L2_hg19_chr20_-_56285070	PMEPA1	0.306896	0.00477256	0.0899754
L2_hg19_chr6_-_170862386	PSMB1	0.306875	0.00477558	0.0899754
L2_hg19_chr15_+_41952661	MGA	0.306791	0.00478768	0.0899942
L2_hg19_chr2_-_240964748	NDUFA10	0.30677	0.00479071	0.0899942
L2_hg19_chr5_+_110428045	WDR36	0.306749	0.00479374	0.0899942
L2_hg19_chr17_+_18602250	TRIM16L	0.306687	0.00480274	0.0900073
L2_hg19_chr12_+_50794714	LARP4	0.306665	0.00480588	0.0900073
L2_hg19_chr18_-_44676863	HDHD2	0.306518	0.00482719	0.0901316
L2_hg19_chr1_-_165738104	TMCO1	0.306424	0.00484093	0.0901316
L2_hg19_chr3_-_122233783	KPNA1	0.306424	0.00484093	0.0901316
L2_hg19_chr11_-_61582619	FADS1	0.306363	0.00484988	0.0901316
L2_hg19_chr21_-_38338968	HLCS	0.306344	0.00485262	0.0901316
L2_hg19_chr21_+_34915378	SON	0.305931	0.00491326	0.0905492
L2_hg19_chr7_-_79082976	MAGI2	0.305921	0.00491472	0.0905492
L2_hg19_chr5_+_75379210	SV2C	0.305918	0.00491515	0.0905492
L2_hg19_chr9_+_108320412	FKTN	0.305903	0.00491736	0.0905492
L2_hg19_chr3_+_155588450	GMPS	0.305836	0.00492722	0.0905492
L2_hg19_chr9_+_35490107	RUSC2	0.30579	0.00493404	0.0905492
L2_hg19_chr2_+_70121093	SNRNP27	0.305752	0.00493966	0.0905492
L2_hg19_chr2_+_54342751	ACYP2	0.305721	0.00494433	0.0905492
L2_hg19_chr9_-_15250215	TTC39B	0.305628	0.00495807	0.0905492
L2_hg19_chr10_+_105036894	INA	0.305601	0.0049621	0.0905492
L2_hg19_chr6_+_119215383	ASF1A	0.305597	0.00496282	0.0905492
L2_hg19_chr14_-_55878547	ATG14	0.305595	0.00496306	0.0905492
L2_hg19_chr13_-_22178308	MICU2	0.305542	0.00497088	0.0905492
L2_hg19_chr5_-_56247949	MIER3	0.3055	0.00497714	0.0905492
L2_hg19_chr3_+_14989090	NR2C2	0.30549	0.00497871	0.0905492
L2_hg19_chr4_-_492944	ZNF721	0.305207	0.00502119	0.0910731
L2_hg19_chr4_-_4249947	TMEM128	0.305144	0.00503067	0.0910731
L2_hg19_chr7_+_150783561	AGAP3	0.305144	0.00503067	0.0910731
L2_hg19_chr8_+_97274155	PTDSS1	0.305018	0.00504969	0.0912633
L2_hg19_chr6_+_122931549	PKIB	0.304997	0.00505278	0.0912633
L2_hg19_chr2_+_73461445	CCT7	0.304934	0.0050624	0.0913322
L2_hg19_chr12_+_32832253	DNM1L	0.304839	0.00507673	0.0913812
L2_hg19_chr12_+_9102639	KLRG1	0.30465	0.00510551	0.0915848
L2_hg19_chr7_-_80548676	SEMA3C	0.304524	0.00512478	0.0918257
L2_hg19_chr2_+_32390933	SLC30A6	0.304304	0.00515865	0.092175
L2_hg19_chr12_+_75784881	GLIPR1L2	0.304255	0.00516625	0.092175
L2_hg19_chr16_+_333163	PDIA2	0.304214	0.00517261	0.092175
L2_hg19_chr11_+_43333545	API5	0.304168	0.00517971	0.092175
L2_hg19_chr3_+_37035008	MLH1	0.304115	0.00518784	0.092175
L2_hg19_chr12_+_133614110	ZNF84	0.304031	0.00520086	0.092175
L2_hg19_chr16_+_47495241	PHKB	0.303937	0.00521554	0.092175
L2_hg19_chr9_-_125675590	ZBTB6	0.303937	0.00521554	0.092175
L2_hg19_chr7_+_92861678	CCDC132	0.303926	0.00521717	0.092175
L2_hg19_chr5_-_64064489	SREK1IP1	0.303905	0.00522044	0.092175
L2_hg19_chr5_+_85913757	COX7C	0.303632	0.0052631	0.0927311
L2_hg19_chr17_+_48585809	MYCBPAP	0.303628	0.00526372	0.0927311
L2_hg19_chr12_+_64173688	TMEM5	0.303517	0.00528124	0.0929356
L2_hg19_chr14_+_104095553	KLC1	0.303317	0.0053127	0.0931437
L2_hg19_chrX_-_118986925	UPF3B	0.303265	0.00532101	0.0931437
L2_hg19_chr5_+_122181307	SNX24	0.303255	0.00532267	0.0931437
L2_hg19_chr1_+_153606555	CHTOP	0.302992	0.00536439	0.0936655
L2_hg19_chr10_+_105156382	PDCD11	0.302898	0.00537948	0.0938248
L2_hg19_chr15_+_79603453	TMED3	0.302719	0.00540809	0.0941151
L2_hg19_chr5_-_2751768	IRX2	0.302646	0.00541981	0.0942149
L2_hg19_chrX_-_154299354	CMC4	0.30253	0.00543852	0.0943317
L2_hg19_chr15_+_40226335	EIF2AK4	0.302331	0.00547081	0.0944143
L2_hg19_chr16_-_77468930	ADAMTS18	0.302214	0.0054898	0.0944143
L2_hg19_chr4_+_39046446	KLHL5	0.302205	0.0054913	0.0944143
L2_hg19_chr18_-_71959167	CYB5A	0.302148	0.00550053	0.0944698
L2_hg19_chr5_+_63461708	RNF180	0.301979	0.00552822	0.0946408
L2_hg19_chr7_-_100493508	ACHE	0.301977	0.00552853	0.0946408
L2_hg19_chr5_+_31532407	C5orf22	0.301607	0.00558952	0.0952818
L2_hg19_chrX_+_102883902	TCEAL1	0.301603	0.00559021	0.0952818
L2_hg19_chr14_-_27067238	NOVA1	0.301336	0.00563454	0.0959336
L2_hg19_chr9_-_111775778	CTNNAL1	0.301239	0.0056506	0.0961029
L2_hg19_chr14_+_102430909	DYNC1H1	0.301145	0.0056664	0.0961745
L2_hg19_chr7_-_102312181	POLR2J2	0.301114	0.00567155	0.0961745
L2_hg19_chr3_+_56591202	CCDC66	0.30104	0.005684	0.0961745
L2_hg19_chr19_-_12476450	ZNF442	0.301032	0.00568537	0.0961745
L2_hg19_chr22_-_37211475	PVALB	0.300975	0.00569486	0.0962315
L2_hg19_chr9_+_114287505	ZNF483	0.300825	0.00572023	0.0963497
L2_hg19_chr16_-_80838494	CDYL2	0.300662	0.00574777	0.0966187
L2_hg19_chr2_-_40006386	THUMPD2	0.300658	0.00574848	0.0966187
L2_hg19_chr21_-_34144042	PAXBP1	0.300547	0.00576738	0.0968329
L2_hg19_chr5_-_43484487	C5orf28	0.300458	0.00578257	0.096943
L2_hg19_chr19_-_9785755	ZNF562	0.3004	0.00579243	0.096943
L2_hg19_chr4_+_41937153	TMEM33	0.3004	0.00579243	0.096943
L2_hg19_chr7_+_153584418	DPP6	0.300103	0.00584334	0.0974828
L2_hg19_chr1_+_219347219	LYPLAL1	0.300085	0.00584642	0.0974828
L2_hg19_chr17_-_1303492	YWHAE	0.29998	0.00586452	0.0974828
L2_hg19_chr16_-_66785503	DYNC1LI2	0.299928	0.00587358	0.0974828
L2_hg19_chr19_+_24097687	ZNF726	0.299922	0.00587449	0.0974828
L2_hg19_chr11_+_107992293	ACAT1	0.299917	0.0058754	0.0974828
L2_hg19_chr19_+_1407586	DAZAP1	0.299833	0.00588994	0.0974828
L2_hg19_chr2_+_9563782	CPSF3	0.299802	0.00589539	0.0974828
L2_hg19_chr2_+_97779384	ANKRD36	0.299785	0.00589832	0.0974828
L2_hg19_chr22_-_29784553	AP1B1	0.299707	0.0059118	0.0975912
L2_hg19_chr2_-_106810754	UXS1	0.299623	0.00592642	0.0976761
L2_hg19_chr19_+_45394510	TOMM40	0.299576	0.00593466	0.0976761
L2_hg19_chr20_-_13765551	ESF1	0.299236	0.00599416	0.098264
L2_hg19_chr5_+_154320652	MRPL22	0.299151	0.00600923	0.0982715
L2_hg19_chrX_+_154444736	VBP1	0.299025	0.00603149	0.0983144
L2_hg19_chrX_+_100878153	ARMCX3	0.298962	0.00604264	0.0983144
L2_hg19_chrX_-_55516280	USP51	0.29894	0.00604659	0.0983144
L2_hg19_chr12_+_69201958	MDM2	0.298847	0.00606314	0.0983144
L2_hg19_chr4_+_122722495	EXOSC9	0.298847	0.00606314	0.0983144
L2_hg19_chr20_+_42219576	IFT52	0.298815	0.00606874	0.0983144
L2_hg19_chr10_+_28822644	WAC	0.298806	0.00607033	0.0983144
L2_hg19_chr4_+_71587702	RUFY3	0.298804	0.00607063	0.0983144
L2_hg19_chr18_+_33709863	ELP2	0.298784	0.00607435	0.0983144
L2_hg19_chr9_-_131940535	IER5L	0.298742	0.00608183	0.0983214
L2_hg19_chr16_-_56485240	NUDT21	0.298553	0.00611559	0.0985136
L2_hg19_chr3_+_113251401	SIDT1	0.298369	0.0061486	0.0987187
L2_hg19_chr1_-_202896361	KLHL12	0.298364	0.00614953	0.0987187
L2_hg19_chr6_-_114292300	HDAC2	0.298101	0.00619693	0.0989832
L2_hg19_chr2_+_158114484	GALNT5	0.298099	0.00619746	0.0989832
L2_hg19_chrX_-_15511377	PIR	0.297958	0.00622296	0.0992333
L2_hg19_chr15_+_38746331	FAM98B	0.297902	0.00623317	0.0992333
L2_hg19_chr15_+_67835052	MAP2K5	0.297871	0.00623891	0.0992333
L2_hg19_chr22_-_42486775	NDUFA6	0.297787	0.00625424	0.0992553
L2_hg19_chr4_-_187647849	FAT1	0.297762	0.00625866	0.0992553
L2_hg19_chr3_+_197687103	LMLN	0.29743	0.00631976	0.0999833
L2_hg19_chr6_+_116892666	RWDD1	0.29743	0.00631976	0.0999833
L2_hg19_chr2_+_46524545	EPAS1	0.297241	0.00635469	0.100054
L2_hg19_chr17_+_48638075	CACNA1G	0.297213	0.0063599	0.100054
L2_hg19_chr19_-_38183215	ZFP30	0.297125	0.00637626	0.100201
L2_hg19_chr15_-_52263970	LEO1	0.297094	0.00638198	0.100201
L2_hg19_chr7_-_154794833	PAXIP1	0.296957	0.00640747	0.100231
L2_hg19_chr6_+_158589381	GTF2H5	0.2968	0.00643686	0.100561
L2_hg19_chr6_-_88299704	RARS2	0.296527	0.0064882	0.101262
L2_hg19_chr6_+_30875983	GTF2H4	0.296455	0.00650179	0.101374
L2_hg19_chr14_-_31676998	HECTD1	0.296349	0.00652196	0.101511
L2_hg19_chr1_+_46769369	UQCRH	0.296307	0.00652993	0.101511
L2_hg19_chr4_+_41992546	SLC30A9	0.296212	0.00654788	0.101589
L2_hg19_chr15_+_41913728	MGA	0.296102	0.00656892	0.101815
L2_hg19_chr9_+_116173026	C9orf43	0.296036	0.00658155	0.10191
L2_hg19_chr5_-_133968514	SAR1B	0.295929	0.00660201	0.101982
L2_hg19_chr6_+_144164503	LTV1	0.295897	0.00660805	0.101982
L2_hg19_chr15_+_77713229	HMG20A	0.295876	0.00661208	0.101982
L2_hg19_chr3_-_50360171	HYAL2	0.295758	0.00663491	0.102234
L2_hg19_chr8_+_30496125	SMIM18	0.295656	0.00665443	0.10241
L2_hg19_chr5_+_102201700	PAM	0.295631	0.00665939	0.10241
L2_hg19_chr9_-_117267752	DFNB31	0.295478	0.00668903	0.102765
L2_hg19_chr3_+_130612927	ATP2C1	0.295415	0.00670125	0.102798
L2_hg19_chr10_-_69455909	CTNNA3	0.295336	0.00671648	0.102798
L2_hg19_chr1_+_92545901	BTBD8	0.295331	0.00671758	0.102798
L2_hg19_chr19_+_57901221	ZNF548	0.295299	0.00672371	0.102798
L2_hg19_chr2_-_113012618	ZC3H8	0.295278	0.0067278	0.102798
L2_hg19_chr20_+_62328004	TNFRSF6B	0.295202	0.00674259	0.102805
L2_hg19_chr17_+_56769962	RAD51C	0.295196	0.00674388	0.102805
L2_hg19_chr11_+_102980151	DYNC2H1	0.295133	0.00675619	0.102893
L2_hg19_chr14_-_90798284	NRDE2	0.294796	0.00682249	0.103068
L2_hg19_chrX_-_118699371	CXorf56	0.294785	0.00682456	0.103068
L2_hg19_chr5_+_10353827	MARCH6	0.294775	0.00682663	0.103068
L2_hg19_chr7_+_139044701	C7orf55-LUC7L2	0.294491	0.00688279	0.10368
L2_hg19_chr17_-_56084606	SRSF1	0.29447	0.00688696	0.10368
L2_hg19_chr1_+_214161315	PROX1	0.294381	0.00690464	0.103847
L2_hg19_chr4_+_4291977	ZBTB49	0.294334	0.00691416	0.103858
L2_hg19_chr10_+_38299620	ZNF33A	0.294292	0.00692255	0.103858
L2_hg19_chr19_+_35521373	SCN1B	0.294255	0.00692996	0.103858
L2_hg19_chr10_-_50747166	ERCC6	0.294166	0.00694776	0.103962
L2_hg19_chr14_-_58893904	TIMM9	0.294145	0.00695197	0.103962
L2_hg19_chr2_-_61765746	XPO1	0.293941	0.00699296	0.103971
L2_hg19_chr13_-_40177307	LHFP	0.293916	0.00699795	0.103971
L2_hg19_chr3_+_40566450	ZNF621	0.293914	0.00699844	0.103971
L2_hg19_chr1_+_63249807	ATG4C	0.293861	0.00700904	0.103971
L2_hg19_chr9_+_91933425	SECISBP2	0.29384	0.00701328	0.103971
L2_hg19_chr11_+_118868847	CCDC84	0.293819	0.00701753	0.103971
L2_hg19_chr11_+_94501524	AMOTL1	0.293814	0.00701865	0.103971
L2_hg19_chr17_+_61851546	DDX42	0.2934	0.00710291	0.104691
L2_hg19_chr11_+_15095138	CALCB	0.293389	0.00710516	0.104691
L2_hg19_chr1_+_220267473	IARS2	0.293368	0.00710935	0.104691
L2_hg19_chr19_+_2900954	ZNF57	0.293347	0.00711369	0.104691
L2_hg19_chr4_+_146019465	ABCE1	0.293242	0.00713517	0.104907
L2_hg19_chr1_+_61548094	NFIA	0.292881	0.00720966	0.105368
L2_hg19_chr1_+_109756539	SARS	0.292854	0.00721528	0.105368
L2_hg19_chr18_-_54305822	TXNL1	0.292854	0.00721528	0.105368
L2_hg19_chr1_+_94883947	ABCD3	0.292812	0.00722399	0.105368
L2_hg19_chr3_+_142315259	PLS1	0.2928	0.00722638	0.105368
L2_hg19_chr1_+_15943952	DDI2	0.292759	0.00723489	0.105368
L2_hg19_chr10_+_89264649	MINPP1	0.292759	0.00723489	0.105368
L2_hg19_chr1_+_165796852	UCK2	0.292717	0.00724362	0.105368
L2_hg19_chr9_+_116037937	PRPF4	0.292717	0.00724362	0.105368
L2_hg19_chr1_-_40349175	TRIT1	0.292602	0.00726767	0.105368
L2_hg19_chr12_+_107168461	RIC8B	0.292556	0.00727734	0.105368
L2_hg19_chr14_-_54955697	GMFB	0.292508	0.0072874	0.105368
L2_hg19_chr17_+_76183442	AFMID	0.292503	0.00728831	0.105368
L2_hg19_chr5_-_1799950	MRPL36	0.292487	0.00729179	0.105368
L2_hg19_chr13_-_46626862	ZC3H13	0.292434	0.00730278	0.105368
L2_hg19_chr11_+_10772824	CTR9	0.292413	0.00730718	0.105368
L2_hg19_chr1_+_62902720	USP1	0.29234	0.0073226	0.105429
L2_hg19_chr4_-_77134976	SCARB2	0.292329	0.0073248	0.105429
L2_hg19_chr4_+_159593467	ETFDH	0.292266	0.00733804	0.105458
L2_hg19_chr14_-_36278500	RALGAPA1	0.292256	0.00734025	0.105458
L2_hg19_chr1_-_243349689	CEP170	0.292187	0.0073547	0.105496
L2_hg19_chr6_-_38670920	GLO1	0.292161	0.00736016	0.105496
L2_hg19_chr1_-_33336512	FNDC5	0.292148	0.00736299	0.105496
L2_hg19_chr13_-_30424753	UBL3	0.292067	0.00738011	0.105645
L2_hg19_chr18_+_72922818	TSHZ1	0.292004	0.00739344	0.105707
L2_hg19_chr2_-_15701457	NBAS	0.291983	0.00739788	0.105707
L2_hg19_chr15_+_22833498	TUBGCP5	0.291911	0.00741314	0.105829
L2_hg19_chr13_-_50018199	CAB39L	0.291846	0.00742685	0.105895
L2_hg19_chr22_-_43739377	SCUBE1	0.291753	0.00744672	0.105895
L2_hg19_chr10_+_121410893	BAG3	0.291741	0.0074492	0.105895
L2_hg19_chr3_+_58318663	PXK	0.291731	0.00745144	0.105895
L2_hg19_chr3_+_9944533	IL17RE	0.291608	0.00747767	0.106064
L2_hg19_chr10_+_75541807	CHCHD1	0.291584	0.00748283	0.106064
L2_hg19_chr6_+_107077452	QRSL1	0.291395	0.00752337	0.106341
L2_hg19_chr10_+_76970566	VDAC2	0.29107	0.00759364	0.107029
L2_hg19_chr5_+_79783933	FAM151B	0.29107	0.00759364	0.107029
L2_hg19_chr5_-_43483960	C5orf28	0.291019	0.0076047	0.107029
L2_hg19_chr11_+_105481441	GRIA4	0.291009	0.00760692	0.107029
L2_hg19_chr7_+_141251209	AGK	0.290981	0.00761282	0.107029
L2_hg19_chr2_+_37311679	GPATCH11	0.29087	0.007637	0.107273
L2_hg19_chr5_-_65018801	SGTB	0.2908	0.00765245	0.107324
L2_hg19_chr4_-_2965132	NOP14	0.29066	0.00768287	0.107406
L2_hg19_chr6_-_26285761	HIST1H4H	0.290639	0.00768747	0.107406
L2_hg19_chr6_-_86353584	SYNCRIP	0.290597	0.00769667	0.107439
L2_hg19_chr2_+_207630329	FASTKD2	0.290547	0.00770786	0.1075
L2_hg19_chr16_+_83841582	HSBP1	0.29044	0.00773129	0.107636
L2_hg19_chr11_+_43380493	TTC17	0.290293	0.00776372	0.107992
L2_hg19_chr19_-_23870013	ZNF675	0.290232	0.00777732	0.108086
L2_hg19_chr8_+_17013990	ZDHHC2	0.290146	0.00779627	0.108158
L2_hg19_chr18_+_19192302	SNRPD1	0.289989	0.00783128	0.108389
L2_hg19_chr21_-_26979792	MRPL39	0.289947	0.00784064	0.108389
L2_hg19_chr6_+_111303240	RPF2	0.289873	0.00785704	0.108397
L2_hg19_chr8_+_30013884	DCTN6	0.289852	0.00786173	0.108397
L2_hg19_chr12_+_122326727	PSMD9	0.289747	0.00788523	0.108411
L2_hg19_chr8_+_11660249	FDFT1	0.289737	0.00788758	0.108411
L2_hg19_chrX_-_37706823	DYNLT3	0.289716	0.00789229	0.108411
L2_hg19_chr10_+_70940022	SUPV3L1	0.289412	0.00796083	0.108993
L2_hg19_chr15_-_44116887	MFAP1	0.289391	0.00796558	0.108993
L2_hg19_chr14_+_32546223	ARHGAP5	0.289319	0.00798187	0.108993
L2_hg19_chr4_+_144434860	SMARCA5	0.289307	0.00798459	0.108993
L2_hg19_chr5_-_60140095	ELOVL7	0.289212	0.00800602	0.108993
L2_hg19_chr17_+_46125720	NFE2L1	0.289202	0.00800841	0.108993
L2_hg19_chr3_+_57261768	APPL1	0.289202	0.00800841	0.108993
L2_hg19_chr13_-_95248405	TGDS	0.289182	0.00801283	0.108993
L2_hg19_chr14_+_45431421	FAM179B	0.289139	0.00802273	0.108993
L2_hg19_chr2_-_203103308	SUMO1	0.289107	0.0080299	0.108996
L2_hg19_chr9_-_135545369	DDX31	0.289061	0.00804048	0.109035
L2_hg19_chr5_+_145826895	TCERG1	0.288887	0.00808024	0.109396
L2_hg19_chr12_-_39836921	KIF21A	0.288793	0.00810177	0.109593
L2_hg19_chr19_+_58838384	ZSCAN22	0.288489	0.00817169	0.109996
L2_hg19_chr4_-_23891669	PPARGC1A	0.288453	0.00818005	0.109996
L2_hg19_chr9_-_2844063	KIAA0020	0.288446	0.00818175	0.109996
L2_hg19_chr5_+_64859122	PPWD1	0.288383	0.00819635	0.109996
L2_hg19_chr19_+_1104061	GPX4	0.28831	0.0082134	0.109996
L2_hg19_chr5_+_175665445	SIMC1	0.2883	0.00821557	0.109996
L2_hg19_chr20_+_44486256	ZSWIM3	0.288289	0.00821828	0.109996
L2_hg19_chr19_+_10217037	PPAN	0.288236	0.00823049	0.109996
L2_hg19_chr7_+_134671258	AGBL3	0.288209	0.00823674	0.109996
L2_hg19_chr5_+_61708603	IPO11	0.288184	0.00824271	0.109996
L2_hg19_chr15_+_71228962	LRRC49	0.288169	0.00824601	0.109996
L2_hg19_chr12_-_54069865	ATP5G2	0.288163	0.0082476	0.109996
L2_hg19_chr13_+_53029614	CKAP2	0.288152	0.00825005	0.109996
L2_hg19_chr2_+_37423638	AC007390.5	0.288142	0.0082525	0.109996
L2_hg19_chrX_-_119005681	RNF113A	0.288121	0.0082574	0.109996
L2_hg19_chr1_+_236958591	MTR	0.287995	0.00828684	0.110109
L2_hg19_chr4_-_106395215	PPA2	0.287995	0.00828684	0.110109
L2_hg19_chr8_+_73921098	TERF1	0.287942	0.00829914	0.110179
L2_hg19_chr14_+_77227810	VASH1	0.287758	0.00834245	0.110521
L2_hg19_chr7_+_92076800	GATAD1	0.287711	0.00835343	0.110527
L2_hg19_chr3_+_160473415	PPM1L	0.287617	0.00837573	0.110601
L2_hg19_chr9_+_37486014	POLR1E	0.287596	0.0083807	0.110601
L2_hg19_chr5_-_137090051	HNRNPA0	0.287585	0.00838318	0.110601
L2_hg19_chr11_-_118023497	SCN4B	0.287569	0.00838714	0.110601
L2_hg19_chr19_+_48972625	CYTH2	0.287407	0.00842548	0.110881
L2_hg19_chr8_-_71581409	LACTB2	0.287334	0.00844295	0.110881
L2_hg19_chr13_+_100634037	ZIC2	0.287331	0.00844366	0.110881
L2_hg19_chr6_+_20534711	CDKAL1	0.287218	0.00847047	0.111048
L2_hg19_chr2_+_119981409	STEAP3	0.28713	0.0084916	0.111187
L2_hg19_chr2_+_182850640	PPP1R1C	0.287115	0.00849521	0.111187
L2_hg19_chr6_-_31926738	NELFE	0.286987	0.00852575	0.111401
L2_hg19_chr15_-_35838365	ATPBD4	0.2868	0.00857084	0.111898
L2_hg19_chr10_+_63809115	ARID5B	0.286663	0.00860381	0.11221
L2_hg19_chr5_-_89770554	MBLAC2	0.286624	0.00861324	0.11221
L2_hg19_chr7_+_56032658	GBAS	0.286374	0.00867409	0.112825
L2_hg19_chr3_-_112357215	CCDC80	0.286359	0.00867773	0.112825
L2_hg19_chr1_+_53068071	GPX7	0.286316	0.00868835	0.11287
L2_hg19_chr1_+_244998959	COX20	0.2862	0.00871657	0.113143
L2_hg19_chr2_+_86333357	PTCD3	0.286127	0.00873457	0.113195
L2_hg19_chr12_+_56498349	PA2G4	0.286064	0.00875003	0.113195
L2_hg19_chr15_+_83654965	FAM103A1	0.286032	0.00875776	0.113195
L2_hg19_chr10_-_33623793	NRP1	0.286011	0.00876291	0.113195
L2_hg19_chr5_+_81574483	ATP6AP1L	0.285978	0.00877103	0.113195
L2_hg19_chr19_-_19144832	SUGP2	0.285935	0.00878163	0.113195
L2_hg19_chr1_+_146714335	CHD1L	0.285908	0.0087884	0.113195
L2_hg19_chr6_-_86352603	SYNCRIP	0.285875	0.00879654	0.113195
L2_hg19_chr2_+_135809862	RAB3GAP1	0.285833	0.0088069	0.113195
L2_hg19_chr11_-_113644413	ZW10	0.285728	0.00883286	0.113306
L2_hg19_chr12_-_31744069	DENND5B	0.285707	0.00883806	0.113306
L2_hg19_chr19_-_52552088	ZNF432	0.285659	0.00884995	0.113306
L2_hg19_chr20_+_58251746	PHACTR3	0.285627	0.00885772	0.113306
L2_hg19_chr19_-_45926783	ERCC1	0.285596	0.00886559	0.113306
L2_hg19_chr1_+_186344978	C1orf27	0.285581	0.00886931	0.113306
L2_hg19_chr5_+_66300140	MAST4	0.28549	0.00889181	0.113306
L2_hg19_chr3_+_45017735	EXOSC7	0.285486	0.00889282	0.113306
L2_hg19_chr22_+_46546428	PPARA	0.285444	0.00890328	0.113306
L2_hg19_chr12_-_117628274	FBXO21	0.285413	0.00891114	0.113306
L2_hg19_chr1_+_233463481	MLK4	0.285401	0.00891414	0.113306
L2_hg19_chr8_-_87520909	RMDN1	0.285392	0.00891638	0.113306
L2_hg19_chr5_+_95998728	CAST	0.285309	0.00893699	0.113476
L2_hg19_chr1_+_113615819	LRIG2	0.285182	0.00896892	0.113657
L2_hg19_chr19_-_45458182	CTB-129P6.11	0.285152	0.00897645	0.113657
L2_hg19_chr19_+_41257107	SNRPA	0.285109	0.00898738	0.113657
L2_hg19_chr2_+_43864398	PLEKHH2	0.285056	0.0090007	0.113734
L2_hg19_chr11_+_65222756	AP000769.1	0.284878	0.0090456	0.114198
L2_hg19_chr22_-_38349617	C22orf23	0.284824	0.00905918	0.114198
L2_hg19_chr10_+_104180592	FBXL15	0.28472	0.00908549	0.114346
L2_hg19_chr2_+_154728434	GALNT13	0.284663	0.00909999	0.114437
L2_hg19_chr2_+_149791031	KIF5C	0.284451	0.00915408	0.114796
L2_hg19_chr16_+_75182421	ZFP1	0.284333	0.00918415	0.115036
L2_hg19_chr5_+_126853331	PRRC1	0.284133	0.00923576	0.115315
L2_hg19_chr10_-_70287243	SLC25A16	0.284038	0.00926011	0.115527
L2_hg19_chrX_-_53449602	SMC1A	0.28386	0.00930627	0.115919
L2_hg19_chr20_-_40247011	CHD6	0.283807	0.00931988	0.115997
L2_hg19_chr2_+_26569013	EPT1	0.283681	0.00935262	0.116193
L2_hg19_chr17_-_58603544	APPBP2	0.28365	0.00936082	0.116193
L2_hg19_chr12_-_120966957	COQ5	0.283461	0.00941016	0.116607
L2_hg19_chr15_-_99791427	TTC23	0.28342	0.00942077	0.116607
L2_hg19_chr19_-_53193748	ZNF83	0.283303	0.00945145	0.116794
L2_hg19_chr1_+_63833297	ALG6	0.283293	0.00945421	0.116794
L2_hg19_chr6_+_158733496	TULP4	0.283278	0.00945816	0.116794
L2_hg19_chr9_+_100396102	NCBP1	0.283219	0.00947354	0.116869
L2_hg19_chr9_-_125027118	RBM18	0.283198	0.00947906	0.116869
L2_hg19_chr7_-_43946194	RP5-1165K10.1	0.283041	0.00952062	0.117289
L2_hg19_chr5_-_96518945	RIOK2	0.282968	0.00954006	0.117339
L2_hg19_chr8_-_97247772	UQCRB	0.282936	0.00954841	0.117339
L2_hg19_chr19_-_36909545	ZFP82	0.282887	0.00956136	0.117339
L2_hg19_chr16_+_14014047	ERCC4	0.282885	0.00956194	0.117339
L2_hg19_chr2_-_128568735	WDR33	0.282852	0.00957069	0.117355
L2_hg19_chrX_-_38080115	SRPX	0.282815	0.0095807	0.117386
L2_hg19_chr1_+_227058316	PSEN2	0.282707	0.0096094	0.117531
L2_hg19_chr8_-_104153714	C8orf56	0.282653	0.00962371	0.117531
L2_hg19_chr1_+_65775225	DNAJC6	0.282638	0.00962783	0.117531
L2_hg19_chr3_+_142442909	TRPC1	0.28263	0.00962989	0.117531
L2_hg19_chr1_+_205197097	TMCC2	0.282529	0.00965684	0.117691
L2_hg19_chr16_+_53190378	CHD9	0.282423	0.00968522	0.117709
L2_hg19_chr1_+_246887713	SCCPDH	0.28238	0.00969689	0.117709
L2_hg19_chrX_+_133507370	PHF6	0.28238	0.00969689	0.117709
L2_hg19_chr16_-_67840462	RANBP10	0.282285	0.0097223	0.11778
L2_hg19_chr5_-_37371204	NUP155	0.282275	0.00972513	0.11778
L2_hg19_chr15_+_48009623	SEMA6D	0.282205	0.00974385	0.117814
L2_hg19_chr18_+_33552650	C18orf21	0.282201	0.00974494	0.117814
L2_hg19_chr9_-_104160880	MRPL50	0.282159	0.00975628	0.117814
L2_hg19_chr15_+_76196276	FBXO22	0.282149	0.00975912	0.117814
L2_hg19_chr2_+_29117555	WDR43	0.282117	0.00976763	0.117814
L2_hg19_chr1_+_26496417	ZNF593	0.282098	0.00977291	0.117814
L2_hg19_chr10_+_27793232	RAB18	0.281614	0.00990471	0.11912
L2_hg19_chr2_+_105954010	C2orf49	0.281561	0.00991908	0.11912
L2_hg19_chr3_+_122103028	FAM162A	0.281561	0.00991908	0.11912
L2_hg19_chr11_+_111750272	C11orf1	0.281467	0.009945	0.11934
L2_hg19_chr1_-_46598587	PIK3R3	0.281428	0.00995577	0.119378
L2_hg19_chr8_+_144718195	ZNF623	0.281246	0.0100057	0.119886
L2_hg19_chr11_+_118230348	UBE4A	0.281131	0.0100377	0.12005
L2_hg19_chr16_+_3551003	CLUAP1	0.28113	0.0100378	0.12005
L2_hg19_chr13_+_100258943	CLYBL	0.281114	0.0100423	0.12005
L2_hg19_chr3_+_158288982	MLF1	0.281057	0.010058	0.120138
L2_hg19_chr8_+_124429013	WDYHV1	0.281027	0.0100663	0.120138
L2_hg19_chr12_+_32259780	BICD1	0.280848	0.0101164	0.120478
L2_hg19_chr5_+_139493703	PURA	0.280743	0.0101457	0.120736
L2_hg19_chr1_+_215740717	KCTD3	0.280573	0.0101933	0.120978
L2_hg19_chr4_+_72052481	SLC4A4	0.280566	0.0101953	0.120978
L2_hg19_chr4_+_6642411	MRFAP1	0.280554	0.0101987	0.120978
L2_hg19_chr8_+_75262678	GDAP1	0.280413	0.0102383	0.121287
L2_hg19_chr11_+_11863521	USP47	0.280207	0.0102963	0.121791
L2_hg19_chr8_+_104311125	FZD6	0.280048	0.0103415	0.122113
L2_hg19_chr6_-_46459027	RCAN2	0.279985	0.0103595	0.122113
L2_hg19_chr3_-_69062811	EOGT	0.279976	0.0103619	0.122113
L2_hg19_chr3_+_113465629	ATP6V1A	0.279975	0.0103624	0.122113
L2_hg19_chr16_-_71757787	PHLPP2	0.279894	0.0103854	0.122185
L2_hg19_chr6_+_56911490	KIAA1586	0.27983	0.0104038	0.122185
L2_hg19_chr18_-_22932103	ZNF521	0.279817	0.0104073	0.122185
L2_hg19_chr4_+_110736680	GAR1	0.279704	0.0104399	0.122384
L2_hg19_chr3_-_196669396	NCBP2	0.279651	0.0104549	0.12247
L2_hg19_chr4_+_187112967	CYP4V2	0.279558	0.0104816	0.1226
L2_hg19_chr1_-_91870377	HFM1	0.279508	0.010496	0.122677
L2_hg19_chr11_+_77300682	AQP11	0.279385	0.0105316	0.122841
L2_hg19_chr19_+_57999117	ZNF419	0.279378	0.0105335	0.122841
L2_hg19_chr2_-_42588356	COX7A2L	0.279378	0.0105335	0.122841
L2_hg19_chr11_+_125757594	HYLS1	0.279273	0.0105638	0.122862
L2_hg19_chr17_-_4852250	PFN1	0.279231	0.010576	0.122862
L2_hg19_chr4_-_166034011	TMEM192	0.279221	0.0105791	0.122862
L2_hg19_chr2_-_166810285	TTC21B	0.27921	0.0105821	0.122862
L2_hg19_chr17_-_17399708	RASD1	0.279095	0.0106156	0.123069
L2_hg19_chr4_+_25915869	SMIM20	0.279053	0.0106278	0.12312
L2_hg19_chr19_+_18118978	ARRDC2	0.278906	0.0106707	0.123435
L2_hg19_chr3_-_141868336	TFDP2	0.278854	0.010686	0.123522
L2_hg19_chr13_-_41345304	MRPS31	0.278812	0.0106983	0.123573
L2_hg19_chr1_+_33721237	ZNF362	0.27869	0.0107341	0.123804
L2_hg19_chr14_+_93673614	UBR7	0.278612	0.0107569	0.123885
L2_hg19_chr6_+_122720796	HSF2	0.278612	0.0107569	0.123885
L2_hg19_chr4_+_91048544	CCSER1	0.278572	0.0107688	0.123907
L2_hg19_chr19_-_38210657	ZNF607	0.278552	0.0107745	0.123907
L2_hg19_chr5_-_115910466	SEMA6A	0.278464	0.0108007	0.124117
L2_hg19_chrX_+_46306731	KRBOX4	0.278329	0.0108405	0.124218
L2_hg19_chrX_+_51546171	MAGED1	0.278297	0.0108499	0.124228
L2_hg19_chr3_+_135969193	PCCB	0.278203	0.0108779	0.124459
L2_hg19_chr16_+_28962327	NFATC2IP	0.278087	0.0109122	0.124761
L2_hg19_chr3_+_45067797	CLEC3B	0.278011	0.0109349	0.124866
L2_hg19_chr10_-_50604131	DRGX	0.277949	0.0109537	0.124962
L2_hg19_chr3_-_25831500	NGLY1	0.277856	0.0109814	0.125098
L2_hg19_chr4_+_153857038	FHDC1	0.277699	0.0110284	0.125307
L2_hg19_chr8_+_42995639	HGSNAT	0.277699	0.0110285	0.125307
L2_hg19_chrX_-_108868400	KCNE1L	0.277696	0.0110295	0.125307
L2_hg19_chr5_-_7869142	FASTKD3	0.277689	0.0110316	0.125307
L2_hg19_chr1_+_65720144	DNAJC6	0.277659	0.0110407	0.125319
L2_hg19_chr16_+_69345258	VPS4A	0.277605	0.0110569	0.125413
L2_hg19_chr6_+_33257377	PFDN6	0.277552	0.0110727	0.125502
L2_hg19_chr9_+_131901733	PPP2R4	0.277474	0.0110963	0.125678
L2_hg19_chr9_-_94124199	AUH	0.277353	0.011133	0.125804
L2_hg19_chr10_+_5454677	NET1	0.277332	0.0111394	0.125804
L2_hg19_chr18_-_33647519	RPRD1A	0.277332	0.0111394	0.125804
L2_hg19_chrX_+_117480099	WDR44	0.27729	0.0111521	0.125839
L2_hg19_chr12_-_105478354	ALDH1L2	0.277119	0.011204	0.126033
L2_hg19_chr4_-_118006731	TRAM1L1	0.277114	0.0112057	0.126033
L2_hg19_chr8_+_107738380	OXR1	0.277107	0.0112077	0.126033
L2_hg19_chr16_+_54964906	IRX5	0.277048	0.0112259	0.126147
L2_hg19_chr3_+_152552919	P2RY1	0.276954	0.0112545	0.126361
L2_hg19_chr1_+_202976501	TMEM183A	0.276912	0.0112674	0.126361
L2_hg19_chr15_-_62352645	VPS13C	0.27688	0.011277	0.126361
L2_hg19_chr6_-_79944389	HMGN3	0.276798	0.0113024	0.126554
L2_hg19_chr12_+_120884246	GATC	0.276713	0.0113286	0.12669
L2_hg19_chr2_+_241938034	SNED1	0.276706	0.0113306	0.12669
L2_hg19_chr13_+_73356270	PIBF1	0.276629	0.0113545	0.126739
L2_hg19_chr11_-_86666436	FZD4	0.276613	0.0113592	0.126739
L2_hg19_chr21_+_45209457	RRP1	0.276576	0.0113707	0.126778
L2_hg19_chr15_-_71184771	THAP10	0.276532	0.0113844	0.126841
L2_hg19_chr4_+_170541728	CLCN3	0.276377	0.0114324	0.127106
L2_hg19_chr17_-_27507403	MYO18A	0.276322	0.0114495	0.127111
L2_hg19_chr2_+_179345203	PLEKHA3	0.276303	0.0114552	0.127111
L2_hg19_chr12_+_41221985	CNTN1	0.276283	0.0114617	0.127111
L2_hg19_chr3_-_52931563	TMEM110-MUSTN1	0.27624	0.0114748	0.127111
L2_hg19_chr3_+_173113741	NLGN1	0.276233	0.011477	0.127111
L2_hg19_chr7_-_56174168	CHCHD2	0.276219	0.0114814	0.127111
L2_hg19_chr2_+_74056087	STAMBP	0.276146	0.0115043	0.127275
L2_hg19_chr16_-_12009773	GSPT1	0.276041	0.011537	0.127337
L2_hg19_chr2_+_216974102	XRCC5	0.275999	0.0115502	0.127337
L2_hg19_chr15_+_84322876	ADAMTSL3	0.275992	0.0115522	0.127337
L2_hg19_chr5_+_148521067	ABLIM3	0.275986	0.0115543	0.127337
L2_hg19_chr11_+_28131860	METTL15	0.275967	0.01156	0.127337
L2_hg19_chr6_+_134274361	TBPL1	0.275925	0.0115732	0.127337
L2_hg19_chr10_+_38383292	ZNF37A	0.275852	0.0115962	0.127345
L2_hg19_chr6_+_96025418	MANEA	0.275811	0.011609	0.127345
L2_hg19_chr15_-_25684170	UBE3A	0.27581	0.0116094	0.127345
L2_hg19_chr5_+_140071042	HARS2	0.275736	0.0116326	0.127345
L2_hg19_chr10_-_101190380	GOT1	0.275602	0.0116752	0.127463
L2_hg19_chr16_+_2255242	MLST8	0.275499	0.0117077	0.127565
L2_hg19_chr17_+_18601310	TRIM16L	0.275462	0.0117195	0.127592
L2_hg19_chr1_+_204042759	SOX13	0.275236	0.0117913	0.128139
L2_hg19_chr19_+_57862649	ZNF304	0.275117	0.011829	0.128253
L2_hg19_chr18_-_40857454	SYT4	0.274991	0.0118695	0.128337
L2_hg19_chr17_+_71228596	C17orf80	0.274972	0.0118756	0.128337
L2_hg19_chr2_-_170430353	FASTKD1	0.274966	0.0118776	0.128337
L2_hg19_chr12_-_112847399	RPL6	0.274939	0.0118862	0.128342
L2_hg19_chr6_+_151561544	AKAP12	0.274845	0.0119163	0.128578
L2_hg19_chr2_+_99797648	MRPL30	0.274697	0.0119639	0.128915
L2_hg19_chr8_+_70405081	SULF1	0.274654	0.0119781	0.12898
L2_hg19_chr15_+_66994670	SMAD6	0.274575	0.0120033	0.12906
L2_hg19_chr5_-_89705569	CETN3	0.274456	0.012042	0.129224
L2_hg19_chr15_-_83680390	C15orf40	0.274437	0.0120484	0.129224
L2_hg19_chr16_+_446731	NME4	0.27431	0.0120897	0.129373
L2_hg19_chr17_+_79369299	RP11-1055B8.6	0.274285	0.0120975	0.129373
L2_hg19_chr22_-_24989034	FAM211B	0.274237	0.0121133	0.129373
L2_hg19_chr4_-_90228950	GPRIN3	0.274152	0.0121412	0.129536
L2_hg19_chrX_+_102585166	TCEAL7	0.27414	0.0121451	0.129536
L2_hg19_chr1_+_100315681	AGL	0.274057	0.0121721	0.12957
L2_hg19_chr5_-_60240896	ERCC8	0.274047	0.0121755	0.12957
L2_hg19_chr1_+_166808758	POGK	0.273973	0.0121996	0.12957
L2_hg19_chr12_+_133707212	ZNF10	0.273963	0.0122031	0.12957
L2_hg19_chr12_+_46122706	ARID2	0.27391	0.0122203	0.12957
L2_hg19_chr1_+_12290088	VPS13D	0.2739	0.0122238	0.12957
L2_hg19_chr8_+_80523351	STMN2	0.273879	0.0122306	0.12957
L2_hg19_chr5_+_162864600	CCNG1	0.273805	0.0122549	0.12974
L2_hg19_chr18_-_12658073	SPIRE1	0.273702	0.012289	0.129831
L2_hg19_chr7_+_26241368	CBX3	0.273438	0.0123765	0.130499
L2_hg19_chr1_-_116383746	NHLH2	0.273396	0.0123904	0.130499
L2_hg19_chr9_+_140135738	TUBB4B	0.273354	0.0124044	0.130499
L2_hg19_chr10_+_96162297	TBC1D12	0.273339	0.0124095	0.130499
L2_hg19_chr16_+_2563972	ATP6V0C	0.273281	0.0124289	0.130582
L2_hg19_chr13_+_31480414	MEDAG	0.273265	0.012434	0.130582
L2_hg19_chr11_-_62341337	EEF1G	0.273228	0.0124464	0.130612
L2_hg19_chr20_+_62152117	PPDPF	0.273207	0.0124535	0.130612
L2_hg19_chrX_+_129535960	RBMX2	0.273155	0.012471	0.130709
L2_hg19_chr4_-_103940807	SLC9B1	0.273081	0.0124956	0.130762
L2_hg19_chr7_+_2727865	AMZ1	0.272991	0.012526	0.130762
L2_hg19_chr5_-_137610309	GFRA3	0.272776	0.0125982	0.131387
L2_hg19_chr10_+_124913917	BUB3	0.272577	0.0126655	0.131863
L2_hg19_chr15_-_52472121	GNB5	0.272567	0.012669	0.131863
L2_hg19_chr3_+_52232175	ALAS1	0.272473	0.0127011	0.131863
L2_hg19_chr16_-_20817688	ERI2	0.272385	0.012731	0.131863
L2_hg19_chr11_+_34938196	PDHX	0.272378	0.0127333	0.131863
L2_hg19_chr2_-_86422563	IMMT	0.272357	0.0127404	0.131863
L2_hg19_chr3_-_180707481	DNAJC19	0.272336	0.0127476	0.131863
L2_hg19_chr22_+_47016110	GRAMD4	0.272331	0.0127492	0.131863
L2_hg19_chr5_-_126409183	C5orf63	0.27228	0.0127666	0.131863
L2_hg19_chrX_+_101854453	ARMCX5	0.272174	0.012803	0.131863
L2_hg19_chr14_+_96671175	BDKRB2	0.272153	0.0128103	0.131863
L2_hg19_chr14_+_65453612	FNTB	0.272137	0.0128158	0.131863
L2_hg19_chr15_+_85524661	PDE8A	0.272126	0.0128194	0.131863
L2_hg19_chr6_+_167412884	FGFR1OP	0.272084	0.0128338	0.131863
L2_hg19_chr18_-_5396277	EPB41L3	0.272029	0.0128526	0.131863
L2_hg19_chr7_-_105752752	SYPL1	0.272021	0.0128554	0.131863
L2_hg19_chr7_-_129845245	TMEM209	0.271937	0.0128843	0.131863
L2_hg19_chr12_-_25801489	IFLTD1	0.271914	0.0128922	0.131863
L2_hg19_chr19_+_6372805	ALKBH7	0.271832	0.0129204	0.131863
L2_hg19_chr17_+_48823924	LUC7L3	0.271829	0.0129215	0.131863
L2_hg19_chr3_+_61547246	PTPRG	0.271744	0.012951	0.132045
L2_hg19_chr19_+_19516483	GATAD2A	0.271706	0.012964	0.132068
L2_hg19_chr22_+_20850199	MED15	0.271675	0.0129749	0.132068
L2_hg19_chr12_-_57400233	ZBTB39	0.271634	0.0129889	0.132089
L2_hg19_chr5_+_68513586	MRPS36	0.271559	0.0130149	0.132097
L2_hg19_chr2_+_66662256	MEIS1	0.271526	0.0130264	0.132097
L2_hg19_chrX_+_21857752	MBTPS2	0.27136	0.0130843	0.132097
L2_hg19_chr1_+_100731771	RTCA	0.27135	0.013088	0.132097
L2_hg19_chr17_+_40761703	TUBG1	0.271319	0.0130985	0.132097
L2_hg19_chr19_-_37064193	ZNF529	0.271308	0.0131026	0.132097
L2_hg19_chrX_+_136648285	ZIC3	0.271294	0.0131072	0.132097
L2_hg19_chr2_-_37551914	PRKD3	0.271171	0.0131504	0.132276
L2_hg19_chr19_+_44331566	ZNF283	0.271158	0.0131551	0.132276
L2_hg19_chr19_-_36499703	SYNE4	0.271148	0.0131587	0.132276
L2_hg19_chr20_+_37353128	SLC32A1	0.270916	0.01324	0.132924
L2_hg19_chr8_+_57124347	CHCHD7	0.270888	0.01325	0.132939
L2_hg19_chr19_-_2783270	SGTA	0.270751	0.0132982	0.133144
L2_hg19_chr1_-_43283065	CCDC23	0.27073	0.0133056	0.133144
L2_hg19_chrX_+_37208616	TM4SF2	0.270712	0.0133121	0.133144
L2_hg19_chr1_+_1407160	ATAD3B	0.270615	0.0133466	0.133144
L2_hg19_chr1_+_53480619	SCP2	0.270615	0.0133466	0.133144
L2_hg19_chr8_-_146012668	ZNF34	0.270562	0.0133652	0.133146
L2_hg19_chr1_-_24513754	IFNLR1	0.270549	0.0133698	0.133146
L2_hg19_chr13_-_78493567	EDNRB	0.270486	0.0133924	0.13321
L2_hg19_chr13_+_102105025	ITGBL1	0.270477	0.0133955	0.13321
L2_hg19_chr1_-_33896695	PHC2	0.2704	0.013423	0.133399
L2_hg19_chr9_+_130374555	STXBP1	0.27019	0.013498	0.133854
L2_hg19_chr7_-_112758608	AC073346.2	0.270188	0.0134987	0.133854
L2_hg19_chr11_+_111782422	HSPB2	0.27017	0.0135054	0.133854
L2_hg19_chrX_-_46618526	SLC9A7	0.270153	0.0135114	0.133854
L2_hg19_chr22_+_31795589	DRG1	0.270111	0.0135264	0.133919
L2_hg19_chr2_-_65659732	SPRED2	0.270048	0.0135491	0.133921
L2_hg19_chr15_-_77197680	SCAPER	0.269996	0.0135679	0.133921
L2_hg19_chr2_+_26467806	HADHB	0.269975	0.0135755	0.133921
L2_hg19_chr6_+_143771941	PEX3	0.269975	0.0135755	0.133921
L2_hg19_chr4_-_77997141	CCNI	0.269964	0.0135793	0.133921
L2_hg19_chr12_+_124069098	TMED2	0.269943	0.0135868	0.133921
L2_hg19_chr14_-_75530726	ACYP1	0.269938	0.0135886	0.133921
L2_hg19_chr12_-_10766207	MAGOHB	0.269912	0.0135982	0.133921
L2_hg19_chr2_-_128433103	LIMS2	0.269851	0.0136202	0.133921
L2_hg19_chr19_-_12792690	DHPS	0.269786	0.0136437	0.133951
L2_hg19_chr17_+_33307530	LIG3	0.269744	0.0136589	0.133951
L2_hg19_chr1_-_244006535	AKT3	0.269728	0.0136644	0.133951
L2_hg19_chr6_-_74231326	EEF1A1	0.269695	0.0136766	0.133951
L2_hg19_chr12_+_122459980	BCL7A	0.269636	0.0136981	0.133951
L2_hg19_chr11_-_18610227	UEVLD	0.269586	0.013716	0.133951
L2_hg19_chr16_+_4421848	VASN	0.269559	0.0137261	0.133951
L2_hg19_chr2_+_237994556	COPS8	0.269523	0.0137389	0.133951
L2_hg19_chr9_-_96215862	FAM120AOS	0.26942	0.0137766	0.133951
L2_hg19_chr9_-_35749224	GBA2	0.269397	0.0137848	0.133951
L2_hg19_chr14_-_50319505	NEMF	0.269335	0.0138078	0.133951
L2_hg19_chr4_+_41614918	LIMCH1	0.269284	0.0138265	0.133951
L2_hg19_chr13_-_36050800	MAB21L1	0.26924	0.0138426	0.133951
L2_hg19_chr15_+_80987670	ABHD17C	0.269188	0.0138616	0.133951
L2_hg19_chr18_+_32558414	MAPRE2	0.269162	0.0138711	0.133951
L2_hg19_chr11_-_82611471	PRCP	0.269135	0.0138809	0.133951
L2_hg19_chrX_-_102510082	TCEAL8	0.269135	0.0138809	0.133951
L2_hg19_chr11_+_108535795	DDX10	0.269072	0.013904	0.133951
L2_hg19_chrX_+_23352973	PTCHD1	0.268906	0.0139654	0.134233
L2_hg19_chr16_-_81040489	CMC2	0.268799	0.0140047	0.134233
L2_hg19_chrX_+_49125856	PPP1R3F	0.26866	0.0140564	0.134233
L2_hg19_chr14_+_24641290	REC8	0.268652	0.0140592	0.134233
L2_hg19_chr3_-_50336833	HYAL3	0.268621	0.0140709	0.134233
L2_hg19_chr3_-_10052796	EMC3	0.268618	0.014072	0.134233
L2_hg19_chrX_-_74742862	ZDHHC15	0.268615	0.0140729	0.134233
L2_hg19_chr17_+_72983726	CDR2L	0.268592	0.0140815	0.134233
L2_hg19_chr2_-_39348175	SOS1	0.268579	0.0140865	0.134233
L2_hg19_chr5_-_14871886	ANKH	0.268568	0.0140904	0.134233
L2_hg19_chr22_+_22020300	PPIL2	0.268516	0.0141099	0.134233
L2_hg19_chr9_+_134165109	PPAPDC3	0.268497	0.0141171	0.134233
L2_hg19_chr8_+_356957	FBXO25	0.26839	0.0141569	0.134406
L2_hg19_chr5_+_110089948	SLC25A46	0.268368	0.0141651	0.134406
L2_hg19_chr10_+_102729260	SEMA4G	0.268263	0.0142044	0.134645
L2_hg19_chr5_+_139027942	CXXC5	0.268255	0.0142074	0.134645
L2_hg19_chr9_+_131183137	CERCAM	0.268219	0.014221	0.134655
L2_hg19_chr1_-_31712733	NKAIN1	0.268151	0.0142463	0.134689
L2_hg19_chr11_-_34937910	APIP	0.268002	0.0143026	0.134991
L2_hg19_chr13_+_45563672	KIAA1704	0.267928	0.0143303	0.134997
L2_hg19_chr10_-_118764696	KIAA1598	0.267657	0.0144331	0.135561
L2_hg19_chr1_-_85358859	LPAR3	0.26755	0.0144737	0.135561
L2_hg19_chr6_+_127588008	RNF146	0.267529	0.0144816	0.135561
L2_hg19_chr10_+_102672719	FAM178A	0.267519	0.0144856	0.135561
L2_hg19_chr5_-_40756049	TTC33	0.267498	0.0144936	0.135561
L2_hg19_chr19_+_9251072	ZNF317	0.267456	0.0145096	0.135576
L2_hg19_chr18_+_12407946	SLMO1	0.267437	0.0145167	0.135576
L2_hg19_chr2_+_203776997	ALS2CR8	0.267426	0.0145211	0.135576
L2_hg19_chr3_+_135684599	PPP2R3A	0.267344	0.0145523	0.135687
L2_hg19_chr6_+_11094066	SMIM13	0.26733	0.0145577	0.135687
L2_hg19_chr4_+_71554248	UTP3	0.267267	0.0145818	0.135687
L2_hg19_chr1_+_53392957	SCP2	0.267246	0.0145899	0.135687
L2_hg19_chr1_-_244013896	AKT3	0.267115	0.0146401	0.135811
L2_hg19_chr2_-_182521831	CERKL	0.2671	0.0146459	0.135811
L2_hg19_chr14_-_73493813	ZFYVE1	0.267089	0.0146503	0.135811
L2_hg19_chr3_-_139108484	COPB2	0.267068	0.0146584	0.135811
L2_hg19_chr14_+_53019603	GPR137C	0.267007	0.0146818	0.135947
L2_hg19_chr1_+_171810637	DNM3	0.266975	0.0146943	0.135962
L2_hg19_chr10_+_121578238	INPP5F	0.26694	0.0147078	0.135962
L2_hg19_chr18_+_8705553	SOGA2	0.266936	0.0147093	0.135962
L2_hg19_chr14_+_75536343	ZC2HC1C	0.266891	0.0147265	0.136033
L2_hg19_chr11_+_22688371	GAS2	0.266866	0.0147361	0.136033
L2_hg19_chr15_+_48010299	SEMA6D	0.266848	0.0147431	0.136033
L2_hg19_chr5_+_64064775	CWC27	0.266826	0.0147516	0.136033
L2_hg19_chr16_-_4588773	CDIP1	0.266732	0.0147882	0.136231
L2_hg19_chr6_+_30882014	VARS2	0.266716	0.0147942	0.136231
L2_hg19_chr2_-_122042777	TFCP2L1	0.266704	0.0147991	0.136231
L2_hg19_chr12_-_101801540	ARL1	0.266616	0.0148331	0.136464
L2_hg19_chr1_-_24740271	STPG1	0.266532	0.0148658	0.13668
L2_hg19_chr20_+_29611855	FRG1B	0.266511	0.0148739	0.13668
L2_hg19_chr7_+_40174603	C7orf10	0.266456	0.0148955	0.136719
L2_hg19_chr9_+_86595752	RMI1	0.266417	0.0149108	0.136752
L2_hg19_chr16_-_70323408	AARS	0.266401	0.0149168	0.136752
L2_hg19_chr9_+_35162021	UNC13B	0.266369	0.0149294	0.136752
L2_hg19_chr16_-_740397	WDR24	0.266355	0.0149349	0.136752
L2_hg19_chr1_-_68915636	RPE65	0.266336	0.0149425	0.136752
L2_hg19_chr10_-_131762537	EBF3	0.266274	0.0149668	0.136827
L2_hg19_chr8_+_30891352	WRN	0.266196	0.0149971	0.136827
L2_hg19_chr14_-_102553902	HSP90AA1	0.266166	0.0150091	0.136827
L2_hg19_chr14_-_64108588	WDR89	0.266155	0.0150136	0.136827
L2_hg19_chr14_-_93651241	MOAP1	0.266144	0.0150178	0.136827
L2_hg19_chr14_+_89029406	ZC3H14	0.266092	0.0150384	0.136912
L2_hg19_chrX_-_122866895	THOC2	0.26605	0.0150549	0.136983
L2_hg19_chr16_-_28857655	TUFM	0.266008	0.0150715	0.137055
L2_hg19_chr1_+_23345960	KDM1A	0.265766	0.0151669	0.137525
L2_hg19_chr19_+_7069718	ZNF557	0.265598	0.0152336	0.137908
L2_hg19_chr12_+_51984708	SCN8A	0.265583	0.0152395	0.137908
L2_hg19_chr9_+_131085117	COQ4	0.265577	0.015242	0.137908
L2_hg19_chr20_-_5093721	TMEM230	0.265525	0.0152629	0.137908
L2_hg19_chr17_+_16120523	PIGL	0.265516	0.0152665	0.137908
L2_hg19_chr2_+_74682219	INO80B	0.265483	0.0152796	0.137908
L2_hg19_chr5_+_52285182	ITGA2	0.265464	0.0152871	0.137908
L2_hg19_chr1_+_14075931	PRDM2	0.265462	0.015288	0.137908
L2_hg19_chrX_+_118533314	SLC25A43	0.265406	0.0153105	0.137952
L2_hg19_chr15_+_44092811	HYPK	0.265357	0.01533	0.13796
L2_hg19_chr19_+_21324842	ZNF431	0.265336	0.0153384	0.13796
L2_hg19_chr6_-_117923654	GOPC	0.265325	0.0153426	0.13796
L2_hg19_chr17_+_65714051	NOL11	0.265231	0.0153804	0.138108
L2_hg19_chr12_+_1099711	ERC1	0.265125	0.0154231	0.138412
L2_hg19_chr6_-_91296785	MAP3K7	0.265074	0.0154437	0.138515
L2_hg19_chr12_+_28343388	CCDC91	0.265011	0.0154691	0.138558
L2_hg19_chr1_-_145076024	PDE4DIP	0.264933	0.0155003	0.138558
L2_hg19_chr10_+_7830139	ATP5C1	0.264906	0.0155115	0.138573
L2_hg19_chr20_-_48732490	UBE2V1	0.264823	0.0155449	0.138645
L2_hg19_chr10_-_25012809	ARHGAP21	0.264811	0.0155497	0.138645
L2_hg19_chr20_-_4982147	SLC23A2	0.264748	0.0155753	0.138645
L2_hg19_chr7_+_44145251	AEBP1	0.264744	0.0155769	0.138645
L2_hg19_chr9_+_131904303	PPP2R4	0.264709	0.0155914	0.138645
L2_hg19_chr14_+_57857303	NAA30	0.264685	0.0156008	0.138645
L2_hg19_chr15_-_56757334	MNS1	0.264677	0.0156041	0.138645
L2_hg19_chr15_-_75230413	COX5A	0.264643	0.0156179	0.138645
L2_hg19_chr20_-_30458329	DUSP15	0.264643	0.0156179	0.138645
L2_hg19_chr17_+_73257974	MRPS7	0.264617	0.0156284	0.138645
L2_hg19_chr19_+_45582517	MARK4	0.264594	0.0156379	0.138645
L2_hg19_chr3_+_127348027	PODXL2	0.264571	0.0156473	0.138645
L2_hg19_chr1_+_62417724	INADL	0.264552	0.015655	0.138645
L2_hg19_chr14_-_68162475	RDH11	0.264538	0.0156606	0.138645
L2_hg19_chr17_+_35766976	TADA2A	0.264454	0.0156949	0.138797
L2_hg19_chr8_+_106330665	ZFPM2	0.264453	0.0156954	0.138797
L2_hg19_chr6_-_86303572	SNX14	0.264402	0.0157163	0.138904
L2_hg19_chr11_+_35684322	TRIM44	0.264276	0.0157679	0.139282
L2_hg19_chr14_-_73360807	DPF3	0.264254	0.0157769	0.139283
L2_hg19_chr1_-_217804408	GPATCH2	0.264097	0.0158412	0.139573
L2_hg19_chr15_+_68115927	SKOR1	0.264074	0.015851	0.139573
L2_hg19_chr12_+_3309516	TSPAN9	0.26401	0.0158774	0.139684
L2_hg19_chr14_+_78174445	SLIRP	0.263993	0.0158845	0.139684
L2_hg19_chr4_-_140477372	SETD7	0.26393	0.0159105	0.139834
L2_hg19_chr2_+_101179454	PDCL3	0.263888	0.0159278	0.139909
L2_hg19_chr13_+_20532866	ZMYM2	0.263846	0.0159452	0.13992
L2_hg19_chr5_+_137774778	REEP2	0.263842	0.0159469	0.13992
L2_hg19_chr3_+_23848301	UBE2E1	0.263793	0.0159669	0.140018
L2_hg19_chr16_-_69788823	NOB1	0.263762	0.01598	0.140054
L2_hg19_chr13_+_111267923	CARKD	0.263688	0.0160105	0.140152
L2_hg19_chr1_-_31769628	SNRNP40	0.263678	0.0160148	0.140152
L2_hg19_chr3_+_49059553	NDUFAF3	0.263552	0.0160673	0.140271
L2_hg19_chrX_+_92929227	FAM133A	0.263548	0.0160688	0.140271
L2_hg19_chr1_-_94312774	BCAR3	0.263531	0.0160759	0.140271
L2_hg19_chr2_+_122513259	TSN	0.263531	0.016076	0.140271
L2_hg19_chr1_+_153651163	NPR1	0.26344	0.0161138	0.140499
L2_hg19_chr19_+_35770183	HAMP	0.263394	0.016133	0.140499
L2_hg19_chr19_+_1241749	ATP5D	0.263384	0.0161374	0.140499
L2_hg19_chr12_+_71833577	LGR5	0.263369	0.0161435	0.140499
L2_hg19_chr8_-_144679271	EEF1D	0.263293	0.0161753	0.140499
L2_hg19_chr14_-_89259217	EML5	0.263289	0.016177	0.140499
L2_hg19_chr9_+_91003366	SPIN1	0.263258	0.0161901	0.140499
L2_hg19_chr3_-_139258477	RBP1	0.263222	0.0162053	0.140499
L2_hg19_chr3_-_88108104	CGGBP1	0.263121	0.0162475	0.140673
L2_hg19_chr16_+_1401931	GNPTG	0.263037	0.0162828	0.140825
L2_hg19_chr6_+_107349404	C6orf203	0.262985	0.016305	0.140939
L2_hg19_chr2_-_74007229	DUSP11	0.262922	0.0163316	0.141051
L2_hg19_chr17_+_17584771	RAI1	0.262912	0.016336	0.141051
L2_hg19_chr6_-_26189339	HIST1H4D	0.262891	0.0163449	0.141051
L2_hg19_chr1_+_100598718	TRMT13	0.26287	0.0163537	0.141051
L2_hg19_chr2_-_224467077	SCG2	0.262735	0.0164109	0.141312
L2_hg19_chr17_-_73179053	SUMO2	0.26266	0.0164428	0.141509
L2_hg19_chr2_+_73612985	ALMS1	0.262628	0.0164562	0.141546
L2_hg19_chr10_+_43278242	BMS1	0.262534	0.0164964	0.141815
L2_hg19_chr3_-_187010049	MASP1	0.262424	0.0165432	0.141947
L2_hg19_chr11_-_77899670	KCTD21	0.262413	0.0165478	0.141947
L2_hg19_chr5_+_179286033	CTC-241N9.1	0.262327	0.0165845	0.142184
L2_hg19_chr5_+_94890855	ARSK	0.262285	0.0166027	0.142234
L2_hg19_chr14_+_91526676	C14orf159	0.262261	0.0166131	0.142234
L2_hg19_chr14_-_74769636	ABCD4	0.262208	0.0166356	0.142234
L2_hg19_chr16_-_71323304	FTSJD1	0.262166	0.0166536	0.142261
L2_hg19_chr6_+_56819931	BEND6	0.262159	0.0166568	0.142261
L2_hg19_chr2_+_228029339	COL4A3	0.262077	0.0166921	0.142423
L2_hg19_chr13_+_21141298	IFT88	0.26204	0.0167078	0.142423
L2_hg19_chr19_-_48614073	PLA2G4C	0.26201	0.0167208	0.142423
L2_hg19_chr12_+_20522196	PDE3A	0.262001	0.0167247	0.142423
L2_hg19_chr3_-_183979179	CAMK2N2	0.261994	0.016728	0.142423
L2_hg19_chr16_+_77822482	VAT1L	0.261989	0.0167301	0.142423
L2_hg19_chr1_+_150266287	MRPS21	0.261925	0.0167577	0.142504
L2_hg19_chr3_+_186501365	EIF4A2	0.261904	0.0167667	0.142504
L2_hg19_chr11_-_31531168	IMMP1L	0.261889	0.0167734	0.142504
L2_hg19_chr7_+_66386211	TMEM248	0.261873	0.0167804	0.142504
L2_hg19_chr14_+_59104679	DACT1	0.261807	0.0168089	0.142522
L2_hg19_chr18_+_32402325	DTNA	0.261769	0.016825	0.142522
L2_hg19_chrX_-_102319098	BEX1	0.261768	0.0168258	0.142522
L2_hg19_chr2_+_223725753	ACSL3	0.261705	0.0168532	0.142522
L2_hg19_chr4_+_41362823	LIMCH1	0.261691	0.0168592	0.142522
L2_hg19_chr21_+_34398242	OLIG2	0.261656	0.0168745	0.142534
L2_hg19_chr16_+_76311298	CNTNAP4	0.261582	0.0169064	0.142664
L2_hg19_chr19_+_38865406	PSMD8	0.261558	0.0169171	0.142664
L2_hg19_chr6_-_13487808	GFOD1	0.261474	0.0169537	0.142785
L2_hg19_chr6_+_149887510	GINM1	0.261442	0.0169674	0.142785
L2_hg19_chr2_+_9614682	IAH1	0.261369	0.0169995	0.142785
L2_hg19_chr4_+_174292104	SAP30	0.261295	0.0170317	0.142903
L2_hg19_chr18_+_47088426	LIPG	0.261242	0.017055	0.142982
L2_hg19_chr17_+_72209709	TTYH2	0.261232	0.0170593	0.142982
L2_hg19_chr8_+_11141999	MTMR9	0.26119	0.0170778	0.14306
L2_hg19_chr20_+_44657866	SLC12A5	0.261141	0.0170993	0.143165
L2_hg19_chr14_-_68141348	VTI1B	0.261033	0.017147	0.143428
L2_hg19_chr15_+_72410746	SENP8	0.260996	0.0171631	0.143453
L2_hg19_chr6_+_46097725	ENPP4	0.26098	0.0171702	0.143453
L2_hg19_chr5_-_168006614	PANK3	0.260938	0.0171887	0.143504
L2_hg19_chr3_-_25706397	TOP2B	0.260907	0.0172026	0.143504
L2_hg19_chr13_+_78317143	SLAIN1	0.260868	0.0172197	0.143504
L2_hg19_chr2_+_190526184	ASNSD1	0.260802	0.0172491	0.143504
L2_hg19_chr12_+_101673886	UTP20	0.260781	0.0172584	0.143504
L2_hg19_chr3_+_137906372	ARMC8	0.26076	0.0172677	0.143504
L2_hg19_chr7_+_23338957	MALSU1	0.26076	0.0172677	0.143504
L2_hg19_chr7_-_92219703	FAM133B	0.260734	0.0172792	0.143504
L2_hg19_chr1_+_54665855	MRPL37	0.260708	0.017291	0.143504
L2_hg19_chr11_-_8190571	RIC3	0.260641	0.0173204	0.143504
L2_hg19_chr11_-_27528313	LIN7C	0.260613	0.0173329	0.143504
L2_hg19_chr20_+_33104226	DYNLRB1	0.260613	0.0173329	0.143504
L2_hg19_chr8_+_16884769	MICU3	0.260596	0.0173406	0.143504
L2_hg19_chrX_+_23351824	PTCHD1	0.260566	0.0173538	0.143504
L2_hg19_chr6_+_168227590	MLLT4	0.26054	0.0173656	0.143504
L2_hg19_chr8_-_125700775	MTSS1	0.260536	0.0173675	0.143504
L2_hg19_chrX_+_100075399	CSTF2	0.26052	0.0173744	0.143504
L2_hg19_chr16_+_68298452	SLC7A6	0.260477	0.0173937	0.143504
L2_hg19_chr3_+_44626460	ZNF197	0.260473	0.0173953	0.143504
L2_hg19_chr15_+_41056265	GCHFR	0.260414	0.0174218	0.143527
L2_hg19_chr1_-_53018763	ZCCHC11	0.260372	0.0174406	0.143527
L2_hg19_chr9_+_130830512	SLC25A25	0.26033	0.0174594	0.143527
L2_hg19_chr14_-_23564332	ACIN1	0.260288	0.0174782	0.143527
L2_hg19_chr1_+_33005041	ZBTB8A	0.260263	0.0174893	0.143527
L2_hg19_chr19_+_49661048	TRPM4	0.260249	0.0174956	0.143527
L2_hg19_chr12_+_5019070	KCNA1	0.260248	0.0174961	0.143527
L2_hg19_chr7_+_89976029	GTPBP10	0.260246	0.017497	0.143527
L2_hg19_chr4_-_4543739	STX18	0.260235	0.0175017	0.143527
L2_hg19_chr13_+_47127304	LRCH1	0.260225	0.0175064	0.143527
L2_hg19_chr6_+_37321758	RNF8	0.260057	0.0175819	0.143527
L2_hg19_chr13_-_102068824	NALCN	0.260053	0.0175838	0.143527
L2_hg19_chr9_-_98079983	FANCC	0.260052	0.0175842	0.143527
L2_hg19_chr4_+_141294802	SCOC	0.260046	0.0175867	0.143527
L2_hg19_chr16_-_56553935	BBS2	0.260036	0.0175914	0.143527
L2_hg19_chr1_-_153950458	JTB	0.26	0.0176075	0.143527
L2_hg19_chr5_-_58295717	PDE4D	0.259999	0.0176078	0.143527
L2_hg19_chr13_-_28024700	MTIF3	0.259931	0.0176387	0.143618
L2_hg19_chr1_-_212588199	TMEM206	0.259889	0.0176577	0.143618
L2_hg19_chr15_-_49447795	COPS2	0.259889	0.0176577	0.143618
L2_hg19_chr1_+_184356245	C1orf21	0.259873	0.0176647	0.143618
L2_hg19_chr5_+_127419457	SLC12A2	0.259847	0.0176767	0.143641
L2_hg19_chr1_-_78148342	ZZZ3	0.259817	0.0176903	0.143678
L2_hg19_chr12_+_107712210	BTBD11	0.259763	0.0177147	0.143802
L2_hg19_chr1_+_57110986	PRKAA2	0.259723	0.017733	0.143876
L2_hg19_chr16_+_11038420	CLEC16A	0.25969	0.017748	0.143924
L2_hg19_chr12_+_64798245	XPOT	0.259595	0.017791	0.144068
L2_hg19_chr6_-_47277640	TNFRSF21	0.25957	0.0178025	0.144068
L2_hg19_chr17_+_26646225	TMEM97	0.259533	0.017819	0.144128
L2_hg19_chr1_-_71546717	ZRANB2	0.259511	0.0178292	0.144136
L2_hg19_chr5_-_156569874	HAVCR2	0.259375	0.0178915	0.144343
L2_hg19_chr10_+_65281162	REEP3	0.259154	0.0179925	0.144787
L2_hg19_chr3_-_48632738	COL7A1	0.259087	0.0180236	0.144836
L2_hg19_chr2_+_36582920	CRIM1	0.259081	0.0180263	0.144836
L2_hg19_chr20_+_47538264	ARFGEF2	0.259081	0.0180263	0.144836
L2_hg19_chr1_-_169396711	CCDC181	0.258978	0.0180736	0.145007
L2_hg19_chr3_+_185000748	MAP3K13	0.258965	0.0180795	0.145007
L2_hg19_chr1_+_154301273	ATP8B2	0.258955	0.0180844	0.145007
L2_hg19_chr15_+_68570092	FEM1B	0.258829	0.0181425	0.145251
L2_hg19_chr2_-_232791105	NPPC	0.258808	0.0181524	0.145256
L2_hg19_chr8_-_110656970	SYBU	0.25876	0.0181747	0.14536
L2_hg19_chr10_+_48355068	ZNF488	0.258676	0.0182135	0.14543
L2_hg19_chr19_+_58331098	ZNF417	0.258672	0.0182155	0.14543
L2_hg19_chr7_+_95401890	DYNC1I1	0.258669	0.0182166	0.14543
L2_hg19_chr5_-_132073227	KIF3A	0.258661	0.0182203	0.14543
L2_hg19_chr1_-_54411268	HSPB11	0.258598	0.0182496	0.14559
L2_hg19_chr19_+_21541801	ZNF738	0.258567	0.0182643	0.145623
L2_hg19_chr17_+_79373450	BAHCC1	0.258539	0.0182773	0.145623
L2_hg19_chr18_+_32290261	DTNA	0.258502	0.0182943	0.145623
L2_hg19_chr9_+_132816185	GPR107	0.258451	0.0183181	0.145623
L2_hg19_chr17_+_79670478	MRPL12	0.258441	0.0183229	0.145623
L2_hg19_chr12_-_57940974	DCTN2	0.25843	0.0183278	0.145623
L2_hg19_chr1_-_1260039	CPSF3L	0.258315	0.0183818	0.145904
L2_hg19_chr11_-_117166288	BACE1	0.258234	0.0184195	0.146043
L2_hg19_chr5_+_1801520	NDUFS6	0.258178	0.0184457	0.146043
L2_hg19_chr4_-_147443091	SLC10A7	0.258168	0.0184507	0.146043
L2_hg19_chr12_+_58138853	TSPAN31	0.258084	0.0184901	0.146114
L2_hg19_chr3_-_172428854	NCEH1	0.258022	0.0185191	0.146114
L2_hg19_chr12_-_54785081	ZNF385A	0.258021	0.0185198	0.146114
L2_hg19_chr11_+_63753917	OTUB1	0.257989	0.0185346	0.146114
L2_hg19_chr8_-_86132602	C8orf59	0.257989	0.0185346	0.146114
L2_hg19_chr1_+_212606264	NENF	0.257968	0.0185445	0.146114
L2_hg19_chr14_-_101034634	BEGAIN	0.25794	0.0185579	0.146114
L2_hg19_chr10_-_74856623	P4HA1	0.257926	0.0185643	0.146114
L2_hg19_chr17_-_7387567	ZBTB4	0.257917	0.0185686	0.146114
L2_hg19_chr7_-_112430444	TMEM168	0.257895	0.0185791	0.146114
L2_hg19_chr2_+_32853162	TTC27	0.257884	0.0185841	0.146114
L2_hg19_chr1_-_2145640	AL590822.1	0.257868	0.018592	0.146114
L2_hg19_chr2_+_220071503	ZFAND2B	0.257863	0.018594	0.146114
L2_hg19_chr3_+_54156614	CACNA2D3	0.257836	0.018607	0.146124
L2_hg19_chr2_+_228189983	MFF	0.257821	0.0186139	0.146124
L2_hg19_chr5_+_121647931	SNCAIP	0.257801	0.0186237	0.146128
L2_hg19_chr12_-_77272798	CSRP2	0.257687	0.0186774	0.146221
L2_hg19_chr20_-_45280097	SLC13A3	0.257655	0.0186927	0.146221
L2_hg19_chr20_+_5892155	CHGB	0.257624	0.0187073	0.146221
L2_hg19_chr9_-_113341378	SVEP1	0.257623	0.0187077	0.146221
L2_hg19_chr15_+_55700728	FLJ27352	0.257584	0.0187266	0.146221
L2_hg19_chr1_+_145575987	PIAS3	0.25758	0.0187284	0.146221
L2_hg19_chr5_-_71616065	MRPS27	0.25756	0.0187377	0.146221
L2_hg19_chr1_+_42928956	CCDC30	0.257435	0.0187973	0.146287
L2_hg19_chr3_-_47555191	ELP6	0.257426	0.0188019	0.146287
L2_hg19_chr14_-_105444710	AHNAK2	0.2574	0.0188139	0.146299
L2_hg19_chr5_-_133340429	VDAC1	0.25737	0.0188284	0.146299
L2_hg19_chr8_+_99129524	POP1	0.25736	0.0188334	0.146299
L2_hg19_chr17_+_13972839	COX10	0.25734	0.0188428	0.146299
L2_hg19_chr12_+_3068562	TEAD4	0.257293	0.0188652	0.146299
L2_hg19_chr19_+_36139238	COX6B1	0.257286	0.0188685	0.146299
L2_hg19_chr21_+_27107282	GABPA	0.257181	0.0189188	0.146517
L2_hg19_chr10_+_6131024	RBM17	0.25716	0.0189289	0.146517
L2_hg19_chr11_+_63742097	COX8A	0.25715	0.0189339	0.146517
L2_hg19_chr12_+_96252748	SNRPF	0.257055	0.0189793	0.146724
L2_hg19_chr11_+_112046234	BCO2	0.256945	0.0190323	0.146859
L2_hg19_chr1_-_25756693	RHCE	0.25694	0.0190347	0.146859
L2_hg19_chr17_-_17184559	COPS3	0.256919	0.019045	0.146859
L2_hg19_chr5_-_137549011	CDC23	0.256882	0.0190627	0.146859
L2_hg19_chr19_-_22193739	ZNF208	0.256774	0.0191148	0.146859
L2_hg19_chr10_+_25305571	THNSL1	0.256714	0.019144	0.146859
L2_hg19_chr18_+_71815761	TIMM21	0.25671	0.0191459	0.146859
L2_hg19_chr17_-_2239747	TSR1	0.256667	0.0191669	0.146859
L2_hg19_chr14_-_23770739	PPP1R3E	0.256635	0.0191821	0.146859
L2_hg19_chr5_-_94890680	TTC37	0.256604	0.0191974	0.146859
L2_hg19_chr12_+_67663420	CAND1	0.256583	0.0192076	0.146859
L2_hg19_chr5_+_89770680	POLR3G	0.256549	0.0192243	0.146863
L2_hg19_chr5_+_70751479	BDP1	0.25652	0.0192383	0.146863
L2_hg19_chr11_+_111783457	HSPB2	0.256493	0.0192514	0.146863
L2_hg19_chr22_+_41956984	CSDC2	0.256452	0.0192715	0.146863
L2_hg19_chr11_+_111411446	LAYN	0.256434	0.0192803	0.146863
L2_hg19_chr5_+_113697778	KCNN2	0.256432	0.0192814	0.146863
L2_hg19_chr1_+_39492021	NDUFS5	0.256426	0.0192843	0.146863
L2_hg19_chr16_-_11945390	RSL1D1	0.25631	0.0193406	0.146995
L2_hg19_chr11_+_45168189	PRDM11	0.2563	0.0193458	0.146995
L2_hg19_chr1_+_20512591	UBXN10	0.256272	0.0193592	0.146995
L2_hg19_chr7_-_140714751	MRPS33	0.256258	0.0193663	0.146995
L2_hg19_chr11_-_27494336	LGR4	0.256232	0.0193788	0.146995
L2_hg19_chr6_+_117803836	DCBLD1	0.256177	0.019406	0.147109
L2_hg19_chr20_+_44044780	PIGT	0.256079	0.0194538	0.147279
L2_hg19_chr12_+_79371587	SYT1	0.25604	0.0194729	0.147333
L2_hg19_chr4_+_48833104	OCIAD1	0.256027	0.0194796	0.147333
L2_hg19_chr3_+_44754189	ZNF502	0.255949	0.0195177	0.14755
L2_hg19_chr1_+_6845513	CAMTA1	0.255911	0.0195364	0.14755
L2_hg19_chr2_+_67624464	ETAA1	0.255808	0.0195876	0.147865
L2_hg19_chr19_-_23185977	ZNF728	0.255784	0.0195994	0.147884
L2_hg19_chr7_+_99037060	CPSF4	0.255742	0.0196199	0.147932
L2_hg19_chr3_+_52444675	PHF7	0.255733	0.0196246	0.147932
L2_hg19_chr17_+_5389888	MIS12	0.25565	0.0196655	0.148008
L2_hg19_chrX_+_48367381	PORCN	0.255638	0.0196714	0.148008
L2_hg19_chr1_+_15853342	DNAJC16	0.255617	0.0196818	0.148008
L2_hg19_chr19_-_44259072	SMG9	0.255617	0.0196818	0.148008
L2_hg19_chr22_+_30115991	CABP7	0.25534	0.0198201	0.148552
L2_hg19_chr18_+_63418247	CDH7	0.255252	0.019864	0.148779
L2_hg19_chr8_+_104152984	BAALC	0.255235	0.0198724	0.148779
L2_hg19_chr14_+_57046543	TMEM260	0.255124	0.0199278	0.148956
L2_hg19_chr2_-_216878272	MREG	0.255066	0.019957	0.14908
L2_hg19_chr1_-_38156188	C1orf109	0.25497	0.0200055	0.149257
L2_hg19_chr17_+_17380313	MED9	0.254925	0.020028	0.149257
L2_hg19_chr12_+_69979238	CCT2	0.254851	0.0200651	0.149391
L2_hg19_chr10_-_104262468	ACTR1A	0.254809	0.0200863	0.149478
L2_hg19_chr5_+_36608428	SLC1A3	0.254733	0.0201248	0.149559
L2_hg19_chr2_+_61404592	AHSA2	0.254725	0.0201287	0.149559
L2_hg19_chr9_-_77643330	C9orf41	0.254715	0.020134	0.149559
L2_hg19_chrX_-_48828250	KCND1	0.254704	0.0201398	0.149559
L2_hg19_chrX_+_55744185	RRAGB	0.254694	0.0201446	0.149559
L2_hg19_chr1_+_9352952	SPSB1	0.254668	0.0201579	0.149587
L2_hg19_chr8_+_82193115	FABP5	0.254611	0.0201865	0.149632
L2_hg19_chr1_+_155829357	SYT11	0.25461	0.0201872	0.149632
L2_hg19_chr7_-_25164878	CYCS	0.254599	0.0201925	0.149632
L2_hg19_chr18_-_43678250	ATP5A1	0.254526	0.0202298	0.149657
L2_hg19_chr8_-_142011327	PTK2	0.254517	0.0202344	0.149657
L2_hg19_chr11_-_86383419	ME3	0.254487	0.0202497	0.149657
L2_hg19_chr11_-_8832219	ST5	0.254471	0.0202579	0.149657
L2_hg19_chr16_+_67596486	CTCF	0.254442	0.0202725	0.149657
L2_hg19_chr7_+_30068027	PLEKHA8	0.254412	0.0202878	0.149657
L2_hg19_chr13_-_42535244	VWA8	0.254411	0.0202885	0.149657
L2_hg19_chr7_-_40174220	MPLKIP	0.25439	0.0202992	0.149657
L2_hg19_chr17_+_60705033	MRC2	0.254384	0.0203021	0.149657
L2_hg19_chrX_-_102531677	TCEAL5	0.254368	0.0203101	0.149657
L2_hg19_chr11_-_96123075	CCDC82	0.254337	0.0203259	0.149668
L2_hg19_chr2_-_75938040	GCFC2	0.254328	0.0203306	0.149668
L2_hg19_chr7_+_28448986	CREB5	0.25429	0.02035	0.149741
L2_hg19_chr2_+_75873908	MRPL19	0.254264	0.0203635	0.14977
L2_hg19_chrX_+_49091955	CCDC22	0.254243	0.0203742	0.149779
L2_hg19_chr1_-_115300603	CSDE1	0.25419	0.020401	0.149843
L2_hg19_chr5_+_143550436	KCTD16	0.254153	0.0204201	0.149906
L2_hg19_chr11_+_7273475	SYT9	0.25408	0.0204574	0.1501
L2_hg19_chr8_+_22022411	BMP1	0.254028	0.0204842	0.150124
L2_hg19_chr4_-_56413047	CLOCK	0.253992	0.0205026	0.150161
L2_hg19_chr19_+_22817125	ZNF492	0.253972	0.0205131	0.150169
L2_hg19_chr8_+_109455865	EMC2	0.253823	0.0205897	0.150566
L2_hg19_chr16_+_691832	FAM195A	0.253812	0.0205951	0.150566
L2_hg19_chr20_+_43211243	PKIG	0.253794	0.0206047	0.150566
L2_hg19_chr1_-_244013544	AKT3	0.25377	0.0206168	0.150577
L2_hg19_chr19_+_57702875	ZNF264	0.253718	0.0206439	0.15058
L2_hg19_chr5_+_71616199	PTCD2	0.253666	0.0206705	0.15062
L2_hg19_chr7_-_6570826	GRID2IP	0.253619	0.0206953	0.150652
L2_hg19_chr10_+_92631730	RPP30	0.253602	0.0207036	0.150652
L2_hg19_chr15_-_40331376	SRP14	0.25356	0.0207254	0.150688
L2_hg19_chr2_+_54558068	C2orf73	0.253539	0.0207367	0.150688
L2_hg19_chr2_+_198365102	HSPE1	0.253518	0.0207472	0.150688
L2_hg19_chr3_-_49066830	IMPDH2	0.253518	0.0207472	0.150688
L2_hg19_chr7_+_139026082	LUC7L2	0.253499	0.0207574	0.150688
L2_hg19_chr7_-_75988305	YWHAG	0.253414	0.0208017	0.150688
L2_hg19_chr1_-_91487591	ZNF644	0.253403	0.0208072	0.150688
L2_hg19_chr2_+_153191687	FMNL2	0.253366	0.0208263	0.150688
L2_hg19_chr19_-_53324885	ZNF28	0.253364	0.0208274	0.150688
L2_hg19_chr7_+_119912972	KCND2	0.25335	0.020835	0.150688
L2_hg19_chr11_-_47611828	C1QTNF4	0.253339	0.0208406	0.150688
L2_hg19_chr3_+_44379620	TCAIM	0.253299	0.0208612	0.150688
L2_hg19_chr9_+_139305109	PMPCA	0.253298	0.0208619	0.150688
L2_hg19_chr10_-_15761909	ITGA8	0.253214	0.0209059	0.150702
L2_hg19_chr7_+_98476154	TRRAP	0.253088	0.0209716	0.150897
L2_hg19_chr9_+_37753812	TRMT10B	0.252913	0.0210638	0.151382
L2_hg19_chr13_-_80915260	SPRY2	0.252889	0.0210763	0.151403
L2_hg19_chr8_+_82192770	FABP5	0.252871	0.0210859	0.151403
L2_hg19_chr8_-_93115314	RUNX1T1	0.252842	0.0211007	0.15144
L2_hg19_chr4_+_26344761	RBPJ	0.252808	0.0211186	0.1515
L2_hg19_chr8_-_66546411	ARMC1	0.252659	0.0211974	0.151926
L2_hg19_chr5_-_179780335	GFPT2	0.252628	0.021214	0.151976
L2_hg19_chr10_-_94333825	IDE	0.252584	0.0212369	0.152071
L2_hg19_chr16_+_28835780	ATXN2L	0.252542	0.0212592	0.152142
L2_hg19_chr7_+_44788445	ZMIZ2	0.252511	0.0212759	0.152142
L2_hg19_chr16_-_50402883	BRD7	0.252406	0.0213316	0.152402
L2_hg19_chr22_-_29663921	RHBDD3	0.252385	0.0213428	0.152412
L2_hg19_chr6_+_24775164	GMNN	0.252259	0.0214098	0.152822
L2_hg19_chr15_-_35261897	AQR	0.252217	0.0214322	0.152864
L2_hg19_chr3_-_195076938	ACAP2	0.252184	0.0214501	0.152864
L2_hg19_chr19_+_39904451	PLEKHG2	0.252184	0.0214501	0.152864
L2_hg19_chr10_-_112678937	BBIP1	0.252175	0.0214546	0.152864
L2_hg19_chr5_+_96038509	CAST	0.252154	0.0214659	0.152875
L2_hg19_chr1_+_165600499	MGST3	0.252091	0.0214995	0.153005
L2_hg19_chr2_-_183731889	FRZB	0.252073	0.0215092	0.153005
L2_hg19_chr11_+_131240514	NTM	0.252065	0.0215133	0.153005
L2_hg19_chrX_-_153059790	IDH3G	0.252028	0.0215333	0.153038
L2_hg19_chr1_+_7844354	PER3	0.252008	0.0215442	0.153038
L2_hg19_chr13_-_48575408	SUCLA2	0.251986	0.0215558	0.153038
L2_hg19_chr4_+_128703476	HSPA4L	0.251984	0.0215569	0.153038
L2_hg19_chr1_+_24742291	NIPAL3	0.251956	0.021572	0.153076
L2_hg19_chr11_+_450299	PTDSS2	0.251881	0.0216121	0.153292
L2_hg19_chr4_+_183370168	TENM3	0.251851	0.0216283	0.153314
L2_hg19_chr1_+_160175173	PEA15	0.251839	0.0216347	0.153314
L2_hg19_chr8_+_17780501	PCM1	0.251692	0.0217139	0.153621
L2_hg19_chr1_+_168148199	TIPRL	0.251682	0.0217195	0.153621
L2_hg19_chr18_-_47013603	C18orf32	0.25165	0.0217365	0.153621
L2_hg19_chr15_+_77224095	RCN2	0.251577	0.0217763	0.153821
L2_hg19_chr12_+_49621801	TUBA1C	0.251562	0.0217844	0.153821
L2_hg19_chr16_-_66968284	FAM96B	0.251503	0.021816	0.153919
L2_hg19_chr6_+_84563323	RIPPLY2	0.2515	0.0218179	0.153919
L2_hg19_chr17_-_30228726	UTP6	0.251346	0.0219015	0.154301
L2_hg19_chr16_-_66864861	NAE1	0.251325	0.0219129	0.154306
L2_hg19_chr1_+_23037331	EPHB2	0.251299	0.0219271	0.154306
L2_hg19_chr20_+_11871480	BTBD3	0.251288	0.0219329	0.154306
L2_hg19_chr22_-_30685493	GATSL3	0.251273	0.0219415	0.154306
L2_hg19_chr1_-_245027784	HNRNPU	0.25121	0.0219758	0.154479
L2_hg19_chr16_+_89989752	TUBB3	0.251152	0.0220072	0.154582
L2_hg19_chr5_+_176449696	ZNF346	0.251147	0.0220101	0.154582
L2_hg19_chrX_+_128674247	OCRL	0.251127	0.0220209	0.154588
L2_hg19_chr11_-_107436460	ALKBH8	0.250995	0.0220933	0.154668
L2_hg19_chr22_+_42229114	SREBF2	0.250979	0.022102	0.154668
L2_hg19_chr1_-_78225495	USP33	0.250958	0.0221135	0.154668
L2_hg19_chr12_+_56660725	COQ10A	0.250865	0.0221646	0.154668
L2_hg19_chr6_+_170863459	TBP	0.250842	0.0221768	0.154668
L2_hg19_chr7_+_87563565	ADAM22	0.250841	0.0221778	0.154668
L2_hg19_chrX_-_118740386	NKRF	0.250832	0.0221826	0.154668
L2_hg19_chr1_+_84767382	SAMD13	0.250815	0.0221916	0.154668
L2_hg19_chr10_+_131934662	GLRX3	0.250811	0.0221942	0.154668
L2_hg19_chr11_+_2398543	CD81	0.2508	0.0221999	0.154668
L2_hg19_chr3_-_171528253	PLD1	0.25079	0.0222057	0.154668
L2_hg19_chr8_-_145033684	PLEC	0.250775	0.0222137	0.154668
L2_hg19_chr10_-_89577949	ATAD1	0.250748	0.0222288	0.154668
L2_hg19_chr10_+_3108761	PFKP	0.250721	0.0222433	0.154668
L2_hg19_chr16_+_56716382	MT1X	0.250664	0.0222751	0.154668
L2_hg19_chr1_+_45805393	TOE1	0.250632	0.0222925	0.154668
L2_hg19_chr10_+_104629226	AS3MT	0.250615	0.022302	0.154668
L2_hg19_chr6_-_84140769	ME1	0.250613	0.0223033	0.154668
L2_hg19_chr10_-_126849598	CTBP2	0.250606	0.0223069	0.154668
L2_hg19_chr17_+_27370189	PIPOX	0.2506	0.0223101	0.154668
L2_hg19_chr18_+_43684351	HAUS1	0.250571	0.0223265	0.154668
L2_hg19_chr8_+_26435478	DPYSL2	0.250569	0.0223272	0.154668
L2_hg19_chr14_+_69658510	EXD2	0.250507	0.0223617	0.154839
L2_hg19_chr9_+_17579120	SH3GL2	0.250482	0.0223757	0.154868
L2_hg19_chr5_+_158690080	UBLCP1	0.250418	0.0224111	0.154971
L2_hg19_chr19_+_12721749	ZNF791	0.250401	0.0224202	0.154971
L2_hg19_chr10_+_135122417	ZNF511	0.250359	0.0224435	0.155064
L2_hg19_chr11_+_62009765	SCGB1D2	0.250341	0.0224537	0.155067
L2_hg19_chr9_+_101569951	GALNT12	0.250175	0.0225464	0.155502
L2_hg19_chr17_-_15466796	TVP23C-CDRT4	0.250071	0.0226042	0.155764
L2_hg19_chr12_-_21810775	LDHB	0.249992	0.0226482	0.155928
L2_hg19_chr17_+_7554243	ATP1B2	0.249975	0.0226578	0.155928
L2_hg19_chr1_-_70671242	LRRC40	0.249793	0.02276	0.156391
L2_hg19_chr14_+_79746285	NRXN3	0.249772	0.0227716	0.156391
L2_hg19_chr4_+_184365788	CDKN2AIP	0.249761	0.0227777	0.156391
L2_hg19_chr3_+_9860724	TTLL3	0.249752	0.0227829	0.156391
L2_hg19_chr16_-_3661584	SLX4	0.24973	0.0227954	0.156391
L2_hg19_chr5_-_150537339	ANXA6	0.249688	0.022819	0.156391
L2_hg19_chr4_+_2470846	RNF4	0.249625	0.0228545	0.156391
L2_hg19_chr12_+_861744	WNK1	0.249583	0.0228782	0.156391
L2_hg19_chr7_+_73097926	WBSCR22	0.249583	0.0228782	0.156391
L2_hg19_chr12_+_8850591	RIMKLB	0.249572	0.0228841	0.156391
L2_hg19_chr14_+_31028363	G2E3	0.24952	0.0229138	0.156433
L2_hg19_chr3_-_127842654	RUVBL1	0.249515	0.0229167	0.156433
L2_hg19_chr6_+_108616269	LACE1	0.249425	0.0229672	0.156619
L2_hg19_chr19_+_58038723	ZNF549	0.24931	0.0230326	0.156883
L2_hg19_chr22_-_36236510	RBFOX2	0.249299	0.0230387	0.156883
L2_hg19_chr9_-_86595513	HNRNPK	0.249268	0.0230565	0.156883
L2_hg19_chr6_+_72892404	RIMS1	0.249244	0.02307	0.156883
L2_hg19_chr7_-_100895584	FIS1	0.249236	0.0230744	0.156883
L2_hg19_chr3_-_44803110	KIAA1143	0.249226	0.0230803	0.156883
L2_hg19_chr2_+_85360536	TCF7L1	0.249199	0.0230957	0.156883
L2_hg19_chr2_-_27886475	SUPT7L	0.249163	0.0231162	0.1569
L2_hg19_chr7_+_39606002	YAE1D1	0.249103	0.0231506	0.1569
L2_hg19_chr1_+_156737326	PRCC	0.24909	0.023158	0.1569
L2_hg19_chr1_+_225965527	SRP9	0.24909	0.023158	0.1569
L2_hg19_chr19_-_6393174	GTF2F1	0.249069	0.02317	0.156914
L2_hg19_chr7_+_916227	GET4	0.249006	0.0232059	0.157062
L2_hg19_chr21_+_35014885	ITSN1	0.248995	0.0232119	0.157062
L2_hg19_chr10_+_5726800	FAM208B	0.248943	0.0232419	0.157124
L2_hg19_chr1_+_150245192	C1orf54	0.248927	0.023251	0.157124
L2_hg19_chr11_+_62529051	POLR2G	0.24888	0.023278	0.157239
L2_hg19_chr11_-_66725853	PC	0.248769	0.0233412	0.157591
L2_hg19_chr1_+_197170635	CRB1	0.248711	0.0233747	0.157659
L2_hg19_chr5_-_10249999	FAM173B	0.248659	0.0234045	0.157728
L2_hg19_chr7_+_91570250	AKAP9	0.248575	0.0234528	0.157918
L2_hg19_chr2_+_74154006	DGUOK	0.248565	0.0234589	0.157918
L2_hg19_chr4_-_89444913	PYURF	0.248544	0.023471	0.157919
L2_hg19_chr7_+_23637021	CCDC126	0.248512	0.0234891	0.157919
L2_hg19_chr11_+_111957604	SDHD	0.248491	0.0235013	0.157933
L2_hg19_chr7_+_79764165	GNAI1	0.248472	0.0235126	0.157942
L2_hg19_chr10_-_100027950	LOXL4	0.248454	0.023523	0.157944
L2_hg19_chr1_+_43124094	PPIH	0.248365	0.0235741	0.158152
L2_hg19_chr17_-_1389053	MYO1C	0.248344	0.0235865	0.158168
L2_hg19_chr4_-_83295143	HNRNPD	0.24826	0.0236349	0.15829
L2_hg19_chr2_-_98950729	AC092675.3	0.2482	0.0236701	0.158364
L2_hg19_chr12_-_120884185	TRIAP1	0.248197	0.0236714	0.158364
L2_hg19_chr14_+_90422270	TDP1	0.248166	0.0236897	0.158364
L2_hg19_chr6_+_109416712	CEP57L1	0.248161	0.0236926	0.158364
L2_hg19_chr22_-_43355879	PACSIN2	0.248149	0.0236999	0.158364
L2_hg19_chr19_+_44645706	ZNF234	0.248127	0.0237127	0.158364
L2_hg19_chr16_-_1429680	UNKL	0.248116	0.0237188	0.158364
L2_hg19_chr1_-_23495348	LUZP1	0.248103	0.0237264	0.158364
L2_hg19_chr14_-_75518169	MLH3	0.248053	0.0237555	0.158381
L2_hg19_chr6_-_119399828	FAM184A	0.248044	0.0237605	0.158381
L2_hg19_chr10_-_126107491	OAT	0.24803	0.0237692	0.158381
L2_hg19_chr10_-_70092678	PBLD	0.247841	0.0238795	0.158958
L2_hg19_chr15_-_79383112	RASGRF1	0.24784	0.0238799	0.158958
L2_hg19_chr1_+_20208892	OTUD3	0.24782	0.0238918	0.158958
L2_hg19_chr7_-_38670972	AMPH	0.247812	0.0238963	0.158958
L2_hg19_chr17_+_80009052	GPS1	0.247793	0.0239075	0.158966
L2_hg19_chr4_-_44450822	KCTD8	0.247771	0.0239204	0.158984
L2_hg19_chr9_+_103189558	MSANTD3	0.247715	0.0239533	0.159104
L2_hg19_chr6_-_132272511	CTGF	0.247683	0.0239722	0.159104
L2_hg19_chr1_-_31845922	FABP3	0.247671	0.0239788	0.159104
L2_hg19_chr16_-_89268085	SLC22A31	0.247483	0.0240897	0.15969
L2_hg19_chr16_+_30389795	ZNF48	0.247477	0.0240931	0.15969
L2_hg19_chr19_+_37825550	HKR1	0.247452	0.0241077	0.15969
L2_hg19_chr3_+_9975541	CRELD1	0.247421	0.0241263	0.159728
L2_hg19_chr17_+_71228832	C17orf80	0.247377	0.024152	0.159728
L2_hg19_chr6_+_124124721	NKAIN2	0.247359	0.0241631	0.159728
L2_hg19_chr2_-_230579245	DNER	0.247352	0.0241671	0.159728
L2_hg19_chr2_+_207139751	ZDBF2	0.247289	0.024204	0.159728
L2_hg19_chr4_+_1005422	FGFRL1	0.247265	0.0242186	0.159728
L2_hg19_chr6_-_31938800	DOM3Z	0.247257	0.024223	0.159728
L2_hg19_chr7_-_91764116	CYP51A1	0.247232	0.0242381	0.159728
L2_hg19_chr7_+_150690869	NOS3	0.247209	0.0242516	0.159728
L2_hg19_chr3_-_58419555	PDHB	0.247137	0.0242941	0.159728
L2_hg19_chr14_-_21493219	NDRG2	0.247119	0.0243051	0.159728
L2_hg19_chr12_-_46661164	SLC38A1	0.24711	0.0243105	0.159728
L2_hg19_chr16_+_1359639	UBE2I	0.247064	0.0243378	0.159775
L2_hg19_chr3_-_48481528	CCDC51	0.247	0.0243758	0.159916
L2_hg19_chr16_+_67562737	FAM65A	0.24698	0.0243878	0.159928
L2_hg19_chrX_+_48660574	HDAC6	0.246938	0.0244128	0.159959
L2_hg19_chrX_+_198057	PLCXD1	0.246919	0.0244243	0.159968
L2_hg19_chr18_-_52626685	CCDC68	0.246821	0.0244828	0.160218
L2_hg19_chr17_-_35969445	SYNRG	0.246791	0.0245005	0.160232
L2_hg19_chr10_-_95462318	FRA10AC1	0.246739	0.024532	0.160339
L2_hg19_chr3_+_180319986	TTC14	0.246697	0.0245571	0.160437
L2_hg19_chr9_-_140513081	C9orf37	0.246602	0.0246138	0.160648
L2_hg19_chr7_-_27702477	HIBADH	0.246592	0.0246201	0.160648
L2_hg19_chr11_-_46615566	AMBRA1	0.24655	0.0246453	0.160746
L2_hg19_chr9_+_132388461	NTMT1	0.246466	0.0246958	0.160934
L2_hg19_chr3_-_158450245	RARRES1	0.24644	0.0247114	0.160934
L2_hg19_chr2_+_48757328	STON1	0.246429	0.0247178	0.160934
L2_hg19_chr10_+_115614419	NHLRC2	0.246392	0.0247401	0.160934
L2_hg19_chr5_+_79950470	MSH3	0.24635	0.0247654	0.160996
L2_hg19_chr1_+_2005102	PRKCZ	0.24632	0.024784	0.16105
L2_hg19_chr6_-_83902975	PGM3	0.246256	0.0248225	0.161075
L2_hg19_chr5_+_157170743	LSM11	0.246251	0.0248257	0.161075
L2_hg19_chr3_-_105421314	CBLB	0.246211	0.0248494	0.161142
L2_hg19_chr19_-_41256364	C19orf54	0.246161	0.0248797	0.161272
L2_hg19_chr7_+_6617092	ZDHHC4	0.246035	0.0249561	0.161517
L2_hg19_chrX_+_151999606	NSDHL	0.246015	0.0249689	0.161517
L2_hg19_chr2_+_102314168	MAP4K4	0.245994	0.0249817	0.161517
L2_hg19_chr1_+_169075927	ATP1B1	0.245983	0.024988	0.161517
L2_hg19_chr3_+_49977584	RBM6	0.245931	0.02502	0.161517
L2_hg19_chr4_+_88896865	SPP1	0.245921	0.0250256	0.161517
L2_hg19_chr21_+_18811195	C21orf37	0.245913	0.025031	0.161517
L2_hg19_chr11_+_34127175	NAT10	0.245899	0.0250392	0.161517
L2_hg19_chr10_+_25463669	GPR158	0.245896	0.0250407	0.161517
L2_hg19_chr5_+_102456004	PPIP5K2	0.245784	0.0251096	0.161696
L2_hg19_chrX_+_72783126	CHIC1	0.245722	0.0251473	0.161749
L2_hg19_chr2_+_63816096	MDH1	0.245721	0.0251481	0.161749
L2_hg19_chr17_+_48172715	PDK2	0.24571	0.0251545	0.161749
L2_hg19_chr2_+_264946	ACP1	0.2457	0.0251609	0.161749
L2_hg19_chr2_+_44001187	DYNC2LI1	0.245648	0.0251923	0.161749
L2_hg19_chr5_+_178450804	ZNF879	0.245621	0.0252092	0.161749
L2_hg19_chr9_+_139221994	GPSM1	0.24562	0.0252094	0.161749
L2_hg19_chrX_+_133371284	CCDC160	0.245594	0.0252253	0.161758
L2_hg19_chr20_+_3767616	CDC25B	0.245578	0.0252354	0.161758
L2_hg19_chr16_+_23569047	UBFD1	0.245533	0.0252631	0.161758
L2_hg19_chr3_+_183894816	AP2M1	0.245467	0.0253033	0.161884
L2_hg19_chr16_+_57279170	ARL2BP	0.245427	0.0253284	0.161978
L2_hg19_chr10_-_90343074	RNLS	0.245356	0.0253721	0.162192
L2_hg19_chr19_+_51814897	IGLON5	0.245316	0.0253969	0.162284
L2_hg19_chr9_+_35538630	RUSC2	0.245282	0.0254174	0.16235
L2_hg19_chr10_-_116286668	ABLIM1	0.245196	0.0254708	0.162492
L2_hg19_chr1_+_24645072	GRHL3	0.245167	0.0254886	0.16254
L2_hg19_chr9_-_75653610	ALDH1A1	0.245126	0.0255142	0.162637
L2_hg19_chr2_-_44588630	PREPL	0.245049	0.0255618	0.162831
L2_hg19_chr18_+_13218223	LDLRAD4	0.245006	0.0255881	0.162831
L2_hg19_chr1_+_229761993	URB2	0.244999	0.0255928	0.162831
L2_hg19_chr1_+_14026682	PRDM2	0.244965	0.0256139	0.162831
L2_hg19_chr1_+_161284170	SDHC	0.244944	0.0256269	0.162831
L2_hg19_chr17_-_28257245	SSH2	0.244892	0.0256595	0.162831
L2_hg19_chr20_+_5931302	MCM8	0.244886	0.0256631	0.162831
L2_hg19_chr14_+_69865408	SLC39A9	0.244881	0.0256661	0.162831
L2_hg19_chr12_+_51818614	SLC4A8	0.244874	0.0256705	0.162831
L2_hg19_chr10_+_43867083	FXYD4	0.24487	0.0256732	0.162831
L2_hg19_chr2_+_62132808	COMMD1	0.24486	0.0256791	0.162831
L2_hg19_chr7_+_102937881	PMPCB	0.244692	0.0257839	0.163274
L2_hg19_chr1_+_213031617	FLVCR1	0.244629	0.0258232	0.163411
L2_hg19_chr18_-_2571501	METTL4	0.244577	0.0258561	0.163411
L2_hg19_chr20_+_33464414	ACSS2	0.244503	0.0259021	0.163411
L2_hg19_chr1_+_228645803	HIST3H2BB	0.244498	0.0259055	0.163411
L2_hg19_chr22_+_26879845	SRRD	0.244493	0.0259087	0.163411
L2_hg19_chr16_+_81348570	GAN	0.244482	0.0259153	0.163411
L2_hg19_chr7_-_6523782	DAGLB	0.24444	0.0259416	0.163411
L2_hg19_chr21_-_33984895	AP000275.65	0.24443	0.0259482	0.163411
L2_hg19_chr2_-_241758693	KIF1A	0.244426	0.0259508	0.163411
L2_hg19_chr3_+_185080923	MAP3K13	0.244404	0.0259645	0.163411
L2_hg19_chr13_-_53024768	VPS36	0.244398	0.025968	0.163411
L2_hg19_chr3_+_108308568	DZIP3	0.244398	0.025968	0.163411
L2_hg19_chr19_+_35773247	HAMP	0.244338	0.0260059	0.163443
L2_hg19_chr20_-_43977063	SDC4	0.244325	0.0260142	0.163443
L2_hg19_chr10_+_70748558	KIAA1279	0.244304	0.0260274	0.163443
L2_hg19_chr2_-_242088874	PASK	0.244303	0.0260282	0.163443
L2_hg19_chr9_+_38392707	ALDH1B1	0.244282	0.0260409	0.163443
L2_hg19_chr7_+_116166415	CAV1	0.244258	0.0260561	0.163443
L2_hg19_chrX_+_100805563	ARMCX1	0.24418	0.0261054	0.163608
L2_hg19_chr14_+_105155954	INF2	0.244115	0.0261466	0.163608
L2_hg19_chr1_+_24970069	SRRM1	0.244095	0.026159	0.163608
L2_hg19_chr3_-_197686861	IQCG	0.244073	0.0261732	0.163608
L2_hg19_chr8_+_67976626	CSPP1	0.244073	0.0261732	0.163608
L2_hg19_chr7_+_140372761	ADCK2	0.244062	0.0261798	0.163608
L2_hg19_chr1_-_145610893	POLR3C	0.244052	0.0261864	0.163608
L2_hg19_chr5_-_124082331	ZNF608	0.243985	0.0262288	0.163742
L2_hg19_chrX_-_135333538	MAP7D3	0.243939	0.0262581	0.163751
L2_hg19_chr6_+_12958208	PHACTR1	0.243934	0.0262614	0.163751
L2_hg19_chr1_+_150039379	VPS45	0.243836	0.0263235	0.163807
L2_hg19_chr5_+_2752006	C5orf38	0.243835	0.0263238	0.163807
L2_hg19_chr5_+_76326231	AGGF1	0.243832	0.0263263	0.163807
L2_hg19_chr3_+_138066567	MRAS	0.243804	0.0263439	0.163807
L2_hg19_chr17_-_42144018	LSM12	0.24379	0.026353	0.163807
L2_hg19_chr3_+_157828169	RSRC1	0.243763	0.0263699	0.163807
L2_hg19_chr12_-_117175839	C12orf49	0.243758	0.026373	0.163807
L2_hg19_chr7_-_73256845	WBSCR27	0.243718	0.0263983	0.163807
L2_hg19_chrX_+_107335017	ATG4A	0.243706	0.0264065	0.163807
L2_hg19_chr12_+_19282666	PLEKHA5	0.243695	0.0264131	0.163807
L2_hg19_chr10_+_105315084	NEURL	0.243679	0.0264236	0.163807
L2_hg19_chr11_-_108093364	NPAT	0.243674	0.0264265	0.163807
L2_hg19_chrX_-_14047973	GEMIN8	0.243643	0.0264466	0.163867
L2_hg19_chr21_+_47878914	DIP2A	0.243517	0.0265271	0.163997
L2_hg19_chr1_+_173793810	DARS2	0.243485	0.0265473	0.163997
L2_hg19_chr1_+_76190106	ACADM	0.243318	0.0266543	0.164506
L2_hg19_chr7_-_130353576	COPG2	0.243296	0.0266685	0.164529
L2_hg19_chr5_-_136834250	SPOCK1	0.243258	0.0266933	0.164593
L2_hg19_chr10_+_3109739	PFKP	0.243182	0.026742	0.1646
L2_hg19_chr6_+_47445524	CD2AP	0.243181	0.0267428	0.1646
L2_hg19_chrX_+_134125020	SMIM10	0.243158	0.0267577	0.164627
L2_hg19_chr9_+_80850996	CEP78	0.243109	0.0267893	0.164693
L2_hg19_chr16_-_3073970	HCFC1R1	0.243076	0.0268105	0.164703
L2_hg19_chr17_-_73043058	ATP5H	0.243065	0.0268173	0.164703
L2_hg19_chrX_-_53711080	HUWE1	0.24296	0.0268851	0.165024
L2_hg19_chr1_+_28052494	FAM76A	0.242929	0.0269055	0.165085
L2_hg19_chr8_+_17014837	ZDHHC2	0.242892	0.0269298	0.165105
L2_hg19_chr20_+_49348116	PARD6B	0.242842	0.0269618	0.165135
L2_hg19_chr1_-_184723991	EDEM3	0.242814	0.0269804	0.165135
L2_hg19_chr8_+_85097175	RALYL	0.242806	0.0269854	0.165135
L2_hg19_chr19_+_1905398	SCAMP4	0.242803	0.0269872	0.165135
L2_hg19_chr17_-_31204139	MYO1D	0.242755	0.0270184	0.165212
L2_hg19_chr1_-_235292151	TOMM20	0.24274	0.0270281	0.165212
L2_hg19_chr15_+_49462443	GALK2	0.242735	0.0270316	0.165212
L2_hg19_chr6_-_33256791	WDR46	0.242719	0.0270417	0.165212
L2_hg19_chr11_-_66056605	YIF1A	0.242698	0.0270554	0.165231
L2_hg19_chr9_+_139780967	TRAF2	0.242677	0.0270691	0.165251
L2_hg19_chr11_+_120894831	TBCEL	0.242636	0.0270956	0.165289
L2_hg19_chr9_-_94877687	SPTLC1	0.242635	0.0270964	0.165289
L2_hg19_chr20_+_18118516	PET117	0.242551	0.0271512	0.165408
L2_hg19_chr16_+_30005843	INO80E	0.242546	0.0271545	0.165408
L2_hg19_chrX_-_128657419	SMARCA1	0.242461	0.0272098	0.165655
L2_hg19_chr16_+_57662546	GPR56	0.24243	0.0272301	0.165655
L2_hg19_chr7_-_107204932	COG5	0.242385	0.0272595	0.16577
L2_hg19_chr2_+_220144087	DNAJB2	0.242341	0.0272885	0.16586
L2_hg19_chr17_-_27621165	NUFIP2	0.242331	0.0272953	0.16586
L2_hg19_chrX_+_70752953	OGT	0.242215	0.0273711	0.16621
L2_hg19_chr12_-_82153126	PPFIA2	0.242198	0.0273822	0.16621
L2_hg19_chr22_+_31002801	TCN2	0.242195	0.0273847	0.16621
L2_hg19_chr16_-_18812865	RP11-1035H13.3	0.242131	0.0274263	0.166398
L2_hg19_chr9_-_75695357	ALDH1A1	0.242035	0.0274897	0.166561
L2_hg19_chr5_+_134240820	PCBD2	0.242026	0.0274955	0.166561
L2_hg19_chr21_+_37757689	CHAF1B	0.241999	0.0275133	0.166605
L2_hg19_chr4_+_26585705	TBC1D19	0.241934	0.0275564	0.166664
L2_hg19_chr11_-_31832668	PAX6	0.241926	0.0275617	0.166664
L2_hg19_chr17_-_16472517	ZNF287	0.241921	0.0275654	0.166664
L2_hg19_chr19_+_41223016	ITPKC	0.241879	0.0275926	0.16672
L2_hg19_chr7_-_33149009	RP9	0.241869	0.0275995	0.16672
L2_hg19_chr6_+_30688128	TUBB	0.241858	0.0276065	0.16672
L2_hg19_chr5_+_174905571	SFXN1	0.241785	0.0276551	0.166824
L2_hg19_chr7_+_8474876	NXPH1	0.241774	0.0276622	0.166824
L2_hg19_chr2_+_39103137	MORN2	0.241768	0.0276661	0.166824
L2_hg19_chrX_+_57313138	FAAH2	0.241689	0.0277191	0.16705
L2_hg19_chr6_+_27806346	HIST1H2BN	0.24168	0.0277248	0.16705
L2_hg19_chr17_+_80517244	FOXK2	0.241662	0.0277366	0.167051
L2_hg19_chr13_+_27131851	WASF3	0.241617	0.0277664	0.167058
L2_hg19_chr5_+_132202342	UQCRQ	0.241596	0.0277806	0.167058
L2_hg19_chr6_-_151773260	RMND1	0.241587	0.0277868	0.167058
L2_hg19_chr14_-_24610799	EMC9	0.241544	0.0278156	0.167058
L2_hg19_chr11_-_132814074	OPCML	0.241532	0.0278235	0.167058
L2_hg19_chr15_+_79575125	ANKRD34C	0.241523	0.0278295	0.167058
L2_hg19_chr17_+_77020250	C1QTNF1	0.241509	0.0278383	0.167058
L2_hg19_chr2_-_215674406	BARD1	0.241475	0.0278611	0.167103
L2_hg19_chr7_+_90339175	CDK14	0.24142	0.0278981	0.167113
L2_hg19_chr10_+_99473499	MARVELD1	0.241399	0.0279121	0.167113
L2_hg19_chr1_+_92764615	RPAP2	0.241397	0.0279136	0.167113
L2_hg19_chr13_-_73301754	MZT1	0.241365	0.0279346	0.167113
L2_hg19_chr1_-_10003448	LZIC	0.241313	0.0279697	0.167113
L2_hg19_chr1_+_93913674	FNBP1L	0.241302	0.0279768	0.167113
L2_hg19_chr19_-_58090278	ZNF416	0.241294	0.0279823	0.167113
L2_hg19_chr12_-_42719895	ZCRB1	0.241292	0.0279838	0.167113
L2_hg19_chr17_+_56833224	PPM1E	0.241283	0.0279895	0.167113
L2_hg19_chr8_-_139926283	COL22A1	0.241251	0.0280114	0.167113
L2_hg19_chr1_-_102462481	OLFM3	0.241244	0.0280158	0.167113
L2_hg19_chr12_+_124779638	FAM101A	0.24123	0.0280252	0.167113
L2_hg19_chr12_+_88429312	C12orf29	0.241229	0.028026	0.167113
L2_hg19_chr14_-_65290071	SPTB	0.241169	0.0280662	0.167113
L2_hg19_chr8_-_80680001	HEY1	0.241155	0.0280753	0.167113
L2_hg19_chr13_-_37573463	ALG5	0.241092	0.0281176	0.167302
L2_hg19_chr1_+_25071937	CLIC4	0.240998	0.0281811	0.16752
L2_hg19_chr4_-_159094176	FAM198B	0.240971	0.0281995	0.16752
L2_hg19_chr15_-_78423786	CIB2	0.24097	0.0282002	0.16752
L2_hg19_chrX_-_103087120	RAB9B	0.240935	0.0282234	0.16752
L2_hg19_chr11_+_65729204	SART1	0.240935	0.0282236	0.16752
L2_hg19_chr9_+_72873893	SMC5	0.240924	0.0282307	0.16752
L2_hg19_chr17_-_56296613	MKS1	0.240906	0.0282433	0.16752
L2_hg19_chr21_+_45553564	C21orf33	0.240872	0.0282661	0.16752
L2_hg19_chr21_+_41239363	PCP4	0.240846	0.0282834	0.16752
L2_hg19_chr18_+_32557008	MAPRE2	0.24084	0.0282873	0.16752
L2_hg19_chr7_-_107953658	NRCAM	0.240833	0.0282927	0.16752
L2_hg19_chr14_+_77787380	GSTZ1	0.2408	0.0283149	0.167588
L2_hg19_chr11_-_49230153	FOLH1	0.240774	0.0283324	0.167608
L2_hg19_chr13_+_98628931	IPO5	0.240756	0.0283441	0.167608
L2_hg19_chr15_+_49170330	EID1	0.240725	0.0283654	0.167608
L2_hg19_chr6_-_97345738	NDUFAF4	0.240694	0.0283868	0.167635
L2_hg19_chr16_+_12070590	SNX29	0.240631	0.0284295	0.167825
L2_hg19_chr1_+_169764180	C1orf112	0.240604	0.0284474	0.167825
L2_hg19_chr4_+_99182564	RAP1GDS1	0.240599	0.0284509	0.167825
L2_hg19_chr12_+_93965487	SOCS2	0.240478	0.0285334	0.168141
L2_hg19_chr3_+_42947633	ZNF662	0.240401	0.0285854	0.168223
L2_hg19_chr18_-_5397177	EPB41L3	0.240381	0.0285994	0.168223
L2_hg19_chr11_+_111807904	DIXDC1	0.240299	0.0286553	0.168223
L2_hg19_chr9_+_2621574	VLDLR	0.240296	0.0286573	0.168223
L2_hg19_chr15_+_42120310	JMJD7	0.240284	0.0286653	0.168223
L2_hg19_chr17_-_35716220	ACACA	0.240282	0.0286665	0.168223
L2_hg19_chr21_+_44313422	NDUFV3	0.24019	0.0287299	0.168333
L2_hg19_chr1_+_237205483	RYR2	0.240161	0.0287496	0.168333
L2_hg19_chrX_+_51486537	GSPT2	0.240145	0.0287607	0.168333
L2_hg19_chr6_+_26204837	HIST1H4E	0.240127	0.0287731	0.168333
L2_hg19_chr3_+_42642180	NKTR	0.240095	0.0287947	0.168338
L2_hg19_chr12_+_69633351	CPSF6	0.240032	0.0288379	0.168356
L2_hg19_chr22_-_42084850	NHP2L1	0.240022	0.0288451	0.168356
L2_hg19_chr20_-_45977679	ZMYND8	0.239982	0.0288727	0.168356
L2_hg19_chr8_+_32504364	NRG1	0.239981	0.0288729	0.168356
L2_hg19_chr16_+_2083294	SLC9A3R2	0.239971	0.0288797	0.168356
L2_hg19_chr1_-_115323266	SIKE1	0.239959	0.0288884	0.168356
L2_hg19_chr8_+_28747911	HMBOX1	0.239948	0.0288956	0.168356
L2_hg19_chr21_-_48024994	S100B	0.2399	0.0289289	0.168388
L2_hg19_chr22_+_18893832	DGCR6	0.239896	0.0289317	0.168388
L2_hg19_chr22_+_25348682	KIAA1671	0.239806	0.0289935	0.168597
L2_hg19_chr20_+_13765694	NDUFAF5	0.239791	0.0290041	0.168597
L2_hg19_chrX_+_47063567	INE1	0.23975	0.0290322	0.168597
L2_hg19_chr3_+_140660684	SLC25A36	0.239749	0.0290331	0.168597
L2_hg19_chrX_-_138725016	MCF2	0.23974	0.029039	0.168597
L2_hg19_chr3_+_119187809	POGLUT1	0.239707	0.0290621	0.168597
L2_hg19_chr16_-_46865091	C16orf87	0.239696	0.0290693	0.168597
L2_hg19_chr2_-_55496363	MTIF2	0.239686	0.0290766	0.168597
L2_hg19_chr7_+_129074273	STRIP2	0.239678	0.0290824	0.168597
L2_hg19_chrX_-_69509776	PDZD11	0.239634	0.0291129	0.168632
L2_hg19_chr2_-_207024148	NDUFS1	0.239581	0.0291493	0.168698
L2_hg19_chr2_-_17935071	SMC6	0.239571	0.0291565	0.168698
L2_hg19_chr12_-_111127581	HVCN1	0.239543	0.0291755	0.168723
L2_hg19_chr1_+_151171027	PIP5K1A	0.239529	0.0291857	0.168723
L2_hg19_chr7_+_138145003	TRIM24	0.239518	0.0291929	0.168723
L2_hg19_chr10_+_103912145	NOLC1	0.239445	0.029244	0.168956
L2_hg19_chr11_-_61100569	DDB1	0.239403	0.0292732	0.169022
L2_hg19_chr11_+_119205236	RNF26	0.239382	0.0292878	0.169022
L2_hg19_chrX_+_19362067	PDHA1	0.239382	0.0292878	0.169022
L2_hg19_chr14_-_48145297	MDGA2	0.239262	0.0293712	0.169199
L2_hg19_chr17_-_50236681	CA10	0.239261	0.0293721	0.169199
L2_hg19_chr5_+_43603287	NNT	0.239256	0.0293755	0.169199
L2_hg19_chr5_-_132299220	AFF4	0.239245	0.0293828	0.169199
L2_hg19_chr16_+_19567024	C16orf62	0.239224	0.0293975	0.169221
L2_hg19_chr17_-_80376461	OGFOD3	0.239205	0.0294107	0.169227
L2_hg19_chr6_-_144329392	PLAGL1	0.239184	0.0294254	0.169227
L2_hg19_chr3_-_120461362	RABL3	0.239172	0.0294341	0.169227
L2_hg19_chr7_+_141438171	SSBP1	0.238972	0.0295738	0.169801
L2_hg19_chr14_-_64010078	PPP2R5E	0.238836	0.0296696	0.169972
L2_hg19_chr20_+_60697530	LSM14B	0.238836	0.0296696	0.169972
L2_hg19_chr1_+_218458634	RRP15	0.238825	0.029677	0.169972
L2_hg19_chr7_-_87505671	SLC25A40	0.238815	0.0296844	0.169972
L2_hg19_chr11_-_3253646	MRGPRE	0.238764	0.0297204	0.169972
L2_hg19_chr11_+_31833976	RCN1	0.238755	0.0297266	0.169972
L2_hg19_chr1_-_110282937	GSTM3	0.238754	0.0297273	0.169972
L2_hg19_chr5_+_68788616	OCLN	0.238746	0.0297332	0.169972
L2_hg19_chr3_+_153839218	ARHGEF26	0.238661	0.029793	0.170185
L2_hg19_chr22_+_24322324	GSTT2	0.238626	0.0298172	0.170185
L2_hg19_chr2_-_234475427	USP40	0.238621	0.0298215	0.170185
L2_hg19_chr1_-_17380526	SDHB	0.238605	0.0298324	0.170185
L2_hg19_chr11_+_77532189	AAMDC	0.238469	0.029929	0.170533
L2_hg19_chr3_+_159557748	SCHIP1	0.23841	0.0299708	0.170541
L2_hg19_chr21_+_38445573	TTC3	0.238374	0.029996	0.170545
L2_hg19_chr4_+_71768085	MOB1B	0.238374	0.029996	0.170545
L2_hg19_chr17_-_76719647	CYTH1	0.238335	0.0300241	0.170643
L2_hg19_chr2_+_16080676	MYCN	0.238178	0.0301355	0.171142
L2_hg19_chr12_+_56510416	RPL41	0.238154	0.0301528	0.171142
L2_hg19_chr3_+_183853169	EIF2B5	0.238133	0.0301678	0.171142
L2_hg19_chr15_+_78441718	IDH3A	0.238122	0.0301753	0.171142
L2_hg19_chr11_+_47600625	NDUFS3	0.238112	0.0301828	0.171142
L2_hg19_chr17_+_48423486	XYLT2	0.238072	0.0302113	0.171142
L2_hg19_chr20_-_17662886	RRBP1	0.238059	0.0302203	0.171142
L2_hg19_chrX_+_84498996	ZNF711	0.238051	0.0302263	0.171142
L2_hg19_chr1_+_101701755	S1PR1	0.237999	0.0302631	0.171197
L2_hg19_chrX_+_55478597	MAGEH1	0.237938	0.0303068	0.17128
L2_hg19_chr15_+_64388200	SNX1	0.237933	0.0303104	0.17128
L2_hg19_chr1_+_2323280	RER1	0.237881	0.030348	0.171349
L2_hg19_chr9_+_133971917	AIF1L	0.237866	0.030359	0.171349
L2_hg19_chr6_+_13574832	SIRT5	0.23783	0.0303847	0.171349
L2_hg19_chr1_+_236305852	GPR137B	0.237828	0.0303856	0.171349
L2_hg19_chr8_-_42751745	RNF170	0.237828	0.0303856	0.171349
L2_hg19_chr12_+_41582476	PDZRN4	0.237825	0.030388	0.171349
L2_hg19_chr6_+_69345252	BAI3	0.237807	0.0304008	0.17136
L2_hg19_chr13_+_115000371	CDC16	0.237702	0.0304761	0.171477
L2_hg19_chr4_+_141445321	ELMOD2	0.237702	0.0304761	0.171477
L2_hg19_chr14_+_102606250	WDR20	0.23765	0.0305139	0.171554
L2_hg19_chr5_+_35617973	SPEF2	0.237581	0.0305633	0.17164
L2_hg19_chr3_-_66024232	MAGI1	0.237535	0.0305965	0.17164
L2_hg19_chr17_+_55333911	MSI2	0.237535	0.0305972	0.17164
L2_hg19_chr8_+_68864614	PREX2	0.237526	0.0306033	0.17164
L2_hg19_chr8_-_16043780	MSR1	0.237491	0.0306283	0.171701
L2_hg19_chr4_+_20702085	PACRGL	0.237462	0.0306493	0.171701
L2_hg19_chr14_+_58894436	KIAA0586	0.237451	0.0306578	0.171701
L2_hg19_chr2_-_136743195	DARS	0.237398	0.0306958	0.171792
L2_hg19_chr11_+_9595235	WEE1	0.237318	0.0307538	0.172055
L2_hg19_chr10_-_13342062	PHYH	0.237251	0.0308023	0.172204
L2_hg19_chr11_-_122933162	HSPA8	0.23723	0.0308176	0.172228
L2_hg19_chr7_-_16685368	ANKMY2	0.237209	0.0308328	0.172252
L2_hg19_chr10_-_91102443	LIPA	0.23714	0.030883	0.172373
L2_hg19_chr9_+_123837232	CNTRL	0.237136	0.0308863	0.172373
L2_hg19_chr14_+_74960467	ISCA2	0.237115	0.0309015	0.172373
L2_hg19_chr7_+_140396507	NDUFB2	0.237104	0.0309092	0.172373
L2_hg19_chr6_+_126277919	HINT3	0.237073	0.0309321	0.172439
L2_hg19_chr4_+_159131637	TMEM144	0.237036	0.0309591	0.172529
L2_hg19_chr4_-_170533733	NEK1	0.23701	0.030978	0.172573
L2_hg19_chr17_-_48450544	MRPL27	0.236978	0.031001	0.172618
L2_hg19_chr4_+_186392624	RP11-279O9.4	0.236916	0.0310462	0.172618
L2_hg19_chr22_+_21922002	UBE2L3	0.236915	0.031047	0.172618
L2_hg19_chrX_-_92928576	NAP1L3	0.236905	0.0310547	0.172618
L2_hg19_chr17_-_19290502	MFAP4	0.236885	0.0310689	0.172618
L2_hg19_chr6_+_34759872	UHRF1BP1	0.236863	0.0310854	0.172618
L2_hg19_chr2_+_152266419	RIF1	0.2368	0.0311315	0.172694
L2_hg19_chr9_-_140317613	EXD3	0.236779	0.0311469	0.172719
L2_hg19_chr3_+_184053716	FAM131A	0.236737	0.0311777	0.172765
L2_hg19_chr5_+_131705407	SLC22A5	0.236695	0.0312085	0.172765
L2_hg19_chr15_-_102264645	TARSL2	0.236684	0.0312162	0.172765
L2_hg19_chr2_-_202645655	ALS2	0.236684	0.0312162	0.172765
L2_hg19_chr19_+_37862077	ZNF527	0.236625	0.0312596	0.172849
L2_hg19_chr2_-_95787544	MRPS5	0.236443	0.0313938	0.173315
L2_hg19_chr8_-_42358748	SLC20A2	0.236438	0.0313977	0.173315
L2_hg19_chr10_-_123353346	FGFR2	0.236421	0.0314104	0.173325
L2_hg19_chr1_+_43312284	ZNF691	0.236329	0.0314782	0.173625
L2_hg19_chr9_-_77567827	C9orf40	0.236317	0.0314869	0.173625
L2_hg19_chr1_-_67896084	SERBP1	0.236212	0.0315646	0.173833
L2_hg19_chr17_-_1090564	ABR	0.236208	0.0315676	0.173833
[truncated: 9,128 more rows]

## Sheet: S1S3b_pink
clusterID	geneID	rho	p.value	p.value.adjusted
L2_hg19_chr11_+_9406198	IPO7	0.490024	2.57618e-06	0.000510083
L2_hg19_chrX_+_120181464	GLUD2	0.424482	6.3497e-05	0.0020954
L2_hg19_chr3_+_141595068	ATP1B3	0.417672	8.5434e-05	0.00211449
L2_hg19_chr11_-_10830472	EIF4G2	0.399326	0.000184238	0.00339502
L2_hg19_chr11_+_74660315	SPCS2	0.398749	0.000188612	0.00339502
L2_hg19_chr7_+_23286393	GPNMB	0.395191	0.000217764	0.00348546
L2_hg19_chr8_-_102217900	ZNF706	0.387561	0.000294756	0.00374738
L2_hg19_chr14_+_52456263	C14orf166	0.383479	0.000345559	0.00374738
L2_hg19_chr16_+_28722794	EIF3C	0.382072	0.000364852	0.00374738
L2_hg19_chrX_+_49644086	USP27X	0.379522	0.000402347	0.00379356
L2_hg19_chr6_+_27791869	HIST1H4J	0.358865	0.000863653	0.00570011
L2_hg19_chr11_+_18343815	GTF2H1	0.351868	0.00110615	0.00610172
L2_hg19_chr2_-_70520871	SNRPG	0.351784	0.0011094	0.00610172
L2_hg19_chr7_+_72395658	POM121	0.342643	0.00151992	0.00720737
L2_hg19_chrX_+_122993902	XIAP	0.341551	0.00157718	0.00720737
L2_hg19_chrX_+_17755708	SCML1	0.338938	0.00172223	0.00720737
L2_hg19_chr2_+_3622914	RPS7	0.338507	0.00174724	0.00720737
L2_hg19_chr13_+_42622783	DGKH	0.335549	0.0019282	0.00763569
L2_hg19_chr22_+_21771659	HIC2	0.3304	0.00228388	0.00869632
L2_hg19_chr3_+_40498829	RPL14	0.323478	0.0028546	0.0102403
L2_hg19_chr4_+_177241122	SPCS3	0.321988	0.00299306	0.0102916
L2_hg19_chr3_+_39448210	RPSA	0.318892	0.00330007	0.0107117
L2_hg19_chr20_+_16710673	SNRPB2	0.317696	0.00342605	0.0109024
L2_hg19_chrX_+_70503484	NONO	0.316604	0.00354471	0.0109024
L2_hg19_chr10_+_51371426	TIMM23B	0.316294	0.00357909	0.0109024
L2_hg19_chr15_-_55489133	RSL24D1	0.314621	0.00376979	0.0113094
L2_hg19_chr13_-_36920464	SPG20	0.312648	0.00400623	0.0115026
L2_hg19_chr9_-_19380233	RPS6	0.299487	0.00595024	0.0154763
L2_hg19_chr9_-_134585339	RAPGEF1	0.294281	0.00692477	0.0165193
L2_hg19_chr2_+_130737238	RAB6C	0.285698	0.00884028	0.0196671
L2_hg19_chr12_+_21590611	PYROXD1	0.284269	0.00920068	0.0202415
L2_hg19_chr11_+_65082364	CDC42EP2	0.279735	0.0104308	0.022449
L2_hg19_chr12_-_113841690	SDS	0.262477	0.0165205	0.030859
L2_hg19_chr4_+_190862026	FRG1	0.255513	0.0197339	0.035521
L2_hg19_chr1_+_149804220	HIST2H4A	0.250495	0.0223685	0.0388505
L2_hg19_chr19_+_1438395	RPS15	0.249688	0.022819	0.0388985
L2_hg19_chr14_+_103800573	EIF5	0.249383	0.022991	0.0388985
L2_hg19_chr4_+_109541732	RPL34	0.249048	0.023182	0.0388985
L2_hg19_chr10_+_104614018	C10orf32	0.244996	0.0255943	0.0425855
L2_hg19_chr5_+_122110776	SNX2	0.242656	0.0270827	0.0443172
L2_hg19_chr9_+_91926112	CKS2	0.240977	0.0281953	0.0453875
L2_hg19_chr22_-_39715627	RPL3	0.23807	0.0302128	0.047857
L2_hg19_chr15_+_48623294	DUT	0.237335	0.0307414	0.048308
L2_hg19_chr14_+_58711573	PSMA3	0.232602	0.0343378	0.0527045
L2_hg19_chr16_+_30078556	ALDOA	0.227081	0.0389714	0.0582075
L2_hg19_chrX_+_100645998	RP1-164F3.9	0.225224	0.0406433	0.060055
L2_hg19_chr1_+_24018295	RPL11	0.218748	0.0469444	0.0668705
L2_hg19_chr5_-_132362240	ZCCHC10	0.211664	0.0547401	0.0752676
L2_hg19_chr1_+_185014689	RNF2	0.208967	0.0579738	0.0779376
L2_hg19_chr5_+_32585679	SUB1	0.206501	0.0610655	0.0811474
L2_hg19_chr6_+_35436180	RPL10A	0.206102	0.0615777	0.0812826
L2_hg19_chr15_+_78832785	PSMA4	0.190496	0.0845252	0.105924
L2_hg19_chr9_+_136215072	RPL7A	0.168404	0.128046	0.151252
L2_hg19_chr7_+_143318066	FAM115C	0.147752	0.182533	0.206523
L2_hg19_chr6_+_63921405	FKBP1C	0.115962	0.296502	0.315631
L2_hg19_chr1_+_159796662	SLAMF8	0.105248	0.343667	0.361948
L2_hg19_chr6_+_35261174	ZNF76	0.0560229	0.614931	0.624391

## Sheet: AS1_blue
clusterID	geneID	rho	p.value	p.value.adjusted
AS1.plus	C9orf72	1	0	0
L2_hg19_chr5_-_176937756	DOK3	0.868601	2.01928e-26	1.45435e-23
L2_hg19_chr22_+_25003637	GGT1	0.868293	2.20639e-26	1.45435e-23
S2B.minus	C9orf72	0.868279	2.21555e-26	1.45435e-23
L2_hg19_chr22_-_30663705	OSM	0.857785	3.97876e-25	2.2853e-22
S4.minus	C9orf72	0.854469	9.44824e-25	4.34147e-22
S2C.minus	C9orf72	0.853561	1.19286e-24	4.98292e-22
L2_hg19_chr15_-_51915899	DMXL2	0.853207	1.30566e-24	4.99958e-22
L2_hg19_chr11_-_1913123	C11orf89	0.849833	3.05622e-24	1.08026e-21
L2_hg19_chr10_-_36812628	NAMPTL	0.849327	3.46563e-24	1.13747e-21
L2_hg19_chr11_+_10325524	ADM	0.84856	4.18917e-24	1.28328e-21
AS3.plus	C9orf72	0.846926	6.25458e-24	1.69058e-21
L2_hg19_chr15_+_45002572	B2M	0.844154	1.22119e-23	2.95335e-21
L2_hg19_chr10_-_36813030	NAMPTL	0.843714	1.35645e-23	3.0023e-21
L2_hg19_chr2_-_37875813	CDC42EP3	0.841877	2.09569e-23	3.50211e-21
L2_hg19_chr1_-_36851515	STK40	0.841827	2.12057e-23	3.50211e-21
L2_hg19_chr14_+_21538231	ARHGEF40	0.841516	2.28112e-23	3.53872e-21
L2_hg19_chr22_-_30661852	OSM	0.840812	2.6898e-23	3.98698e-21
L2_hg19_chr1_-_185286984	IVNS1ABP	0.835333	9.44564e-23	1.14218e-20
L2_hg19_chr19_+_1259391	CIRBP	0.834258	1.20213e-22	1.41635e-20
L2_hg19_chr11_+_82611941	C11orf82	0.833443	1.44159e-22	1.57716e-20
L2_hg19_chr17_+_4643127	ZMYND15	0.832015	1.97691e-22	1.97476e-20
L2_hg19_chr10_-_36812500	NAMPTL	0.831853	2.04869e-22	2.00292e-20
L2_hg19_chr1_-_36937097	CSF3R	0.831601	2.16527e-22	2.0728e-20
L2_hg19_chr19_+_1248328	MIDN	0.831365	2.2804e-22	2.13846e-20
L2_hg19_chr3_+_14474005	SLC6A6	0.831017	2.46107e-22	2.26172e-20
L2_hg19_chr19_-_52255537	FPR1	0.830841	2.55766e-22	2.3044e-20
L2_hg19_chr19_-_41848181	TGFB1	0.829856	3.16924e-22	2.64776e-20
L2_hg19_chr8_-_37757014	RAB11FIP1	0.829429	3.47654e-22	2.80258e-20
L2_hg19_chr17_-_1549025	SCARF1	0.82904	3.78189e-22	2.94538e-20
L2_hg19_chr11_+_59522590	STX3	0.828058	4.67161e-22	3.46226e-20
L2_hg19_chr6_+_116690981	DSE	0.827663	5.08437e-22	3.62746e-20
L2_hg19_chr6_+_160390137	IGF2R	0.827195	5.6199e-22	3.85425e-20
L2_hg19_chr6_-_41168840	TREML2	0.826882	6.00734e-22	3.98881e-20
L2_hg19_chr1_-_27952674	FGR	0.826761	6.16442e-22	3.98881e-20
L2_hg19_chr7_+_139529062	TBXAS1	0.825896	7.40522e-22	4.4994e-20
L2_hg19_chr22_+_37678548	CYTH4	0.825811	7.5398e-22	4.4994e-20
L2_hg19_chr1_+_206858278	MAPKAPK2	0.824885	9.16533e-22	5.26434e-20
L2_hg19_chr1_-_36948924	CSF3R	0.824661	9.60679e-22	5.44978e-20
L2_hg19_chr12_-_106642737	CKAP4	0.824443	1.00573e-21	5.63576e-20
L2_hg19_chr19_+_46009888	VASP	0.823693	1.17645e-21	6.24057e-20
L2_hg19_chr1_+_110091256	GNAI3	0.823523	1.21898e-21	6.29348e-20
L2_hg19_chr3_+_9691188	MTMR14	0.823332	1.2686e-21	6.47693e-20
L2_hg19_chr1_+_40505911	CAP1	0.823185	1.30795e-21	6.60442e-20
L2_hg19_chr12_-_106641754	CKAP4	0.822523	1.50062e-21	7.25827e-20
L2_hg19_chr15_+_75335658	PPCDC	0.822328	1.56245e-21	7.4616e-20
L2_hg19_chr1_-_152009479	S100A11	0.822289	1.57514e-21	7.4616e-20
L2_hg19_chr2_-_158296538	CYTIP	0.822188	1.60813e-21	7.54015e-20
L2_hg19_chr17_-_73775858	H3F3B	0.822065	1.6496e-21	7.57993e-20
L2_hg19_chr1_+_28206155	THEMIS2	0.821737	1.76526e-21	8.02601e-20
L2_hg19_chr16_-_11837555	TXNDC11	0.821063	2.02751e-21	8.62632e-20
L2_hg19_chr12_+_53835735	PRR13	0.820934	2.08193e-21	8.77656e-20
L2_hg19_chr6_-_133055903	VNN3	0.820726	2.17283e-21	9.07651e-20
L2_hg19_chr19_+_45254539	BCL3	0.820342	2.35051e-21	9.6434e-20
L2_hg19_chr12_-_10283825	CLEC7A	0.82028	2.38019e-21	9.67873e-20
L2_hg19_chr19_+_36392951	HCST	0.820186	2.42663e-21	9.781e-20
L2_hg19_chr9_+_272413	DOCK8	0.819987	2.52699e-21	1.0097e-19
AS2.plus	C9orf72	0.81987	2.58776e-21	1.01994e-19
L2_hg19_chr19_-_6670170	TNFSF14	0.819853	2.59703e-21	1.01994e-19
L2_hg19_chr4_-_54930763	CHIC2	0.819405	2.84496e-21	1.09615e-19
L2_hg19_chr19_-_39826647	GMFG	0.819373	2.86347e-21	1.09615e-19
L2_hg19_chr22_-_22295052	PPM1F	0.819333	2.88649e-21	1.09615e-19
L2_hg19_chr10_+_135121775	ZNF511	0.818926	3.1354e-21	1.18066e-19
L2_hg19_chr1_+_209941383	TRAF3IP3	0.818886	3.16042e-21	1.18066e-19
L2_hg19_chr17_+_43319832	FMNL1	0.818779	3.22991e-21	1.18732e-19
L2_hg19_chr17_+_75401160	SEPT9	0.818328	3.5382e-21	1.27016e-19
L2_hg19_chr11_+_71846770	FOLR3	0.817983	3.79316e-21	1.33751e-19
L2_hg19_chrX_+_30670939	GK	0.817135	4.49778e-21	1.55099e-19
L2_hg19_chr16_-_68033386	DPEP2	0.817121	4.50975e-21	1.55099e-19
L2_hg19_chr22_-_50966147	SCO2	0.817033	4.59053e-21	1.55099e-19
L2_hg19_chr19_-_54726878	LILRB3	0.81657	5.03544e-21	1.68889e-19
L2_hg19_chr19_-_14785655	EMR3	0.816348	5.26351e-21	1.75259e-19
L2_hg19_chr1_-_150727601	CTSS	0.816277	5.3383e-21	1.76471e-19
L2_hg19_chr17_+_66286622	ARSG	0.81591	5.74372e-21	1.88023e-19
L2_hg19_chr17_-_27309387	SEZ6	0.815876	5.78277e-21	1.88023e-19
L2_hg19_chr10_-_135090371	ADAM8	0.815751	5.92817e-21	1.88023e-19
L2_hg19_chr13_-_46717492	LCP1	0.815739	5.94225e-21	1.88023e-19
L2_hg19_chr11_-_47400090	SPI1	0.81567	6.02456e-21	1.88319e-19
L2_hg19_chr1_-_36947131	CSF3R	0.815604	6.10377e-21	1.89505e-19
L2_hg19_chrX_+_12993229	TMSB4X	0.815201	6.61077e-21	2.01169e-19
L2_hg19_chr16_-_11692326	LITAF	0.815074	6.77984e-21	2.04956e-19
L2_hg19_chr19_+_47840359	C5AR2	0.814843	7.09619e-21	2.10844e-19
L2_hg19_chr6_+_31583454	AIF1	0.814547	7.52369e-21	2.21474e-19
L2_hg19_chr11_+_61722822	BEST1	0.814073	8.25917e-21	2.37193e-19
L2_hg19_chr21_+_30676957	BACH1	0.813827	8.66804e-21	2.43829e-19
L2_hg19_chr3_+_169755789	GPR160	0.813822	8.67704e-21	2.43829e-19
L2_hg19_chr15_+_63481804	RAB8B	0.813807	8.70249e-21	2.43829e-19
L2_hg19_chr4_-_103748707	UBE2D3	0.81369	8.90478e-21	2.44231e-19
L2_hg19_chr19_+_54373035	MYADM	0.813669	8.94205e-21	2.44231e-19
L2_hg19_chr15_-_90358083	ANPEP	0.813446	9.34215e-21	2.51468e-19
L2_hg19_chr22_+_37309674	CSF2RB	0.813407	9.41296e-21	2.51468e-19
L2_hg19_chr14_+_103058988	RCOR1	0.813318	9.57923e-21	2.54431e-19
L2_hg19_chr21_-_46294509	PTTG1IP	0.813124	9.94917e-21	2.62738e-19
L2_hg19_chr1_-_32803025	MARCKSL1	0.813003	1.01877e-20	2.675e-19
L2_hg19_chr19_-_6057296	RFX2	0.81294	1.03127e-20	2.67723e-19
L2_hg19_chr2_-_158295968	CYTIP	0.812903	1.03891e-20	2.6819e-19
L2_hg19_chr17_-_39092914	KRT23	0.812859	1.04772e-20	2.68955e-19
L2_hg19_chr6_+_32812609	PSMB9	0.812828	1.0541e-20	2.69087e-19
L2_hg19_chr2_-_32490725	NLRC4	0.812579	1.10668e-20	2.8095e-19
L2_hg19_chr2_+_231090480	SP140	0.812298	1.16892e-20	2.93506e-19
L2_hg19_chr15_-_58432330	ALDH1A2	0.812244	1.1812e-20	2.94978e-19
L2_hg19_chr4_+_106068042	TET2	0.812115	1.21121e-20	3.00838e-19
L2_hg19_chr6_+_84569407	CYB5R4	0.812041	1.22887e-20	3.00976e-19
L2_hg19_chr5_-_141061796	ARAP3	0.811945	1.25195e-20	3.04375e-19
L2_hg19_chr20_+_48807366	CEBPB	0.811604	1.33745e-20	3.18424e-19
L2_hg19_chr12_+_7060535	PTPN6	0.811498	1.36531e-20	3.23382e-19
L2_hg19_chr14_+_24780707	LTB4R	0.811339	1.40806e-20	3.31796e-19
L2_hg19_chr19_+_46010744	VASP	0.811296	1.41981e-20	3.32858e-19
L2_hg19_chr2_-_175462531	WIPF1	0.811221	1.44041e-20	3.33669e-19
L2_hg19_chr6_-_31324955	HLA-B	0.811221	1.44041e-20	3.33669e-19
L2_hg19_chr19_+_3178769	S1PR4	0.811196	1.44756e-20	3.33669e-19
L2_hg19_chr1_-_155881139	RIT1	0.811179	1.45231e-20	3.33669e-19
L2_hg19_chr1_+_206730491	RASSF5	0.811083	1.47945e-20	3.36537e-19
L2_hg19_chr17_+_80186917	SLC16A3	0.810966	1.51328e-20	3.42537e-19
L2_hg19_chr13_-_46756309	LCP1	0.810806	1.56062e-20	3.51521e-19
L2_hg19_chr19_-_48753084	CARD8	0.810487	1.65964e-20	3.70198e-19
L2_hg19_chr10_-_36812794	NAMPTL	0.810242	1.73975e-20	3.84333e-19
L2_hg19_chr19_+_52254214	FPR2	0.810201	1.75334e-20	3.85351e-19
L2_hg19_chr10_-_36812154	NAMPTL	0.810163	1.7662e-20	3.85351e-19
L2_hg19_chr17_+_8316489	NDEL1	0.810154	1.76951e-20	3.85351e-19
L2_hg19_chr7_-_128050035	IMPDH1	0.809997	1.82342e-20	3.93362e-19
L2_hg19_chr2_-_208031579	KLF7	0.809795	1.89554e-20	4.05117e-19
L2_hg19_chr1_-_159894324	TAGLN2	0.809709	1.92716e-20	4.09968e-19
L2_hg19_chr6_-_32160416	GPSM3	0.809678	1.93855e-20	4.10491e-19
L2_hg19_chr6_+_29910308	HLA-A	0.809508	2.00281e-20	4.22152e-19
L2_hg19_chr11_+_63974192	FERMT3	0.809455	2.02331e-20	4.24525e-19
L2_hg19_chrX_+_48542206	WAS	0.809412	2.03985e-20	4.26051e-19
L2_hg19_chr1_+_17634691	PADI4	0.809363	2.05929e-20	4.28165e-19
L2_hg19_chr4_+_154621760	TLR2	0.809293	2.08685e-20	4.3194e-19
L2_hg19_chr16_+_57702217	GPR97	0.80897	2.21961e-20	4.55318e-19
L2_hg19_chr14_-_73925251	NUMB	0.808869	2.26266e-20	4.62086e-19
L2_hg19_chr12_+_57914747	MBD6	0.808713	2.33102e-20	4.71852e-19
L2_hg19_chr21_+_39627665	KCNJ15	0.808685	2.34352e-20	4.71852e-19
L2_hg19_chr6_+_30457288	HLA-E	0.808667	2.35156e-20	4.71852e-19
L2_hg19_chr19_-_54784469	LILRB2	0.808586	2.3881e-20	4.73363e-19
L2_hg19_chr17_+_80186323	SLC16A3	0.808582	2.38999e-20	4.73363e-19
L2_hg19_chr19_+_39901629	PLEKHG2	0.808311	2.51667e-20	4.9209e-19
L2_hg19_chr17_-_4643064	CXCL16	0.808273	2.53448e-20	4.93472e-19
L2_hg19_chr12_-_3862267	EFCAB4B	0.808218	2.56134e-20	4.963e-19
L2_hg19_chr2_-_220042869	CNPPD1	0.808199	2.57061e-20	4.963e-19
L2_hg19_chr13_-_46952650	KIAA0226L	0.808077	2.63083e-20	5.05801e-19
L2_hg19_chr7_+_143078439	ZYX	0.807624	2.86657e-20	5.39831e-19
L2_hg19_chr13_-_41593431	ELF1	0.807539	2.91334e-20	5.44179e-19
L2_hg19_chr5_-_131827270	IRF1	0.806905	3.28368e-20	6.02881e-19
L2_hg19_chr12_-_8691810	CLEC4E	0.806877	3.30095e-20	6.02881e-19
L2_hg19_chr17_-_63052857	GNA13	0.806869	3.30633e-20	6.02881e-19
L2_hg19_chr1_+_185125349	SWT1	0.806834	3.3279e-20	6.04414e-19
L2_hg19_chr22_-_36784011	MYH9	0.806571	3.49717e-20	6.25272e-19
L2_hg19_chr11_-_65430386	RELA	0.806539	3.51823e-20	6.266e-19
L2_hg19_chr5_+_178977335	RUFY1	0.806482	3.55606e-20	6.30893e-19
L2_hg19_chr9_-_130540944	SH2D3C	0.806368	3.63329e-20	6.42114e-19
L2_hg19_chr16_+_81812895	PLCG2	0.806315	3.6692e-20	6.45975e-19
L2_hg19_chr19_+_12901348	JUNB	0.806187	3.75863e-20	6.59194e-19
L2_hg19_chr18_-_44181379	LOXHD1	0.806041	3.86294e-20	6.72356e-19
L2_hg19_chr11_+_67806519	TCIRG1	0.805847	4.00613e-20	6.92036e-19
L2_hg19_chr11_+_1861436	TNNI2	0.80567	4.14105e-20	7.10005e-19
L2_hg19_chr19_+_55085256	LILRA2	0.805624	4.17669e-20	7.13453e-19
L2_hg19_chr19_+_1248581	MIDN	0.805368	4.38166e-20	7.37499e-19
L2_hg19_chr15_+_75494222	C15orf39	0.805315	4.42543e-20	7.42148e-19
L2_hg19_chr19_-_44161729	PLAUR	0.805064	4.63752e-20	7.69293e-19
L2_hg19_chr2_+_37571858	QPCT	0.8049	4.78171e-20	7.87525e-19
L2_hg19_chr7_+_77199903	PTPN12	0.804855	4.82198e-20	7.91321e-19
L2_hg19_chr1_+_20915590	CDA	0.804772	4.89682e-20	7.97904e-19
L2_hg19_chr21_-_15918635	SAMSN1	0.80473	4.93578e-20	8.01411e-19
L2_hg19_chr19_-_14247400	ASF1B	0.804624	5.03392e-20	8.11609e-19
L2_hg19_chr1_+_26606589	SH3BGRL3	0.804262	5.3847e-20	8.65129e-19
L2_hg19_chr12_+_8276463	CLEC4A	0.803923	5.73349e-20	9.11825e-19
L2_hg19_chr22_-_22293786	PPM1F	0.803895	5.76304e-20	9.11825e-19
L2_hg19_chr11_-_85780901	PICALM	0.803885	5.77456e-20	9.11825e-19
L2_hg19_chr11_+_72524664	ATG16L2	0.803794	5.87186e-20	9.24013e-19
L2_hg19_chr11_+_67810899	TCIRG1	0.8035	6.20103e-20	9.69175e-19
L2_hg19_chr4_+_100738006	DAPP1	0.803452	6.2554e-20	9.69272e-19
L2_hg19_chr6_-_41254419	TREM1	0.803451	6.25656e-20	9.69272e-19
L2_hg19_chr19_-_51920895	SIGLEC10	0.803389	6.32916e-20	9.75923e-19
L2_hg19_chr16_-_84651680	COTL1	0.803368	6.35409e-20	9.7649e-19
L2_hg19_chr17_+_81037484	METRNL	0.803176	6.58281e-20	1.00492e-18
L2_hg19_chr7_-_77045449	GSAP	0.803046	6.74261e-20	1.02252e-18
L2_hg19_chr20_+_36932557	BPI	0.802841	7.00256e-20	1.05845e-18
L2_hg19_chr14_+_24631329	IRF9	0.80277	7.09414e-20	1.06877e-18
L2_hg19_chr14_+_24630501	IRF9	0.802506	7.44784e-20	1.11437e-18
L2_hg19_chr15_+_90931508	IQGAP1	0.802421	7.56527e-20	1.11437e-18
L2_hg19_chr6_+_20403848	E2F3	0.802421	7.56527e-20	1.11437e-18
L2_hg19_chr10_+_45869663	ALOX5	0.802048	8.10046e-20	1.18164e-18
L2_hg19_chr12_-_8088782	SLC2A3	0.801952	8.2439e-20	1.19452e-18
L2_hg19_chr13_-_41557031	ELF1	0.801937	8.26673e-20	1.19452e-18
L2_hg19_chr19_+_12902299	JUNB	0.80175	8.55486e-20	1.2246e-18
L2_hg19_chr22_+_37257047	NCF4	0.801537	8.89444e-20	1.26018e-18
L2_hg19_chr2_+_169926072	DHRS9	0.801526	8.91311e-20	1.26018e-18
L2_hg19_chr17_+_38497676	RARA	0.801424	9.07977e-20	1.27332e-18
L2_hg19_chr22_-_37640243	RAC2	0.801346	9.21121e-20	1.28649e-18
L2_hg19_chr6_-_2842093	SERPINB1	0.801314	9.26506e-20	1.29009e-18
L2_hg19_chr19_-_52255130	FPR1	0.800931	9.93548e-20	1.37098e-18
L2_hg19_chr1_+_209846897	G0S2	0.800786	1.02012e-19	1.40343e-18
L2_hg19_chr2_+_42396530	EML4	0.800675	1.04083e-19	1.41211e-18
L2_hg19_chr5_+_57790620	GAPT	0.800663	1.04322e-19	1.41211e-18
L2_hg19_chr20_+_62496623	TPD52L2	0.800654	1.04487e-19	1.41211e-18
L2_hg19_chr6_+_31554053	LST1	0.800361	1.10205e-19	1.46781e-18
L2_hg19_chr1_-_151032048	CDC42SE1	0.800196	1.13543e-19	1.49922e-18
L2_hg19_chr14_+_76618285	GPATCH2L	0.799941	1.18923e-19	1.55459e-18
L2_hg19_chr17_+_4613976	ARRB2	0.799941	1.18923e-19	1.55459e-18
L2_hg19_chr16_-_11680774	LITAF	0.799888	1.20075e-19	1.56301e-18
L2_hg19_chr1_+_26869061	RPS6KA1	0.799729	1.23571e-19	1.59946e-18
L2_hg19_chr19_-_19754448	GMIP	0.799622	1.25997e-19	1.62628e-18
L2_hg19_chr1_-_31230620	LAPTM5	0.799505	1.28691e-19	1.65389e-18
L2_hg19_chr12_-_48298776	VDR	0.799498	1.28855e-19	1.65389e-18
L2_hg19_chr15_+_45003714	B2M	0.799366	1.31947e-19	1.68885e-18
L2_hg19_chr19_-_2270818	JSRP1	0.799312	1.33246e-19	1.70074e-18
L2_hg19_chr17_-_49198225	SPAG9	0.798973	1.41658e-19	1.79052e-18
L2_hg19_chr10_-_30024755	SVIL	0.798909	1.43297e-19	1.79414e-18
L2_hg19_chr1_+_235490220	GGPS1	0.798875	1.44165e-19	1.8001e-18
L2_hg19_chr22_-_30663271	OSM	0.798822	1.45557e-19	1.81256e-18
L2_hg19_chrX_-_70330015	IL2RG	0.798722	1.48187e-19	1.84033e-18
L2_hg19_chr1_-_183604846	ARPC5	0.798696	1.48893e-19	1.8441e-18
L2_hg19_chr12_-_15114534	ARHGDIB	0.798494	1.54404e-19	1.89703e-18
L2_hg19_chr17_+_7748368	KDM6B	0.798462	1.55293e-19	1.90285e-18
L2_hg19_chr15_+_59280344	RNF111	0.798377	1.57685e-19	1.92703e-18
L2_hg19_chr8_+_97773557	CPQ	0.798221	1.62149e-19	1.96589e-18
L2_hg19_chr19_+_1026625	CNN2	0.798185	1.632e-19	1.97343e-18
L2_hg19_chr16_+_67193156	FBXL8	0.797856	1.73099e-19	2.07673e-18
L2_hg19_chr4_-_40632864	RBM47	0.797749	1.76468e-19	2.09963e-18
L2_hg19_chr11_-_207997	BET1L	0.797737	1.76835e-19	2.09963e-18
L2_hg19_chr17_-_29641070	EVI2B	0.797674	1.78835e-19	2.11246e-18
L2_hg19_chr19_+_35939158	FFAR2	0.797617	1.8069e-19	2.12633e-18
L2_hg19_chr14_-_94856971	SERPINA1	0.797493	1.84713e-19	2.15969e-18
L2_hg19_chr11_-_3862183	RHOG	0.797472	1.85417e-19	2.16241e-18
L2_hg19_chr2_-_158300600	CYTIP	0.797436	1.86629e-19	2.16967e-18
L2_hg19_chr17_+_38498427	RARA	0.797425	1.86984e-19	2.16967e-18
L2_hg19_chr19_+_6772721	VAV1	0.797334	1.90055e-19	2.19423e-18
L2_hg19_chr1_+_28586034	SESN2	0.797281	1.91868e-19	2.20961e-18
L2_hg19_chr12_+_116996415	MAP1LC3B2	0.797244	1.93133e-19	2.21175e-18
L2_hg19_chr10_-_31288448	ZNF438	0.797233	1.93502e-19	2.21175e-18
L2_hg19_chr1_+_59762765	FGGY	0.797121	1.9741e-19	2.23585e-18
L2_hg19_chr3_+_171758320	FNDC3B	0.7971	1.98161e-19	2.23585e-18
L2_hg19_chr1_+_12186011	TNFRSF8	0.797089	1.98526e-19	2.23585e-18
L2_hg19_chr1_-_209824716	LAMB3	0.797066	1.99363e-19	2.23978e-18
L2_hg19_chr6_-_13328723	TBC1D7	0.796972	2.02722e-19	2.27197e-18
L2_hg19_chr3_+_11267711	HRH1	0.79668	2.13552e-19	2.38173e-18
L2_hg19_chr14_-_94421929	ASB2	0.796568	2.17824e-19	2.42248e-18
L2_hg19_chr19_+_41769144	HNRNPUL1	0.796527	2.19416e-19	2.42944e-18
L2_hg19_chrX_-_70329187	IL2RG	0.796344	2.26657e-19	2.47974e-18
L2_hg19_chr22_-_18257219	BID	0.796216	2.31865e-19	2.53069e-18
L2_hg19_chr1_+_45273180	BTBD19	0.795518	2.62397e-19	2.80194e-18
L2_hg19_chr21_-_35884507	KCNE1	0.795509	2.62801e-19	2.80194e-18
L2_hg19_chr20_-_56884506	PPP4R1L	0.795306	2.72411e-19	2.88416e-18
L2_hg19_chr1_+_180124003	QSOX1	0.795291	2.73139e-19	2.88523e-18
L2_hg19_chr19_-_2078397	MOB3A	0.795266	2.74308e-19	2.89093e-18
L2_hg19_chr6_-_31705794	CLIC1	0.795231	2.76041e-19	2.90253e-18
L2_hg19_chr1_+_111415769	CD53	0.795195	2.77794e-19	2.9143e-18
L2_hg19_chr6_-_33281845	TAPBP	0.794971	2.88957e-19	3.01763e-18
L2_hg19_chr11_+_47428723	SLC39A13	0.794843	2.9557e-19	3.07273e-18
L2_hg19_chr7_+_106505782	PIK3CG	0.794826	2.96421e-19	3.07461e-18
L2_hg19_chr1_+_45274194	BTBD19	0.794631	3.06806e-19	3.17517e-18
L2_hg19_chr19_-_54604093	OSCAR	0.794571	3.10028e-19	3.2013e-18
L2_hg19_chr21_+_34638671	IL10RB	0.794556	3.10851e-19	3.2026e-18
L2_hg19_chr1_-_36945082	CSF3R	0.794498	3.14056e-19	3.214e-18
L2_hg19_chr1_+_28199054	THEMIS2	0.794354	3.22091e-19	3.26713e-18
L2_hg19_chr14_-_24711817	TINF2	0.794333	3.23297e-19	3.27214e-18
L2_hg19_chr14_-_94421616	ASB2	0.794305	3.24875e-19	3.28088e-18
L2_hg19_chr19_-_18508431	LRRC25	0.794241	3.28537e-19	3.31059e-18
L2_hg19_chr1_+_226250596	H3F3A	0.794141	3.34391e-19	3.3622e-18
L2_hg19_chr5_+_131630086	SLC22A4	0.794088	3.37482e-19	3.38588e-18
L2_hg19_chr15_-_70390255	TLE3	0.793854	3.51614e-19	3.51232e-18
L2_hg19_chr19_-_41859826	TGFB1	0.79379	3.55566e-19	3.54409e-18
L2_hg19_chr19_+_18283979	IFI30	0.793774	3.56582e-19	3.54652e-18
L2_hg19_chr3_+_122513671	DIRC2	0.793694	3.61576e-19	3.58843e-18
L2_hg19_chrX_+_30671539	GK	0.793513	3.73197e-19	3.68199e-18
L2_hg19_chr16_+_3096561	MMP25	0.79351	3.73408e-19	3.68199e-18
L2_hg19_chr2_+_238600975	LRRFIP1	0.793418	3.79494e-19	3.72602e-18
L2_hg19_chr2_-_37899597	CDC42EP3	0.793358	3.83487e-19	3.75719e-18
L2_hg19_chr10_+_51575822	NCOA4	0.793109	4.00504e-19	3.89897e-18
L2_hg19_chr19_+_47813117	C5AR1	0.793056	4.04228e-19	3.92691e-18
L2_hg19_chr1_+_192127591	RGS18	0.793019	4.06813e-19	3.93782e-18
L2_hg19_chr1_-_159893523	TAGLN2	0.792964	4.10764e-19	3.96058e-18
L2_hg19_chr17_-_9924679	GAS7	0.792958	4.11142e-19	3.96058e-18
L2_hg19_chr16_-_50715180	SNX20	0.792866	4.17804e-19	4.01634e-18
L2_hg19_chr17_+_38474496	RARA	0.792768	4.24975e-19	4.06874e-18
L2_hg19_chr6_-_31704289	CLIC1	0.792758	4.25763e-19	4.06874e-18
L2_hg19_chr6_+_15246301	JARID2	0.792641	4.34523e-19	4.1424e-18
L2_hg19_chr14_+_99947748	CCNK	0.79246	4.48407e-19	4.24831e-18
L2_hg19_chr10_-_125853079	CHST15	0.79229	4.61865e-19	4.36414e-18
L2_hg19_chr22_+_35695886	TOM1	0.792279	4.62719e-19	4.36414e-18
L2_hg19_chr18_+_60190278	ZCCHC2	0.792268	4.63575e-19	4.36414e-18
L2_hg19_chr11_-_59436509	PATL1	0.792258	4.64432e-19	4.36414e-18
L2_hg19_chr9_-_88969324	ZCCHC6	0.792183	4.70475e-19	4.4119e-18
L2_hg19_chr2_+_231280934	SP100	0.792151	4.73088e-19	4.42393e-18
L2_hg19_chr15_-_34628678	SLC12A6	0.792144	4.73683e-19	4.42393e-18
L2_hg19_chrX_+_152087524	ZNF185	0.792125	4.75206e-19	4.42915e-18
L2_hg19_chr8_+_39806238	IDO2	0.792034	4.8279e-19	4.48993e-18
L2_hg19_chr1_-_154580661	ADAR	0.792024	4.83681e-19	4.48993e-18
L2_hg19_chr1_-_25257088	RUNX3	0.792007	4.8508e-19	4.49383e-18
L2_hg19_chr22_-_22307219	PPM1F	0.791917	4.92684e-19	4.55509e-18
L2_hg19_chr10_+_101419265	ENTPD7	0.791726	5.09299e-19	4.68984e-18
L2_hg19_chr5_+_150591694	GM2A	0.791552	5.24832e-19	4.8232e-18
L2_hg19_chr11_+_1874328	LSP1	0.791485	5.30928e-19	4.85979e-18
L2_hg19_chr16_-_21663928	IGSF6	0.791394	5.39305e-19	4.90714e-18
L2_hg19_chr14_+_103597999	TNFAIP2	0.791369	5.41727e-19	4.91944e-18
L2_hg19_chr19_+_859663	CFD	0.791342	5.44174e-19	4.93191e-18
L2_hg19_chr2_+_113931549	PSD4	0.79132	5.46276e-19	4.94122e-18
L2_hg19_chr2_+_28618358	FOSL2	0.790998	5.77492e-19	5.19291e-18
L2_hg19_chr19_-_44171832	PLAUR	0.790742	6.03576e-19	5.36976e-18
L2_hg19_chr2_-_74406000	MOB1A	0.790736	6.04171e-19	5.36976e-18
L2_hg19_chr3_+_182971075	B3GNT5	0.790736	6.04171e-19	5.36976e-18
L2_hg19_chr2_+_69002068	ARHGAP25	0.790666	6.11519e-19	5.42116e-18
L2_hg19_chr21_+_30677517	BACH1	0.790658	6.12314e-19	5.42116e-18
L2_hg19_chr17_-_73840463	UNC13D	0.790553	6.23462e-19	5.48814e-18
L2_hg19_chr8_-_90993880	NBN	0.790467	6.32757e-19	5.54889e-18
L2_hg19_chr19_-_44160783	PLAUR	0.790459	6.33666e-19	5.54889e-18
L2_hg19_chr17_-_3868497	ATP2A3	0.79045	6.34594e-19	5.54889e-18
L2_hg19_chr16_+_30484071	ITGAL	0.790445	6.35194e-19	5.54889e-18
L2_hg19_chr19_-_38916858	RASGRP4	0.790421	6.37817e-19	5.56123e-18
L2_hg19_chr5_+_57787323	GAPT	0.790339	6.46796e-19	5.62884e-18
L2_hg19_chrX_-_153191717	ARHGAP4	0.790316	6.49384e-19	5.64068e-18
L2_hg19_chr12_-_10282764	CLEC7A	0.7903	6.51236e-19	5.6461e-18
L2_hg19_chr19_+_55385690	FCAR	0.790112	6.72525e-19	5.75466e-18
L2_hg19_chr6_-_160115329	SOD2	0.790063	6.7822e-19	5.7926e-18
L2_hg19_chr8_-_134584129	ST3GAL1	0.790034	6.81657e-19	5.81116e-18
L2_hg19_chr2_+_114647707	ACTR3	0.78997	6.89161e-19	5.86425e-18
L2_hg19_chr15_+_63795729	USP3	0.789945	6.92057e-19	5.87801e-18
L2_hg19_chr14_-_69262452	ZFP36L1	0.789893	6.98328e-19	5.92033e-18
L2_hg19_chr2_+_241564923	GPR35	0.789813	7.07859e-19	5.99008e-18
L2_hg19_chr14_+_70078312	KIAA0247	0.789725	7.18671e-19	6.07039e-18
L2_hg19_chr6_+_138187485	TNFAIP3	0.789648	7.28144e-19	6.13912e-18
L2_hg19_chr16_-_11679459	LITAF	0.789424	7.56586e-19	6.344e-18
L2_hg19_chrX_+_30670797	GK	0.789408	7.58673e-19	6.34991e-18
L2_hg19_chr8_+_126442601	TRIB1	0.789214	7.84252e-19	6.55207e-18
L2_hg19_chr1_+_198608224	PTPRC	0.789193	7.87107e-19	6.56398e-18
L2_hg19_chr17_-_1532113	SLC43A2	0.789182	7.88538e-19	6.564e-18
L2_hg19_chr8_-_145014457	PLEC	0.789043	8.07474e-19	6.69737e-18
L2_hg19_chr3_-_121379749	HCLS1	0.788927	8.2365e-19	6.80696e-18
L2_hg19_chr2_-_208031963	KLF7	0.788595	8.71598e-19	7.15177e-18
L2_hg19_chr17_+_43322734	FMNL1	0.788522	8.82424e-19	7.21455e-18
L2_hg19_chr19_+_50015945	FCGRT	0.788512	8.83959e-19	7.21455e-18
L2_hg19_chr6_+_35265594	DEF6	0.788512	8.83959e-19	7.21455e-18
L2_hg19_chr17_-_73401747	GRB2	0.788427	8.96848e-19	7.30677e-18
L2_hg19_chr1_-_150704771	CTSS	0.788335	9.10913e-19	7.40822e-18
L2_hg19_chr17_+_21189924	MAP2K3	0.788304	9.15769e-19	7.43456e-18
L2_hg19_chr12_-_57505143	STAT6	0.788214	9.29873e-19	7.52895e-18
L2_hg19_chr1_-_150703054	CTSS	0.788209	9.30673e-19	7.52895e-18
L2_hg19_chr10_-_14596569	FAM107B	0.788189	9.33766e-19	7.5407e-18
L2_hg19_chr1_-_155880703	RIT1	0.78817	9.36809e-19	7.552e-18
L2_hg19_chr7_+_128579441	IRF5	0.788155	9.39188e-19	7.55792e-18
L2_hg19_chr3_+_190231878	IL1RAP	0.788107	9.46823e-19	7.60604e-18
L2_hg19_chr1_+_158801160	MNDA	0.787926	9.76329e-19	7.80214e-18
L2_hg19_chr4_-_103747018	UBE2D3	0.787916	9.78092e-19	7.80266e-18
L2_hg19_chr20_+_31407759	MAPRE1	0.787841	9.9052e-19	7.87446e-18
L2_hg19_chr16_-_28506865	CLN3	0.78769	1.01626e-18	8.06513e-18
L2_hg19_chr16_+_50730862	NOD2	0.787664	1.02076e-18	8.08692e-18
L2_hg19_chr19_+_926061	ARID3A	0.787613	1.02956e-18	8.14252e-18
L2_hg19_chr14_+_103243941	TRAF3	0.787575	1.03617e-18	8.16669e-18
L2_hg19_chr19_+_47852571	DHX34	0.787458	1.05689e-18	8.28738e-18
L2_hg19_chr20_-_1600654	RP4-576H24.4	0.787424	1.06309e-18	8.30768e-18
L2_hg19_chr19_-_6481797	DENND1C	0.787186	1.10671e-18	8.61919e-18
L2_hg19_chr5_-_100239357	ST8SIA4	0.78696	1.14974e-18	8.93916e-18
L2_hg19_chr11_+_75479801	DGAT2	0.786937	1.15418e-18	8.94344e-18
L2_hg19_chr17_-_61777484	LIMD2	0.786937	1.15418e-18	8.94344e-18
L2_hg19_chr7_+_43622706	STK17A	0.786905	1.16041e-18	8.97658e-18
L2_hg19_chr7_+_97910997	BRI3	0.786884	1.16458e-18	8.99371e-18
L2_hg19_chr22_-_42828364	NFAM1	0.786873	1.16667e-18	8.99474e-18
L2_hg19_chr1_+_209929397	TRAF3IP3	0.786689	1.20331e-18	9.24614e-18
L2_hg19_chr14_+_24899159	KHNYN	0.78666	1.20927e-18	9.261e-18
L2_hg19_chr21_+_42733954	MX2	0.786607	1.22015e-18	9.31452e-18
L2_hg19_chr10_+_64893098	NRBF2	0.786596	1.22234e-18	9.31452e-18
L2_hg19_chr2_+_102608421	IL1R2	0.786549	1.23207e-18	9.36724e-18
L2_hg19_chr2_-_136875718	CXCR4	0.786543	1.23334e-18	9.36724e-18
L2_hg19_chr15_-_55582010	RAB27A	0.786496	1.2432e-18	9.39557e-18
L2_hg19_chr19_+_45504721	RELB	0.786425	1.25814e-18	9.49287e-18
L2_hg19_chr11_+_59522034	STX3	0.786086	1.33187e-18	9.98359e-18
L2_hg19_chr21_+_39668560	KCNJ15	0.786008	1.34946e-18	1.00949e-17
L2_hg19_chr7_+_99971109	PILRA	0.786	1.35111e-18	1.00949e-17
L2_hg19_chr15_+_75498361	C15orf39	0.785958	1.36079e-18	1.01462e-17
L2_hg19_chr19_+_49838683	CD37	0.785947	1.36322e-18	1.01462e-17
L2_hg19_chr1_-_169680760	SELL	0.785883	1.3779e-18	1.02285e-17
L2_hg19_chr8_-_146078893	COMMD5	0.785745	1.41023e-18	1.04516e-17
L2_hg19_chr16_+_30669811	FBRS	0.785702	1.42032e-18	1.05095e-17
L2_hg19_chr17_-_4851824	PFN1	0.78567	1.42794e-18	1.05319e-17
L2_hg19_chr11_-_18549195	TSG101	0.785606	1.44336e-18	1.06286e-17
L2_hg19_chr18_-_74840336	MBP	0.785556	1.45563e-18	1.07018e-17
L2_hg19_chr16_+_31271295	ITGAM	0.785521	1.46401e-18	1.07462e-17
L2_hg19_chrX_-_70327659	CXorf65	0.785408	1.49195e-18	1.09164e-17
L2_hg19_chr20_+_44421102	DNTTIP1	0.785129	1.56334e-18	1.13127e-17
L2_hg19_chr10_+_75667916	PLAU	0.785118	1.56623e-18	1.13158e-17
L2_hg19_chr17_-_4642445	CXCL16	0.785009	1.59496e-18	1.15052e-17
L2_hg19_chr1_+_12227047	TNFRSF1B	0.784894	1.62595e-18	1.16921e-17
L2_hg19_chr12_+_62653878	USP15	0.784876	1.63084e-18	1.17089e-17
L2_hg19_chr16_-_48644067	N4BP1	0.784862	1.63463e-18	1.17178e-17
L2_hg19_chr2_-_174828607	SP3	0.784808	1.6492e-18	1.17855e-17
L2_hg19_chr8_+_23386468	SLC25A37	0.784766	1.66094e-18	1.18326e-17
L2_hg19_chr1_-_155959874	ARHGEF2	0.78466	1.6905e-18	1.20071e-17
L2_hg19_chr2_-_118771645	CCDC93	0.784659	1.69066e-18	1.20071e-17
L2_hg19_chr12_-_123921200	RILPL2	0.784489	1.73929e-18	1.22954e-17
L2_hg19_chr8_+_145086449	SPATC1	0.784383	1.77022e-18	1.24949e-17
L2_hg19_chr4_-_10118422	WDR1	0.78433	1.7861e-18	1.25684e-17
L2_hg19_chr11_-_129873410	PRDM10	0.784298	1.79536e-18	1.25949e-17
L2_hg19_chr19_-_14887652	EMR2	0.784266	1.80517e-18	1.26444e-17
L2_hg19_chr11_+_747463	TALDO1	0.784234	1.81477e-18	1.26924e-17
L2_hg19_chr13_+_103248675	TPP2	0.783923	1.91087e-18	1.32435e-17
L2_hg19_chr7_+_66205719	KCTD7	0.783861	1.93057e-18	1.33599e-17
L2_hg19_chr16_+_58033506	USB1	0.783546	2.03413e-18	1.39713e-17
L2_hg19_chr12_+_11802821	ETV6	0.783297	2.11964e-18	1.44507e-17
L2_hg19_chr15_+_63414815	LACTB	0.783273	2.12815e-18	1.44872e-17
L2_hg19_chr19_+_14551088	PKN1	0.783241	2.13941e-18	1.45423e-17
L2_hg19_chr15_-_85259638	SEC11A	0.783229	2.14386e-18	1.4551e-17
L2_hg19_chr2_+_220041831	FAM134A	0.78319	2.15747e-18	1.46003e-17
L2_hg19_chr1_-_150705554	CTSS	0.782984	2.23211e-18	1.50389e-17
L2_hg19_chr18_-_74844738	MBP	0.782914	2.25816e-18	1.51922e-17
L2_hg19_chr1_-_183559593	NCF2	0.782791	2.30469e-18	1.54825e-17
L2_hg19_chr22_+_50629041	TRABD	0.782729	2.32815e-18	1.56173e-17
L2_hg19_chrX_+_41193414	DDX3X	0.782691	2.34297e-18	1.56938e-17
L2_hg19_chr12_+_65004274	RASSF3	0.782616	2.37192e-18	1.58415e-17
L2_hg19_chr1_-_185277506	IVNS1ABP	0.782595	2.38026e-18	1.58741e-17
L2_hg19_chr2_+_202125285	CASP8	0.782581	2.38561e-18	1.5886e-17
L2_hg19_chr17_+_73083859	SLC16A5	0.782573	2.38895e-18	1.5886e-17
L2_hg19_chr19_+_6887589	EMR1	0.782258	2.5162e-18	1.6612e-17
L2_hg19_chr20_+_44637546	MMP9	0.782226	2.52945e-18	1.66604e-17
L2_hg19_chr1_-_185286374	IVNS1ABP	0.782222	2.53078e-18	1.66604e-17
L2_hg19_chr16_+_28505966	APOBR	0.782211	2.53572e-18	1.6669e-17
L2_hg19_chr2_+_71680815	DYSF	0.782052	2.60263e-18	1.69918e-17
L2_hg19_chr3_+_50654931	MAPKAPK3	0.781847	2.69187e-18	1.75088e-17
L2_hg19_chr6_+_41039791	NFYA	0.781842	2.69395e-18	1.75088e-17
L2_hg19_chr17_-_74489235	RHBDF2	0.781822	2.7028e-18	1.75415e-17
L2_hg19_chr3_-_39195081	CSRNP1	0.781807	2.70937e-18	1.75593e-17
L2_hg19_chr4_-_153601148	TMEM154	0.781796	2.71465e-18	1.75687e-17
L2_hg19_chrX_+_123097019	STAG2	0.781749	2.73555e-18	1.76791e-17
L2_hg19_chr10_-_125852207	CHST15	0.781712	2.75228e-18	1.77623e-17
L2_hg19_chr17_-_3867730	ATP2A3	0.781701	2.75713e-18	1.77686e-17
L2_hg19_chr1_+_44440631	ATP6V0B	0.781658	2.77641e-18	1.78678e-17
L2_hg19_chr19_+_41082793	SHKBP1	0.781467	2.86496e-18	1.83862e-17
L2_hg19_chr7_-_36764018	AOAH	0.78119	2.99771e-18	1.90876e-17
L2_hg19_chr7_+_101928431	SH2B2	0.781167	3.00894e-18	1.91232e-17
L2_hg19_chr1_-_154946851	SHC1	0.781148	3.01865e-18	1.91358e-17
L2_hg19_chr4_+_15704687	BST1	0.781146	3.01926e-18	1.91358e-17
L2_hg19_chr7_+_99970115	PILRA	0.781125	3.02977e-18	1.9176e-17
L2_hg19_chrX_+_48541469	WAS	0.781025	3.07962e-18	1.94113e-17
L2_hg19_chr4_-_40632595	RBM47	0.78098	3.10263e-18	1.95296e-17
L2_hg19_chr1_-_27961653	FGR	0.780871	3.15829e-18	1.97985e-17
L2_hg19_chr19_+_52264432	FPR2	0.780793	3.1986e-18	2.00239e-17
L2_hg19_chr2_-_191885743	STAT1	0.780766	3.21291e-18	2.00589e-17
L2_hg19_chr6_+_31583041	AIF1	0.78069	3.25295e-18	2.02813e-17
L2_hg19_chr9_+_34179044	UBAP1	0.780669	3.26426e-18	2.03159e-17
L2_hg19_chrX_-_46404573	ZNF674	0.78066	3.26895e-18	2.03159e-17
L2_hg19_chr19_+_14491985	CD97	0.780655	3.27177e-18	2.03159e-17
L2_hg19_chr19_+_18284210	IFI30	0.780575	3.31431e-18	2.05246e-17
L2_hg19_chrX_+_49028244	PLP2	0.780498	3.35616e-18	2.07558e-17
L2_hg19_chr9_+_36136731	GLIPR2	0.780467	3.37367e-18	2.07633e-17
L2_hg19_chr20_-_4796489	RASSF2	0.780453	3.38119e-18	2.07633e-17
L2_hg19_chr5_-_172199441	DUSP1	0.780446	3.38524e-18	2.07633e-17
L2_hg19_chr14_+_103592842	TNFAIP2	0.780439	3.38901e-18	2.07633e-17
L2_hg19_chr15_+_63414061	LACTB	0.780339	3.44459e-18	2.10478e-17
L2_hg19_chr7_+_44084300	DBNL	0.780328	3.45057e-18	2.10563e-17
L2_hg19_chr19_+_52255234	FPR2	0.780134	3.56144e-18	2.1704e-17
L2_hg19_chr16_-_28621337	SULT1A1	0.780073	3.59701e-18	2.18628e-17
L2_hg19_chr5_-_150460566	TNIP1	0.779998	3.64085e-18	2.20794e-17
L2_hg19_chr8_-_145086931	PARP10	0.779996	3.64227e-18	2.20794e-17
L2_hg19_chr19_+_49840450	CD37	0.779968	3.65899e-18	2.20934e-17
L2_hg19_chr1_-_150738250	CTSS	0.77986	3.72363e-18	2.24542e-17
L2_hg19_chr2_-_220108331	GLB1L	0.779631	3.86484e-18	2.3184e-17
L2_hg19_chr3_+_149535073	RNF13	0.779623	3.86997e-18	2.31845e-17
L2_hg19_chr19_+_54371136	MYADM	0.779519	3.93523e-18	2.35448e-17
L2_hg19_chr1_-_36937708	CSF3R	0.77946	3.97311e-18	2.37097e-17
L2_hg19_chr17_-_18219063	TOP3A	0.779396	4.01506e-18	2.39289e-17
L2_hg19_chrX_-_154033696	MPP1	0.779317	4.06633e-18	2.42031e-17
L2_hg19_chr9_+_120466680	TLR4	0.779041	4.2526e-18	2.51813e-17
L2_hg19_chr11_-_18655888	SPTY2D1	0.778987	4.28936e-18	2.53337e-17
L2_hg19_chr3_-_57583070	ARF4	0.778987	4.28936e-18	2.53337e-17
L2_hg19_chrX_+_12924738	TLR8	0.778977	4.29675e-18	2.53447e-17
L2_hg19_chr9_-_115095898	PTBP3	0.778913	4.34133e-18	2.55749e-17
L2_hg19_chr2_-_37898784	CDC42EP3	0.778806	4.41664e-18	2.5952e-17
L2_hg19_chr6_-_32159229	PBX2	0.778785	4.43232e-18	2.60109e-17
L2_hg19_chr1_-_153348073	S100A12	0.778666	4.51768e-18	2.64442e-17
L2_hg19_chr10_+_75670889	PLAU	0.778603	4.56448e-18	2.66503e-17
L2_hg19_chr22_+_43547578	TSPO	0.77853	4.61841e-18	2.68628e-17
L2_hg19_chr6_+_32939974	BRD2	0.778413	4.70643e-18	2.72398e-17
L2_hg19_chr6_+_25963058	TRIM38	0.778402	4.71451e-18	2.72493e-17
L2_hg19_chr1_+_207669593	CR1	0.778311	4.78423e-18	2.76175e-17
L2_hg19_chr1_+_46153024	TMEM69	0.778269	4.81639e-18	2.77683e-17
L2_hg19_chr5_+_169064278	DOCK2	0.778168	4.89575e-18	2.81905e-17
L2_hg19_chr1_-_117113615	CD58	0.778083	4.96332e-18	2.85081e-17
L2_hg19_chr1_+_9711788	PIK3CD	0.77803	5.006e-18	2.87173e-17
L2_hg19_chr6_+_31554786	LST1	0.777902	5.1099e-18	2.91677e-17
L2_hg19_chr5_-_131827637	IRF1	0.777826	5.17278e-18	2.94534e-17
L2_hg19_chr3_+_182511291	ATP11B	0.777806	5.18919e-18	2.95103e-17
L2_hg19_chr19_+_827832	AZU1	0.777703	5.27558e-18	2.99132e-17
L2_hg19_chr12_+_62699700	USP15	0.777699	5.27957e-18	2.99132e-17
L2_hg19_chrX_+_12992493	TMSB4X	0.77766	5.31217e-18	3.00609e-17
L2_hg19_chr7_-_6066199	EIF2AK1	0.777583	5.37862e-18	3.03635e-17
L2_hg19_chr8_-_17941588	ASAH1	0.777583	5.37886e-18	3.03635e-17
L2_hg19_chr1_-_185282081	IVNS1ABP	0.777293	5.63481e-18	3.17303e-17
L2_hg19_chr11_+_60869960	CD5	0.777184	5.73358e-18	3.21683e-17
L2_hg19_chr11_+_65343580	EHBP1L1	0.777157	5.75886e-18	3.22707e-17
L2_hg19_chr20_+_30640044	HCK	0.777136	5.77853e-18	3.23414e-17
L2_hg19_chrX_-_129244471	ELF4	0.777108	5.80436e-18	3.24465e-17
L2_hg19_chr13_-_41556201	ELF1	0.776882	6.01818e-18	3.33577e-17
L2_hg19_chr6_-_137540494	IFNGR1	0.776795	6.10218e-18	3.37431e-17
L2_hg19_chr6_-_32812409	PSMB8	0.776742	6.1543e-18	3.39892e-17
L2_hg19_chr19_+_7741975	C19orf59	0.776725	6.17098e-18	3.40023e-17
L2_hg19_chr1_-_150730444	CTSS	0.776704	6.19217e-18	3.40755e-17
L2_hg19_chr5_-_171615199	STK10	0.776657	6.23861e-18	3.429e-17
L2_hg19_chr1_+_159272125	FCER1A	0.776634	6.26115e-18	3.43727e-17
L2_hg19_chr17_+_6916771	RNASEK	0.776423	6.47625e-18	3.54205e-17
L2_hg19_chr7_+_98972352	ARPC1B	0.776316	6.58714e-18	3.59477e-17
L2_hg19_chr12_-_15114213	ARHGDIB	0.776114	6.80251e-18	3.70789e-17
L2_hg19_chr1_+_226250416	H3F3A	0.775837	7.10931e-18	3.86595e-17
L2_hg19_chr5_-_176936826	DOK3	0.775767	7.18889e-18	3.89539e-17
L2_hg19_chr12_-_51717909	BIN2	0.77563	7.34746e-18	3.97195e-17
L2_hg19_chr7_+_77166634	PTPN12	0.77555	7.44161e-18	4.0134e-17
L2_hg19_chr20_-_23067816	CD93	0.775447	7.5642e-18	4.06996e-17
L2_hg19_chr1_+_207495024	CD55	0.775412	7.60692e-18	4.08816e-17
L2_hg19_chr10_-_106088983	ITPRIP	0.775343	7.69076e-18	4.12839e-17
L2_hg19_chr1_-_21616707	ECE1	0.775156	7.92149e-18	4.24234e-17
L2_hg19_chr19_+_54372704	MYADM	0.775102	7.99022e-18	4.27416e-17
L2_hg19_chr15_-_68498403	CALML4	0.775088	8.00824e-18	4.27882e-17
L2_hg19_chr7_+_4815317	AP5Z1	0.775039	8.06984e-18	4.30673e-17
L2_hg19_chr7_+_26332654	SNX10	0.774947	8.18897e-18	4.36018e-17
L2_hg19_chr5_+_112312497	DCP2	0.77472	8.48822e-18	4.48821e-17
L2_hg19_chr10_-_65028973	JMJD1C	0.774656	8.57438e-18	4.52345e-17
L2_hg19_chr17_+_18218606	SMCR8	0.77455	8.71986e-18	4.58441e-17
L2_hg19_chr19_-_54804248	LILRA3	0.774524	8.75585e-18	4.59807e-17
L2_hg19_chr4_-_169401637	DDX60L	0.774433	8.88265e-18	4.65402e-17
L2_hg19_chr14_-_95624301	DICER1	0.774418	8.90382e-18	4.6598e-17
L2_hg19_chrX_-_30595882	CXorf21	0.774384	8.95187e-18	4.67962e-17
L2_hg19_chr11_+_63273523	LGALS12	0.774313	9.05192e-18	4.71583e-17
L2_hg19_chr16_-_89788546	VPS9D1	0.774149	9.28884e-18	4.83377e-17
L2_hg19_chr20_+_30639361	HCK	0.774128	9.31991e-18	4.84446e-17
L2_hg19_chr1_-_150552074	MCL1	0.774113	9.34171e-18	4.8503e-17
L2_hg19_chr20_-_3996172	RNF24	0.774092	9.37312e-18	4.86112e-17
L2_hg19_chr17_-_80291608	SECTM1	0.773979	9.54158e-18	4.93734e-17
L2_hg19_chr17_+_4853465	ENO3	0.773966	9.5617e-18	4.94218e-17
L2_hg19_chr1_-_1711469	NADK	0.77391	9.64654e-18	4.97484e-17
L2_hg19_chr4_-_40632148	RBM47	0.773702	9.96743e-18	5.11736e-17
L2_hg19_chr11_-_118095725	AMICA1	0.773601	1.01268e-17	5.1934e-17
L2_hg19_chr1_+_37947277	ZC3H12A	0.773542	1.02206e-17	5.23561e-17
L2_hg19_chr8_-_131028801	FAM49B	0.773517	1.02608e-17	5.25037e-17
L2_hg19_chr1_+_15736448	EFHD2	0.773273	1.06631e-17	5.45016e-17
L2_hg19_chr16_-_29757288	C16orf54	0.77292	1.12701e-17	5.73489e-17
L2_hg19_chr2_+_68592413	PLEK	0.77289	1.13236e-17	5.74768e-17
L2_hg19_chr1_+_226251418	H3F3A	0.772883	1.13348e-17	5.74768e-17
L2_hg19_chr1_-_114414333	PTPN22	0.772877	1.13453e-17	5.74768e-17
L2_hg19_chr11_+_10326619	ADM	0.772794	1.14948e-17	5.81705e-17
L2_hg19_chr11_-_64646092	EHD1	0.772517	1.20036e-17	6.04789e-17
L2_hg19_chr2_+_70142240	MXD1	0.772453	1.21241e-17	6.1019e-17
L2_hg19_chr5_-_131132709	FNIP1	0.772358	1.2307e-17	6.18718e-17
L2_hg19_chr13_+_24844922	SPATA13	0.772336	1.2348e-17	6.19621e-17
L2_hg19_chr12_-_31945231	H3F3C	0.772334	1.2352e-17	6.19621e-17
L2_hg19_chr1_-_153917131	DENND4B	0.772241	1.25328e-17	6.27323e-17
L2_hg19_chr4_-_153457214	FBXW7	0.77223	1.25551e-17	6.27754e-17
L2_hg19_chrX_+_46696477	RP2	0.771964	1.30874e-17	6.52243e-17
L2_hg19_chr1_-_153363548	S100A8	0.771921	1.31746e-17	6.5465e-17
L2_hg19_chr10_-_106098198	ITPRIP	0.771879	1.32624e-17	6.58106e-17
L2_hg19_chr16_-_11836580	TXNDC11	0.771698	1.36416e-17	6.74014e-17
L2_hg19_chr1_-_89738542	GBP5	0.771632	1.37821e-17	6.80224e-17
L2_hg19_chr12_-_123380641	VPS37B	0.771496	1.40779e-17	6.92592e-17
L2_hg19_chr10_+_35484060	CREM	0.771421	1.42421e-17	6.96194e-17
L2_hg19_chr1_-_21620904	ECE1	0.771257	1.46091e-17	7.13378e-17
L2_hg19_chr16_-_67970752	PSMB10	0.771187	1.477e-17	7.20469e-17
L2_hg19_chr2_+_201985731	CFLAR	0.771143	1.48703e-17	7.23824e-17
L2_hg19_chr10_-_125851921	CHST15	0.771102	1.49666e-17	7.27489e-17
L2_hg19_chr15_+_77287466	PSTPIP1	0.771061	1.50608e-17	7.28469e-17
L2_hg19_chr14_+_50087042	MGAT2	0.771044	1.51011e-17	7.29649e-17
L2_hg19_chr7_-_92747290	SAMD9	0.77098	1.52532e-17	7.36224e-17
L2_hg19_chr17_+_21191356	MAP2K3	0.770922	1.53895e-17	7.42024e-17
L2_hg19_chr1_+_206730246	RASSF5	0.770899	1.54458e-17	7.43955e-17
L2_hg19_chr18_-_51750982	MBD2	0.770836	1.55976e-17	7.49696e-17
L2_hg19_chr5_-_150461638	TNIP1	0.770819	1.56381e-17	7.50073e-17
L2_hg19_chr1_+_209848757	G0S2	0.770804	1.5675e-17	7.5106e-17
L2_hg19_chr5_-_100238966	ST8SIA4	0.770793	1.57009e-17	7.51517e-17
L2_hg19_chr19_-_54567150	VSTM1	0.770722	1.58741e-17	7.57439e-17
L2_hg19_chr17_+_7239847	ACAP1	0.770699	1.59323e-17	7.59428e-17
L2_hg19_chr10_+_98591810	LCOR	0.770525	1.63672e-17	7.78541e-17
L2_hg19_chr8_+_38663034	TACC1	0.770387	1.67215e-17	7.94575e-17
L2_hg19_chr8_-_133772827	TMEM71	0.770308	1.6927e-17	8.03508e-17
L2_hg19_chr14_+_103599064	TNFAIP2	0.77027	1.70253e-17	8.06507e-17
L2_hg19_chr4_-_48271834	TEC	0.770019	1.76991e-17	8.367e-17
L2_hg19_chr6_+_18387580	RNF144B	0.769793	1.83284e-17	8.6467e-17
L2_hg19_chr16_+_31470165	ARMC5	0.769781	1.83617e-17	8.65356e-17
L2_hg19_chr11_-_61734637	FTH1	0.769644	1.87544e-17	8.82956e-17
L2_hg19_chr15_+_90545438	ZNF710	0.769511	1.91423e-17	9.00296e-17
L2_hg19_chr21_+_30671242	BACH1	0.769495	1.919e-17	9.00334e-17
L2_hg19_chr22_-_24951858	GUCD1	0.769495	1.919e-17	9.00334e-17
L2_hg19_chr7_-_76829133	FGL2	0.769484	1.92215e-17	9.00334e-17
L2_hg19_chr17_-_76778349	CYTH1	0.769452	1.93163e-17	9.03851e-17
L2_hg19_chr4_-_15661461	FBXL5	0.769385	1.95191e-17	9.10561e-17
L2_hg19_chr6_-_31698756	DDAH2	0.769107	2.0372e-17	9.45548e-17
L2_hg19_chr9_-_95896532	NINJ1	0.769048	2.05564e-17	9.53144e-17
L2_hg19_chr4_-_40631880	RBM47	0.768993	2.07322e-17	9.59361e-17
L2_hg19_chr12_+_133065345	FBRSL1	0.76897	2.08048e-17	9.61218e-17
L2_hg19_chr8_+_124780678	FAM91A1	0.768942	2.08953e-17	9.63996e-17
L2_hg19_chr2_-_136873740	CXCR4	0.768557	2.21664e-17	1.02059e-16
L2_hg19_chr17_-_54991408	TRIM25	0.768495	2.23788e-17	1.02831e-16
L2_hg19_chr12_+_62654184	USP15	0.768378	2.27839e-17	1.04483e-16
L2_hg19_chr1_+_154377943	IL6R	0.768282	2.31206e-17	1.05816e-16
L2_hg19_chr11_-_58980399	MPEG1	0.768224	2.33258e-17	1.06649e-16
L2_hg19_chr14_+_73603214	PSEN1	0.768048	2.3964e-17	1.09458e-16
L2_hg19_chr3_+_169755936	GPR160	0.767977	2.42244e-17	1.10537e-16
L2_hg19_chr17_-_72527612	CD300LB	0.767801	2.4883e-17	1.13205e-16
L2_hg19_chr6_-_74233488	EEF1A1	0.767691	2.53082e-17	1.14912e-16
L2_hg19_chr22_-_50968440	TYMP	0.76759	2.56993e-17	1.16573e-16
L2_hg19_chr14_+_105953222	CRIP1	0.767542	2.58889e-17	1.17317e-16
L2_hg19_chr22_-_36761082	MYH9	0.767521	2.59698e-17	1.17469e-16
L2_hg19_chr16_+_30194926	CORO1A	0.76743	2.63327e-17	1.18976e-16
L2_hg19_chr6_-_133035193	VNN1	0.767364	2.66013e-17	1.20072e-16
L2_hg19_chr5_-_140998565	DIAPH1	0.767345	2.66767e-17	1.20294e-16
L2_hg19_chr2_+_162016938	TANK	0.767335	2.672e-17	1.20371e-16
L2_hg19_chr3_+_53195232	PRKCD	0.767207	2.72449e-17	1.22616e-16
L2_hg19_chr16_+_27325294	IL4R	0.767175	2.73777e-17	1.23093e-16
L2_hg19_chr19_+_13972849	NANOS3	0.767042	2.79384e-17	1.25368e-16
L2_hg19_chr3_+_122512804	DIRC2	0.767029	2.79924e-17	1.25488e-16
L2_hg19_chr19_+_39390610	NFKBIB	0.767015	2.80511e-17	1.25629e-16
L2_hg19_chr9_+_127023746	NEK6	0.766986	2.81769e-17	1.26069e-16
L2_hg19_chr17_-_42276720	ATXN7L3	0.766968	2.82557e-17	1.26298e-16
L2_hg19_chr2_+_28618592	FOSL2	0.766892	2.85839e-17	1.27641e-16
L2_hg19_chr17_+_43320657	FMNL1	0.766714	2.93672e-17	1.30885e-16
L2_hg19_chr20_-_47894593	ZNFX1	0.766632	2.97333e-17	1.32187e-16
L2_hg19_chr10_+_51572443	NCOA4	0.766595	2.99014e-17	1.32751e-16
L2_hg19_chr11_+_61735277	AP003733.1	0.766568	3.0023e-17	1.33162e-16
L2_hg19_chr17_+_81052464	METRNL	0.766519	3.02473e-17	1.34027e-16
L2_hg19_chr3_-_10029075	EMC3	0.766447	3.05823e-17	1.35381e-16
L2_hg19_chr9_-_117692563	TNFSF8	0.766114	3.21661e-17	1.42118e-16
L2_hg19_chr1_-_153508466	S100A6	0.7661	3.22324e-17	1.42275e-16
L2_hg19_chr2_+_28615724	FOSL2	0.766047	3.24932e-17	1.43288e-16
L2_hg19_chr19_+_10381165	ICAM1	0.76586	3.34279e-17	1.46987e-16
L2_hg19_chr1_-_236030202	LYST	0.765792	3.37737e-17	1.48365e-16
L2_hg19_chr5_-_90679565	ARRDC3	0.765781	3.383e-17	1.48471e-16
L2_hg19_chr4_-_84255997	HPSE	0.765749	3.39918e-17	1.49038e-16
L2_hg19_chr13_-_21635724	LATS2	0.765621	3.46543e-17	1.51366e-16
L2_hg19_chr18_+_3247851	MYL12A	0.765526	3.51594e-17	1.53426e-16
L2_hg19_chr10_+_129845880	PTPRE	0.765408	3.57864e-17	1.55718e-16
L2_hg19_chr11_-_2323120	C11orf21	0.765329	3.62201e-17	1.57456e-16
L2_hg19_chr20_-_4795751	RASSF2	0.765262	3.65856e-17	1.58895e-16
L2_hg19_chr15_+_93443553	CHD2	0.765249	3.66589e-17	1.59063e-16
L2_hg19_chr11_-_3818783	NUP98	0.765238	3.67177e-17	1.59115e-16
L2_hg19_chr19_+_41859545	TMEM91	0.765222	3.68057e-17	1.59249e-16
L2_hg19_chr6_+_44094653	TMEM63B	0.765215	3.68484e-17	1.59284e-16
L2_hg19_chr19_+_7707386	STXBP2	0.765036	3.78566e-17	1.63316e-16
L2_hg19_chr19_-_54824416	LILRA5	0.76503	3.78878e-17	1.63316e-16
L2_hg19_chr15_+_80352017	ZFAND6	0.764972	3.82201e-17	1.64569e-16
L2_hg19_chr15_+_85291379	ZNF592	0.76494	3.84043e-17	1.65077e-16
L2_hg19_chr17_-_62207503	ERN1	0.764919	3.85276e-17	1.65453e-16
L2_hg19_chr11_-_104916055	CARD16	0.76489	3.86964e-17	1.66022e-16
L2_hg19_chr5_-_131630895	P4HA2	0.76488	3.87558e-17	1.66122e-16
L2_hg19_chr22_+_24823594	ADORA2A	0.76476	3.94578e-17	1.68816e-16
L2_hg19_chr12_-_57871871	ARHGAP9	0.764528	4.08637e-17	1.74344e-16
L2_hg19_chr1_-_153917724	DENND4B	0.764366	4.18709e-17	1.78476e-16
L2_hg19_chr19_+_3136030	GNA15	0.764355	4.19379e-17	1.78596e-16
L2_hg19_chr19_+_48828629	EMP3	0.764259	4.25453e-17	1.80847e-16
L2_hg19_chr6_+_34203728	HMGA1	0.764094	4.36134e-17	1.85216e-16
L2_hg19_chr19_+_1067180	HMHA1	0.763802	4.55667e-17	1.93154e-16
L2_hg19_chr3_+_38180151	MYD88	0.76378	4.57122e-17	1.93414e-16
L2_hg19_chr3_+_171763797	FNDC3B	0.763745	4.59516e-17	1.94248e-16
L2_hg19_chr22_+_50354073	PIM3	0.763738	4.60044e-17	1.94293e-16
L2_hg19_chr13_+_108922404	TNFSF13B	0.763685	4.63723e-17	1.95487e-16
L2_hg19_chr16_-_31214069	PYCARD	0.763456	4.79865e-17	2.02106e-16
L2_hg19_chr1_-_184943584	FAM129A	0.76344	4.81016e-17	2.02406e-16
L2_hg19_chr1_+_109632988	TMEM167B	0.763431	4.81674e-17	2.02497e-16
L2_hg19_chr14_+_91708489	CTD-2547L24.3	0.763409	4.83251e-17	2.02789e-16
L2_hg19_chr12_+_25054164	AC026310.1	0.763376	4.85604e-17	2.0322e-16
L2_hg19_chr15_+_63796199	USP3	0.763323	4.89474e-17	2.04653e-16
L2_hg19_chr10_+_43633892	CSGALNACT2	0.763301	4.91064e-17	2.05131e-16
L2_hg19_chr7_+_50344311	IKZF1	0.763216	4.97349e-17	2.07003e-16
L2_hg19_chr3_-_71834298	PROK2	0.763128	5.03973e-17	2.09381e-16
L2_hg19_chrX_-_19905644	SH3KBP1	0.762854	5.24935e-17	2.17304e-16
L2_hg19_chr5_-_150473708	TNIP1	0.762741	5.33921e-17	2.20428e-16
L2_hg19_chr20_-_56195481	ZBP1	0.762674	5.39258e-17	2.22379e-16
L2_hg19_chr11_-_3859106	RHOG	0.762669	5.39614e-17	2.22379e-16
L2_hg19_chr1_+_26869414	RPS6KA1	0.762661	5.40322e-17	2.22471e-16
L2_hg19_chr16_-_11723076	LITAF	0.762571	5.47597e-17	2.25265e-16
L2_hg19_chr11_+_9482558	ZNF143	0.762429	5.59286e-17	2.29867e-16
L2_hg19_chr2_+_219081911	ARPC2	0.762397	5.61948e-17	2.30755e-16
L2_hg19_chr15_+_76628337	ISL2	0.762387	5.62778e-17	2.3089e-16
L2_hg19_chr4_-_185395200	IRF2	0.762265	5.731e-17	2.34915e-16
L2_hg19_chr19_-_54327567	NLRP12	0.762182	5.80223e-17	2.37411e-16
L2_hg19_chr20_-_47887838	ZNFX1	0.76207	5.89944e-17	2.40959e-16
L2_hg19_chr2_-_47169423	MCFD2	0.762047	5.91918e-17	2.41551e-16
L2_hg19_chr4_-_185734548	ACSL1	0.762038	5.92725e-17	2.41666e-16
L2_hg19_chr1_+_153330329	S100A9	0.761875	6.07205e-17	2.46909e-16
L2_hg19_chr1_-_183560045	NCF2	0.76187	6.07733e-17	2.46909e-16
L2_hg19_chr11_+_2466237	KCNQ1	0.761858	6.08764e-17	2.47109e-16
L2_hg19_chr12_-_752794	NINJ2	0.761774	6.16372e-17	2.49976e-16
L2_hg19_chr1_-_160832676	CD244	0.761723	6.21113e-17	2.51455e-16
L2_hg19_chr1_+_117544381	CD101	0.76161	6.31584e-17	2.54796e-16
L2_hg19_chr9_+_95726603	FGD3	0.761603	6.32255e-17	2.54843e-16
L2_hg19_chr3_+_9839823	ARPC4-TTLL3	0.761588	6.33628e-17	2.5512e-16
L2_hg19_chr16_-_11350056	SOCS1	0.761418	6.49807e-17	2.6123e-16
L2_hg19_chr19_+_45971073	FOSB	0.76137	6.54386e-17	2.62841e-16
L2_hg19_chr22_+_18260351	LINC00528	0.761346	6.56733e-17	2.63408e-16
L2_hg19_chr11_-_65667858	FOSL1	0.761309	6.60377e-17	2.64554e-16
L2_hg19_chr21_-_36421573	RUNX1	0.761173	6.73766e-17	2.69448e-16
L2_hg19_chr19_+_18284622	IFI30	0.761088	6.82299e-17	2.72623e-16
L2_hg19_chr19_-_51875907	NKG7	0.761011	6.90118e-17	2.7503e-16
L2_hg19_chr1_+_203734310	LAX1	0.760947	6.96673e-17	2.76921e-16
L2_hg19_chr21_-_46340813	ITGB2	0.760864	7.05196e-17	2.80067e-16
L2_hg19_chr12_-_110888129	ARPC3	0.760705	7.22004e-17	2.86247e-16
L2_hg19_chr8_+_56792393	LYN	0.760535	7.4036e-17	2.93226e-16
L2_hg19_chr9_+_134103531	NUP214	0.760529	7.4094e-17	2.93226e-16
L2_hg19_chr4_-_80994382	ANTXR2	0.760524	7.41522e-17	2.93226e-16
L2_hg19_chr13_+_96329408	DNAJC3	0.760503	7.43851e-17	2.93895e-16
L2_hg19_chr1_-_45273022	TCTEX1D4	0.760468	7.47662e-17	2.95147e-16
L2_hg19_chr12_-_96390121	HAL	0.760312	7.65062e-17	3.01497e-16
L2_hg19_chr22_+_37318267	CSF2RB	0.760254	7.71551e-17	3.03387e-16
L2_hg19_chr11_+_59554561	STX3	0.760252	7.71838e-17	3.03387e-16
L2_hg19_chr1_+_161475246	FCGR2A	0.760237	7.73573e-17	3.03809e-16
L2_hg19_chr20_-_5591646	GPCPD1	0.760226	7.74786e-17	3.04026e-16
L2_hg19_chr12_+_106694757	TCP11L2	0.760194	7.78458e-17	3.05206e-16
L2_hg19_chr17_+_72733394	RAB37	0.760057	7.94318e-17	3.10675e-16
L2_hg19_chr12_-_113772911	SLC24A6	0.760056	7.94437e-17	3.10675e-16
L2_hg19_chr22_-_30662839	OSM	0.760012	7.99581e-17	3.12421e-16
L2_hg19_chr7_+_28725037	CREB5	0.759987	8.02472e-17	3.13284e-16
L2_hg19_chr10_-_32636085	EPC1	0.759811	8.23531e-17	3.21233e-16
L2_hg19_chr8_+_18067655	NAT1	0.759625	8.46359e-17	3.29299e-16
L2_hg19_chr6_-_32821475	TAP1	0.759534	8.57662e-17	3.33414e-16
L2_hg19_chr15_-_59981518	BNIP2	0.759492	8.63033e-17	3.35219e-16
L2_hg19_chr20_+_35202673	TGIF2-C20orf24	0.759443	8.69192e-17	3.37326e-16
L2_hg19_chr1_-_84972259	GNG5	0.759428	8.7115e-17	3.37336e-16
L2_hg19_chr2_-_128145550	MAP3K2	0.759417	8.7251e-17	3.37473e-16
L2_hg19_chr5_-_172198197	DUSP1	0.759204	9.00146e-17	3.4787e-16
L2_hg19_chr16_-_88717460	CYBA	0.759183	9.02956e-17	3.4837e-16
L2_hg19_chr3_+_38207089	OXSR1	0.75914	9.08601e-17	3.50253e-16
L2_hg19_chr15_+_45722808	C15orf48	0.759041	9.21975e-17	3.55111e-16
L2_hg19_chr19_+_55105096	LILRA1	0.758963	9.32457e-17	3.58147e-16
L2_hg19_chr1_-_89591767	GBP2	0.75896	9.32974e-17	3.58147e-16
L2_hg19_chr14_+_75743987	FOS	0.758912	9.39535e-17	3.60064e-16
L2_hg19_chr17_-_49199184	SPAG9	0.758846	9.48586e-17	3.62927e-16
L2_hg19_chr16_-_48419906	SIAH1	0.758701	9.68876e-17	3.70074e-16
L2_hg19_chr6_-_13328086	TBC1D7	0.758681	9.71793e-17	3.70879e-16
L2_hg19_chr15_-_51057902	SPPL2A	0.758651	9.76018e-17	3.72183e-16
L2_hg19_chr3_+_50654581	MAPKAPK3	0.758438	1.00682e-16	3.83609e-16
L2_hg19_chr16_-_3306632	MEFV	0.758422	1.00917e-16	3.84187e-16
L2_hg19_chr19_+_42387266	ARHGEF1	0.758406	1.01152e-16	3.84722e-16
L2_hg19_chr12_-_57914293	DDIT3	0.758396	1.01309e-16	3.84722e-16
L2_hg19_chr20_-_42839410	C20orf111	0.758396	1.01309e-16	3.84722e-16
L2_hg19_chrX_+_23801289	SAT1	0.758353	1.0194e-16	3.86798e-16
L2_hg19_chr5_-_39274566	FYB	0.758186	1.04453e-16	3.95683e-16
L2_hg19_chr14_+_92980124	RIN3	0.75814	1.05152e-16	3.98e-16
L2_hg19_chr1_+_67395952	MIER1	0.758066	1.06299e-16	4.0173e-16
L2_hg19_chr3_+_48264988	CAMP	0.758065	1.06312e-16	4.0173e-16
L2_hg19_chr10_-_60027653	IPMK	0.757938	1.08294e-16	4.08881e-16
L2_hg19_chr17_+_7589997	WRAP53	0.757911	1.08718e-16	4.10147e-16
L2_hg19_chr3_-_122513048	HSPBAP1	0.757901	1.08878e-16	4.10414e-16
L2_hg19_chr3_+_47021312	NBEAL2	0.757842	1.09813e-16	4.13261e-16
L2_hg19_chr2_-_28113980	RBKS	0.757725	1.11699e-16	4.19669e-16
L2_hg19_chr3_-_46249802	CCR1	0.75764	1.1309e-16	4.24548e-16
L2_hg19_chr15_+_86087319	AKAP13	0.757536	1.1481e-16	4.30655e-16
L2_hg19_chr11_+_59522854	STX3	0.757491	1.15564e-16	4.3313e-16
L2_hg19_chr11_-_615949	IRF7	0.757448	1.16281e-16	4.3546e-16
L2_hg19_chr19_+_6772484	VAV1	0.757427	1.16642e-16	4.36385e-16
L2_hg19_chr2_+_113885174	IL1RN	0.757423	1.16717e-16	4.36385e-16
L2_hg19_chr2_+_75061253	HK2	0.757363	1.17727e-16	4.398e-16
L2_hg19_chr9_+_273045	DOCK8	0.757188	1.20751e-16	4.50732e-16
L2_hg19_chr17_+_80195181	SLC16A3	0.757114	1.22062e-16	4.55256e-16
L2_hg19_chr3_+_10206602	IRAK2	0.757087	1.22547e-16	4.56694e-16
L2_hg19_chr2_-_175499332	WIPF1	0.757001	1.24068e-16	4.61241e-16
L2_hg19_chr19_+_17186601	MYO9B	0.75697	1.24644e-16	4.62631e-16
L2_hg19_chr12_+_65174295	TBC1D30	0.756924	1.25466e-16	4.65308e-16
L2_hg19_chr6_+_159071085	SYTL3	0.756767	1.28347e-16	4.75607e-16
L2_hg19_chr8_-_37595086	RP11-863K10.7	0.756757	1.28532e-16	4.75911e-16
L2_hg19_chr2_+_201980903	CFLAR	0.756746	1.28742e-16	4.76187e-16
L2_hg19_chr1_+_2488001	TNFRSF14	0.756735	1.28941e-16	4.76187e-16
L2_hg19_chr1_+_10459439	PGD	0.756734	1.2897e-16	4.76187e-16
L2_hg19_chr17_-_66288106	SLC16A6	0.756731	1.29021e-16	4.76187e-16
L2_hg19_chr10_+_104155461	NFKB2	0.756533	1.32767e-16	4.88834e-16
L2_hg19_chr12_+_9822312	CLEC2D	0.756507	1.33271e-16	4.90295e-16
L2_hg19_chr19_-_18197743	IL12RB1	0.756468	1.34031e-16	4.92304e-16
L2_hg19_chr8_+_22438023	PDLIM2	0.756444	1.34494e-16	4.93588e-16
L2_hg19_chr6_-_32811799	PSMB8	0.756374	1.35865e-16	4.97451e-16
L2_hg19_chr11_+_82868196	PCF11	0.756182	1.39675e-16	5.10993e-16
L2_hg19_chr8_+_74903641	LY96	0.75615	1.4032e-16	5.12945e-16
L2_hg19_chr1_+_110162507	AMPD2	0.755916	1.45139e-16	5.28038e-16
L2_hg19_chr5_-_131826464	IRF1	0.755842	1.46705e-16	5.32893e-16
L2_hg19_chr1_-_8000896	TNFRSF9	0.755808	1.47411e-16	5.35035e-16
L2_hg19_chr12_+_66583070	IRAK3	0.755799	1.47608e-16	5.35325e-16
L2_hg19_chr19_+_19496651	GATAD2A	0.755661	1.50578e-16	5.45236e-16
L2_hg19_chr12_-_123187900	HCAR2	0.755618	1.51499e-16	5.47708e-16
L2_hg19_chr19_-_46196137	SNRPD2	0.755503	1.54042e-16	5.56465e-16
L2_hg19_chr12_-_8692325	CLEC4E	0.755252	1.59681e-16	5.75929e-16
L2_hg19_chr1_-_38325263	MTF1	0.755235	1.60083e-16	5.76927e-16
L2_hg19_chr4_+_2794811	SH3BP2	0.755182	1.61311e-16	5.80469e-16
L2_hg19_chr12_-_53601034	ITGB7	0.755181	1.61318e-16	5.80469e-16
L2_hg19_chr11_+_10327249	ADM	0.755136	1.62376e-16	5.83359e-16
L2_hg19_chr11_-_64646821	EHD1	0.755117	1.62816e-16	5.84482e-16
L2_hg19_chr5_-_49737113	EMB	0.755075	1.63795e-16	5.8754e-16
L2_hg19_chr8_-_134310200	NDRG1	0.755033	1.64793e-16	5.89301e-16
L2_hg19_chr2_+_201676644	BZW1	0.755033	1.64799e-16	5.89301e-16
L2_hg19_chr7_-_105925388	NAMPT	0.755001	1.65556e-16	5.91547e-16
L2_hg19_chr20_-_35274598	SLA2	0.754941	1.66972e-16	5.95682e-16
L2_hg19_chr12_-_54694798	NFE2	0.754905	1.67839e-16	5.98308e-16
L2_hg19_chr6_-_24936187	FAM65B	0.754889	1.68224e-16	5.99215e-16
L2_hg19_chr8_+_56852795	LYN	0.754565	1.7624e-16	6.25829e-16
L2_hg19_chr20_+_825334	FAM110A	0.754506	1.77728e-16	6.30607e-16
L2_hg19_chr14_-_35344544	BAZ1A	0.754501	1.7786e-16	6.30607e-16
L2_hg19_chr8_-_90996235	NBN	0.754362	1.81426e-16	6.42259e-16
L2_hg19_chr19_+_17213006	MYO9B	0.754224	1.85041e-16	6.53548e-16
L2_hg19_chr2_+_228678557	CCL20	0.754209	1.85436e-16	6.54439e-16
L2_hg19_chr5_-_180229802	MGAT1	0.754118	1.87878e-16	6.61531e-16
L2_hg19_chr11_+_67171400	TBC1D10C	0.753734	1.9846e-16	6.96124e-16
L2_hg19_chr1_-_27951425	FGR	0.753716	1.98975e-16	6.97398e-16
L2_hg19_chr15_+_94774795	MCTP2	0.753675	2.00123e-16	7.00889e-16
L2_hg19_chr20_-_23066960	CD93	0.753649	2.00863e-16	7.02946e-16
L2_hg19_chr15_-_40401073	BMF	0.753612	2.01937e-16	7.05092e-16
L2_hg19_chr6_-_159466022	TAGAP	0.753569	2.03166e-16	7.08844e-16
L2_hg19_chr20_+_21283980	XRN2	0.753468	2.0611e-16	7.18569e-16
L2_hg19_chr11_-_58346363	LPXN	0.753456	2.06482e-16	7.19322e-16
L2_hg19_chr3_-_156878548	CCNL1	0.753376	2.08838e-16	7.26979e-16
L2_hg19_chr14_+_52327329	GNG2	0.753245	2.12773e-16	7.40116e-16
L2_hg19_chr6_+_13272958	PHACTR1	0.753231	2.13188e-16	7.40997e-16
L2_hg19_chr17_-_76732971	CYTH1	0.753224	2.13419e-16	7.41238e-16
L2_hg19_chr20_-_52210377	ZNF217	0.753104	2.17072e-16	7.52873e-16
L2_hg19_chr6_+_12008998	HIVEP1	0.753104	2.17096e-16	7.52873e-16
L2_hg19_chr14_-_23292574	SLC7A7	0.753086	2.17644e-16	7.52898e-16
L2_hg19_chr16_-_74734759	MLKL	0.753085	2.1766e-16	7.52898e-16
L2_hg19_chr12_-_123201354	HCAR3	0.753082	2.17759e-16	7.52898e-16
L2_hg19_chr1_+_174933919	RABGAP1L	0.753003	2.20219e-16	7.60832e-16
L2_hg19_chr9_+_93564100	SYK	0.75299	2.20644e-16	7.61705e-16
L2_hg19_chrX_-_70330892	IL2RG	0.752984	2.20803e-16	7.61705e-16
L2_hg19_chr3_+_150126084	TSC22D2	0.752936	2.22318e-16	7.65794e-16
L2_hg19_chr3_-_156877935	CCNL1	0.752894	2.23667e-16	7.69851e-16
L2_hg19_chr2_-_88927662	EIF2AK3	0.752862	2.24672e-16	7.7273e-16
L2_hg19_chr12_-_8218954	C3AR1	0.752841	2.25364e-16	7.74531e-16
L2_hg19_chrX_-_129244856	ELF4	0.752819	2.26048e-16	7.75723e-16
L2_hg19_chr1_+_37940180	ZC3H12A	0.75277	2.27633e-16	7.80577e-16
L2_hg19_chr11_+_73087471	RELT	0.752702	2.29835e-16	7.87539e-16
L2_hg19_chr20_-_5556594	GPCPD1	0.752648	2.31622e-16	7.92481e-16
L2_hg19_chr17_-_74722661	JMJD6	0.752564	2.34391e-16	8.01358e-16
L2_hg19_chr16_+_50775996	CYLD	0.752436	2.38674e-16	8.15395e-16
L2_hg19_chr6_-_144385711	PLAGL1	0.752398	2.39984e-16	8.19111e-16
L2_hg19_chr6_+_116692109	DSE	0.752298	2.43399e-16	8.28458e-16
L2_hg19_chr17_-_72709061	CD300LF	0.752238	2.45455e-16	8.34221e-16
L2_hg19_chr9_+_95858499	C9orf89	0.752223	2.45981e-16	8.35389e-16
L2_hg19_chr5_-_134734917	H2AFY	0.752138	2.48964e-16	8.44272e-16
L2_hg19_chr1_-_204380944	PPP1R15B	0.752053	2.51982e-16	8.53876e-16
L2_hg19_chr7_+_2559407	LFNG	0.752	2.53886e-16	8.58429e-16
L2_hg19_chr19_-_43969759	LYPD3	0.751963	2.5522e-16	8.62305e-16
L2_hg19_chr20_+_57266771	NPEPL1	0.751872	2.58521e-16	8.71537e-16
L2_hg19_chr1_-_65432231	JAK1	0.751798	2.61249e-16	8.79443e-16
L2_hg19_chr19_+_18112044	ARRDC2	0.751702	2.64809e-16	8.87524e-16
L2_hg19_chr15_-_80263524	BCL2A1	0.751686	2.65413e-16	8.88653e-16
L2_hg19_chr19_-_42133441	CEACAM4	0.751683	2.65532e-16	8.88653e-16
L2_hg19_chr15_+_86098584	AKAP13	0.751611	2.68218e-16	8.96988e-16
L2_hg19_chr15_-_51914961	DMXL2	0.751564	2.70033e-16	9.02401e-16
L2_hg19_chr6_+_146864968	RAB32	0.751532	2.71253e-16	9.05818e-16
L2_hg19_chr17_+_62501631	CEP95	0.751521	2.7166e-16	9.06521e-16
L2_hg19_chr10_+_112678370	SHOC2	0.751451	2.74345e-16	9.14151e-16
L2_hg19_chr5_-_142782847	NR3C1	0.751436	2.74944e-16	9.15483e-16
L2_hg19_chr15_-_40600048	PLCB2	0.751291	2.80626e-16	9.33727e-16
L2_hg19_chr20_+_35202018	TGIF2	0.751249	2.82268e-16	9.38511e-16
L2_hg19_chr7_+_102074021	ORAI2	0.750851	2.98578e-16	9.90589e-16
L2_hg19_chr3_+_38178930	MYD88	0.750795	3.0094e-16	9.97707e-16
L2_hg19_chr17_-_36981573	CWC25	0.750787	3.01272e-16	9.98085e-16
L2_hg19_chr12_+_54891535	NCKAP1L	0.750574	3.10423e-16	1.02618e-15
L2_hg19_chr5_+_176853733	GRK6	0.75051	3.1322e-16	1.03468e-15
L2_hg19_chr9_-_139440499	NOTCH1	0.75034	3.20799e-16	1.05744e-15
L2_hg19_chr2_+_201987254	CFLAR	0.750298	3.22682e-16	1.06225e-15
L2_hg19_chr1_+_11796193	AGTRAP	0.750276	3.23686e-16	1.06467e-15
L2_hg19_chr1_-_25573944	C1orf63	0.750223	3.26112e-16	1.07188e-15
L2_hg19_chr2_+_201983438	CFLAR	0.750169	3.28555e-16	1.07913e-15
L2_hg19_chr1_-_159880341	AL590560.1	0.750086	3.32411e-16	1.09024e-15
L2_hg19_chr3_+_171757408	FNDC3B	0.750042	3.3449e-16	1.09628e-15
L2_hg19_chr10_+_104154310	NFKB2	0.749922	3.40175e-16	1.11174e-15
L2_hg19_chr20_+_49126919	PTPN1	0.749872	3.42566e-16	1.11876e-15
L2_hg19_chr8_-_9008165	PPP1R3B	0.749861	3.43077e-16	1.11963e-15
L2_hg19_chr17_-_10017901	GAS7	0.74979	3.46497e-16	1.12839e-15
L2_hg19_chr3_+_122283223	DTX3L	0.749776	3.47191e-16	1.12984e-15
L2_hg19_chr19_+_10395862	ICAM4	0.749751	3.48379e-16	1.13211e-15
L2_hg19_chr1_+_247712436	GCSAML	0.749724	3.49698e-16	1.13556e-15
L2_hg19_chr3_-_49449405	RHOA	0.749691	3.51352e-16	1.13935e-15
L2_hg19_chr7_+_115850602	TES	0.749627	3.54505e-16	1.14877e-15
L2_hg19_chr20_+_43803542	PI3	0.749558	3.57935e-16	1.15825e-15
L2_hg19_chr5_+_75698876	IQGAP2	0.749538	3.58914e-16	1.1606e-15
L2_hg19_chr6_+_139456242	HECA	0.749478	3.61968e-16	1.16965e-15
L2_hg19_chr2_+_30369872	YPEL5	0.749414	3.65213e-16	1.17931e-15
L2_hg19_chr5_-_150466720	TNIP1	0.7494	3.65903e-16	1.17988e-15
L2_hg19_chr15_+_90544018	ZNF710	0.749385	3.66716e-16	1.18167e-15
L2_hg19_chr17_+_28705953	CPD	0.749339	3.69034e-16	1.18831e-15
L2_hg19_chr10_-_91174249	LIPA	0.749278	3.72235e-16	1.19694e-15
L2_hg19_chr6_+_31620180	APOM	0.749212	3.75675e-16	1.20462e-15
L2_hg19_chr5_+_56111375	MAP3K1	0.749169	3.77914e-16	1.21011e-15
L2_hg19_chr16_-_88770542	RNF166	0.748986	3.87671e-16	1.23963e-15
L2_hg19_chr19_-_36233349	IGFLR1	0.748961	3.89029e-16	1.24311e-15
L2_hg19_chr22_+_38035696	SH3BP1	0.748914	3.91622e-16	1.25052e-15
L2_hg19_chr15_+_45028230	TRIM69	0.748892	3.92826e-16	1.2535e-15
L2_hg19_chr2_+_161993473	TANK	0.748884	3.93256e-16	1.254e-15
L2_hg19_chr6_+_36410793	KCTD20	0.748743	4.01026e-16	1.27789e-15
L2_hg19_chr9_-_88967927	ZCCHC6	0.748663	4.05523e-16	1.29132e-15
L2_hg19_chr10_-_99161011	RRP12	0.748648	4.06411e-16	1.29326e-15
L2_hg19_chr19_-_12777527	MAN2B1	0.748531	4.13089e-16	1.31359e-15
L2_hg19_chr4_+_103422538	NFKB1	0.74852	4.13701e-16	1.31463e-15
L2_hg19_chr10_+_30722150	MAP3K8	0.748334	4.24547e-16	1.34723e-15
L2_hg19_chr11_-_67771525	UNC93B1	0.748169	4.34404e-16	1.37535e-15
L2_hg19_chr18_-_18691760	ROCK1	0.748169	4.34404e-16	1.37535e-15
L2_hg19_chr19_-_42721827	DEDD2	0.748116	4.37627e-16	1.38396e-15
L2_hg19_chr10_+_99894414	R3HCC1L	0.748105	4.38274e-16	1.38505e-15
L2_hg19_chr20_+_814410	FAM110A	0.748094	4.38922e-16	1.38615e-15
L2_hg19_chr15_+_89182276	ISG20	0.748052	4.41525e-16	1.3915e-15
L2_hg19_chr2_+_201994272	CFLAR	0.748052	4.41525e-16	1.3915e-15
L2_hg19_chr3_+_158519925	MFSD1	0.747743	4.60843e-16	1.44841e-15
L2_hg19_chr6_-_30585019	PPP1R10	0.747743	4.60843e-16	1.44841e-15
L2_hg19_chr14_-_35873954	NFKBIA	0.747733	4.61523e-16	1.44956e-15
L2_hg19_chr12_+_75874534	GLIPR1	0.747701	4.63571e-16	1.454e-15
L2_hg19_chr6_+_106534210	PRDM1	0.747637	4.67692e-16	1.46592e-15
L2_hg19_chr12_+_56732667	IL23A	0.747627	4.68351e-16	1.46699e-15
L2_hg19_chr14_+_88471478	GPR65	0.747584	4.71153e-16	1.47476e-15
L2_hg19_chr20_+_39657462	TOP1	0.747541	4.7394e-16	1.48247e-15
L2_hg19_chr1_+_193027759	TROVE2	0.747407	4.82804e-16	1.50712e-15
L2_hg19_chr12_+_51632609	DAZAP2	0.747371	4.85247e-16	1.51372e-15
L2_hg19_chr17_+_7758039	TMEM88	0.747172	4.98802e-16	1.55284e-15
L2_hg19_chr15_+_45926976	SQRDL	0.747109	5.03165e-16	1.56325e-15
L2_hg19_chr17_-_6917871	AC040977.1	0.747075	5.05528e-16	1.56953e-15
L2_hg19_chr2_+_109204800	LIMS1	0.747013	5.0987e-16	1.58194e-15
L2_hg19_chr19_-_36391441	NFKBID	0.746928	5.15904e-16	1.59829e-15
L2_hg19_chr7_-_138794465	ZC3HAV1	0.746924	5.16182e-16	1.59829e-15
L2_hg19_chr4_-_185747121	ACSL1	0.746892	5.18463e-16	1.60427e-15
L2_hg19_chr1_-_150704388	CTSS	0.746812	5.24185e-16	1.61979e-15
L2_hg19_chr8_-_41909999	KAT6A	0.746798	5.25234e-16	1.62194e-15
L2_hg19_chr12_+_10124012	CLEC12A	0.746709	5.3171e-16	1.64084e-15
L2_hg19_chr13_+_24844260	SPATA13	0.746683	5.33652e-16	1.64573e-15
L2_hg19_chr6_-_30712323	IER3	0.746668	5.34706e-16	1.64787e-15
L2_hg19_chr2_-_153574532	PRPF40A	0.746519	5.45807e-16	1.6787e-15
L2_hg19_chr3_+_122044093	CSTA	0.746482	5.48639e-16	1.68629e-15
L2_hg19_chr13_-_99229360	STK24	0.746456	5.50632e-16	1.69128e-15
L2_hg19_chrX_+_153770452	IKBKG	0.746319	5.61069e-16	1.72104e-15
L2_hg19_chr15_-_42264751	EHD4	0.746296	5.62877e-16	1.72428e-15
L2_hg19_chr12_-_54813243	ITGA5	0.746164	5.7316e-16	1.75111e-15
L2_hg19_chr21_+_34602254	IFNAR2	0.745955	5.89883e-16	1.79862e-15
L2_hg19_chr21_+_30698731	BACH1	0.745927	5.9216e-16	1.80436e-15
L2_hg19_chr6_-_160114272	SOD2	0.745881	5.95956e-16	1.81472e-15
L2_hg19_chr2_+_61108708	REL	0.745838	5.99453e-16	1.82295e-15
L2_hg19_chr15_-_34610972	SLC12A6	0.745768	6.05295e-16	1.8395e-15
L2_hg19_chr2_-_163175161	IFIH1	0.745753	6.06506e-16	1.84075e-15
L2_hg19_chr7_+_112090514	IFRD1	0.745743	6.07394e-16	1.84223e-15
L2_hg19_chr4_-_76862158	NAAA	0.745583	6.20855e-16	1.88181e-15
L2_hg19_chr3_-_53290037	TKT	0.745455	6.31831e-16	1.91382e-15
L2_hg19_chr17_+_7757288	TMEM88	0.745359	6.40186e-16	1.93657e-15
L2_hg19_chr12_+_69742160	LYZ	0.745327	6.42994e-16	1.94251e-15
L2_hg19_chr6_+_12011990	HIVEP1	0.745221	6.52443e-16	1.9646e-15
L2_hg19_chr2_-_64371553	PELI1	0.745189	6.55303e-16	1.97063e-15
L2_hg19_chr2_-_157189650	NR4A2	0.74515	6.58868e-16	1.98005e-15
L2_hg19_chr19_+_49840164	CD37	0.745117	6.61841e-16	1.98769e-15
L2_hg19_chr13_-_46742655	LCP1	0.745051	6.67801e-16	2.00297e-15
L2_hg19_chr1_+_22379201	CDC42	0.744976	6.74685e-16	2.0223e-15
L2_hg19_chr1_+_93645328	CCDC18	0.74497	6.75307e-16	2.0226e-15
L2_hg19_chr1_-_153606836	S100A13	0.744966	6.75669e-16	2.0226e-15
L2_hg19_chr3_+_101568357	NFKBIZ	0.744955	6.76654e-16	2.02423e-15
L2_hg19_chr1_-_185280655	IVNS1ABP	0.744895	6.82248e-16	2.03964e-15
L2_hg19_chr1_-_25256766	RUNX3	0.744768	6.94147e-16	2.07252e-15
L2_hg19_chr15_+_91426462	FES	0.744753	6.95632e-16	2.0756e-15
L2_hg19_chr12_-_46384355	SCAF11	0.74471	6.99693e-16	2.08501e-15
L2_hg19_chr19_+_42381349	CD79A	0.744456	7.24421e-16	2.15312e-15
L2_hg19_chrX_+_78200899	P2RY10	0.744444	7.25625e-16	2.1553e-15
L2_hg19_chr4_+_2800781	SH3BP2	0.744341	7.35849e-16	2.18284e-15
L2_hg19_chr14_-_94856299	SERPINA1	0.744299	7.40132e-16	2.19413e-15
L2_hg19_chr19_-_44174319	PLAUR	0.744285	7.41578e-16	2.197e-15
L2_hg19_chr2_-_96811946	DUSP2	0.744213	7.48867e-16	2.21717e-15
L2_hg19_chr19_-_47616362	ZC3H4	0.744146	7.55705e-16	2.23453e-15
L2_hg19_chr11_-_615665	IRF7	0.744129	7.57524e-16	2.23847e-15
L2_hg19_chr2_-_96811178	DUSP2	0.743944	7.76821e-16	2.29107e-15
L2_hg19_chr4_-_185747579	ACSL1	0.7437	8.0304e-16	2.36537e-15
L2_hg19_chr17_+_43322405	FMNL1	0.743608	8.13229e-16	2.39231e-15
L2_hg19_chr17_-_33416919	RFFL	0.74355	8.19609e-16	2.40799e-15
L2_hg19_chr16_-_88767354	RNF166	0.743495	8.25754e-16	2.4214e-15
L2_hg19_chr11_-_9286889	DENND5A	0.743295	8.48537e-16	2.48346e-15
L2_hg19_chr6_-_167370037	RP11-514O12.4	0.743146	8.65876e-16	2.52937e-15
L2_hg19_chr1_-_33430409	RNF19B	0.74305	8.77204e-16	2.55921e-15
L2_hg19_chr10_-_101381044	SLC25A28	0.74295	8.89224e-16	2.58934e-15
L2_hg19_chr10_+_49892917	WDFY4	0.742763	9.12051e-16	2.65245e-15
L2_hg19_chr2_-_136743444	DARS	0.742699	9.20026e-16	2.67336e-15
L2_hg19_chr22_+_44464985	PARVB	0.742691	9.2092e-16	2.67336e-15
L2_hg19_chr14_+_50359813	ARF6	0.742518	9.42787e-16	2.73319e-15
L2_hg19_chr19_+_10959090	C19orf38	0.742363	9.62726e-16	2.78748e-15
L2_hg19_chr17_-_8814797	PIK3R5	0.74226	9.76257e-16	2.82487e-15
L2_hg19_chr6_+_89790469	PNRC1	0.742241	9.78738e-16	2.83027e-15
L2_hg19_chr3_+_156394614	TIPARP	0.74223	9.80248e-16	2.83285e-15
L2_hg19_chr2_+_97203143	ARID5A	0.742192	9.85316e-16	2.84571e-15
L2_hg19_chr4_-_38807248	TLR1	0.742043	1.00538e-15	2.90002e-15
L2_hg19_chr2_+_70313615	PCBP1	0.741968	1.01557e-15	2.92573e-15
L2_hg19_chr2_+_202098228	CASP8	0.741938	1.01972e-15	2.93585e-15
L2_hg19_chr22_-_39096944	JOSD1	0.741858	1.03071e-15	2.96192e-15
L2_hg19_chr16_-_88717976	CYBA	0.741662	1.05839e-15	3.03766e-15
L2_hg19_chr8_+_96146142	PLEKHF2	0.741571	1.07143e-15	3.07124e-15
L2_hg19_chr11_+_71709974	IL18BP	0.741358	1.10258e-15	3.15662e-15
L2_hg19_chr14_-_73876746	NUMB	0.741056	1.14836e-15	3.28357e-15
L2_hg19_chr1_-_89530890	GBP1	0.741028	1.15262e-15	3.2937e-15
L2_hg19_chrX_-_23761392	ACOT9	0.74073	1.19969e-15	3.41758e-15
L2_hg19_chrX_+_16737789	SYAP1	0.740698	1.20484e-15	3.43013e-15
L2_hg19_chr3_-_127310940	TPRA1	0.740325	1.26668e-15	3.59507e-15
L2_hg19_chr17_-_2300078	MNT	0.74028	1.2743e-15	3.61221e-15
L2_hg19_chr9_-_33167156	B4GALT1	0.74023	1.2829e-15	3.63435e-15
L2_hg19_chr12_-_72057626	ZFC3H1	0.740177	1.29207e-15	3.65583e-15
L2_hg19_chr1_-_153518281	S100A4	0.740124	1.30131e-15	3.6797e-15
L2_hg19_chr5_-_150418735	TNIP1	0.740113	1.30322e-15	3.68284e-15
L2_hg19_chr12_+_8666169	CLEC4D	0.740026	1.3185e-15	3.72374e-15
L2_hg19_chr19_+_1940949	CSNK1G2	0.740019	1.31968e-15	3.72476e-15
L2_hg19_chr5_+_175968692	CDHR2	0.739885	1.34353e-15	3.78977e-15
L2_hg19_chr4_+_1723248	TACC3	0.739862	1.34764e-15	3.79667e-15
L2_hg19_chr6_+_31619845	APOM	0.739858	1.34846e-15	3.79667e-15
L2_hg19_chr1_-_160681611	CD48	0.73982	1.35532e-15	3.81366e-15
L2_hg19_chr1_+_158815529	MNDA	0.739643	1.38773e-15	3.90245e-15
L2_hg19_chr17_+_7791072	CHD3	0.739521	1.41049e-15	3.96405e-15
L2_hg19_chr6_+_31555708	LST1	0.739513	1.41193e-15	3.96567e-15
L2_hg19_chr11_-_65548405	AP5B1	0.739368	1.43956e-15	4.03833e-15
L2_hg19_chr1_+_66797927	PDE4B	0.739347	1.44366e-15	4.04734e-15
L2_hg19_chr12_+_32638906	FGD4	0.739294	1.45394e-15	4.07368e-15
L2_hg19_chr3_-_15470280	METTL6	0.739277	1.45707e-15	4.07997e-15
L2_hg19_chr20_-_48330414	B4GALT5	0.73923	1.46637e-15	4.10351e-15
L2_hg19_chr3_+_151986720	MBNL1	0.739091	1.49366e-15	4.17733e-15
L2_hg19_chr1_-_36852131	STK40	0.739067	1.49844e-15	4.18815e-15
L2_hg19_chr9_-_130667602	ST6GALNAC6	0.738987	1.51448e-15	4.23043e-15
L2_hg19_chr17_-_76837520	USP36	0.738965	1.51892e-15	4.24024e-15
L2_hg19_chr18_+_2655724	SMCHD1	0.738942	1.52359e-15	4.24812e-15
L2_hg19_chr5_-_137878853	ETF1	0.738942	1.52359e-15	4.24812e-15
L2_hg19_chr3_+_46448749	CCRL2	0.738904	1.53146e-15	4.26708e-15
L2_hg19_chr5_+_142149941	ARHGAP26	0.7389	1.53225e-15	4.26708e-15
L2_hg19_chr1_+_221052784	HLX	0.738879	1.5366e-15	4.2766e-15
L2_hg19_chr19_+_49375677	PPP1R15A	0.738847	1.54314e-15	4.28961e-15
L2_hg19_chr12_-_9913496	CD69	0.738731	1.56705e-15	4.35343e-15
L2_hg19_chr20_+_35201457	TGIF2	0.738601	1.59438e-15	4.42136e-15
L2_hg19_chr20_-_30795540	PLAGL2	0.738549	1.60552e-15	4.43885e-15
L2_hg19_chr6_+_138188395	TNFAIP3	0.738549	1.60552e-15	4.43885e-15
L2_hg19_chr3_+_182971929	B3GNT5	0.738522	1.61131e-15	4.45217e-15
L2_hg19_chr15_+_93447790	CHD2	0.738442	1.62838e-15	4.49125e-15
L2_hg19_chr18_+_11851095	CHMP1B	0.738204	1.68067e-15	4.63267e-15
L2_hg19_chr14_+_93118584	RIN3	0.738176	1.68693e-15	4.64714e-15
L2_hg19_chr1_+_6086432	KCNAB2	0.737978	1.73188e-15	4.76242e-15
L2_hg19_chr19_+_10381795	ICAM1	0.737921	1.74504e-15	4.79572e-15
L2_hg19_chr7_-_7680617	RPA3	0.737885	1.75324e-15	4.81537e-15
L2_hg19_chr1_-_186649554	PTGS2	0.737751	1.78485e-15	4.89634e-15
L2_hg19_chr2_+_85921480	GNLY	0.737704	1.79578e-15	4.92256e-15
L2_hg19_chr2_+_231191907	SP140L	0.737701	1.79655e-15	4.92256e-15
L2_hg19_chr5_-_142784045	NR3C1	0.737665	1.80508e-15	4.94299e-15
L2_hg19_chr6_-_18156384	TPMT	0.737583	1.82481e-15	4.99405e-15
L2_hg19_chr11_+_60739207	CD6	0.737365	1.87832e-15	5.13437e-15
L2_hg19_chr6_+_144471653	STX11	0.737272	1.90157e-15	5.19483e-15
L2_hg19_chr3_-_150264225	SERP1	0.737133	1.93664e-15	5.2875e-15
L2_hg19_chr18_-_43652225	PSTPIP2	0.737091	1.94756e-15	5.31414e-15
L2_hg19_chr12_-_54758267	GPR84	0.736882	2.00201e-15	5.45302e-15
L2_hg19_chr4_+_74606285	IL8	0.736867	2.00585e-15	5.46022e-15
L2_hg19_chr12_-_8693496	CLEC4E	0.736839	2.01328e-15	5.47398e-15
L2_hg19_chr11_-_4414902	TRIM21	0.736761	2.03419e-15	5.5243e-15
L2_hg19_chr3_+_11314082	ATG7	0.736623	2.07162e-15	5.62262e-15
L2_hg19_chr12_-_65153185	GNS	0.736612	2.07453e-15	5.62718e-15
L2_hg19_chr12_+_104680809	TXNRD1	0.736516	2.10086e-15	5.69526e-15
L2_hg19_chr5_+_35856992	IL7R	0.736498	2.10598e-15	5.70577e-15
L2_hg19_chr12_+_75875090	GLIPR1	0.736413	2.1295e-15	5.76398e-15
L2_hg19_chr7_+_111845583	ZNF277	0.73634	2.15013e-15	5.8151e-15
L2_hg19_chr2_+_103035109	IL18RAP	0.736258	2.17342e-15	5.87462e-15
L2_hg19_chrX_-_47489328	CFP	0.73619	2.19284e-15	5.92363e-15
L2_hg19_chr9_-_21031623	PTPLAD2	0.736176	2.19714e-15	5.93177e-15
L2_hg19_chr2_+_201997503	CFLAR	0.736072	2.22729e-15	6.00962e-15
L2_hg19_chr17_+_40440515	STAT5A	0.736059	2.23121e-15	6.01668e-15
L2_hg19_chr10_-_98480270	PIK3AP1	0.735935	2.26781e-15	6.11178e-15
L2_hg19_chr8_-_22926543	TNFRSF10B	0.735707	2.33651e-15	6.28955e-15
L2_hg19_chr19_+_45971253	FOSB	0.735697	2.33978e-15	6.29465e-15
L2_hg19_chr5_+_40679526	PTGER4	0.735652	2.35353e-15	6.32795e-15
L2_hg19_chrX_-_153979351	GAB3	0.735643	2.35617e-15	6.33133e-15
L2_hg19_chr2_-_136874189	CXCR4	0.735621	2.3631e-15	6.34625e-15
L2_hg19_chr9_-_97402072	FBP1	0.735535	2.38986e-15	6.41439e-15
L2_hg19_chr19_+_3178492	S1PR4	0.735437	2.42072e-15	6.49342e-15
L2_hg19_chr6_-_149806149	ZC3H12D	0.735367	2.44313e-15	6.54589e-15
L2_hg19_chr7_-_139876782	JHDM1D	0.73525	2.48094e-15	6.63944e-15
L2_hg19_chr5_-_176326339	HK3	0.735148	2.51414e-15	6.71849e-15
L2_hg19_chr17_+_74722166	METTL23	0.735146	2.51486e-15	6.71849e-15
L2_hg19_chr19_+_36393430	HCST	0.734867	2.60845e-15	6.95234e-15
L2_hg19_chrX_-_100641166	BTK	0.734743	2.65101e-15	7.06167e-15
L2_hg19_chr17_+_57785025	VMP1	0.734569	2.71198e-15	7.21989e-15
L2_hg19_chr15_+_81589328	IL16	0.734239	2.83122e-15	7.53299e-15
L2_hg19_chr2_-_197036301	STK17B	0.734154	2.86281e-15	7.60382e-15
L2_hg19_chr4_-_83821630	SEC31A	0.734154	2.86281e-15	7.60382e-15
L2_hg19_chr17_-_34207363	CCL5	0.734019	2.9134e-15	7.72035e-15
L2_hg19_chr7_+_104653645	MLL5	0.733877	2.96783e-15	7.85552e-15
L2_hg19_chr15_+_58430579	AQP9	0.733735	3.02333e-15	7.9978e-15
L2_hg19_chr2_+_241499775	DUSP28	0.733499	3.11748e-15	8.23739e-15
L2_hg19_chr6_-_36410630	PXT1	0.733396	3.15949e-15	8.3388e-15
L2_hg19_chr12_+_122064710	ORAI1	0.733345	3.18035e-15	8.38422e-15
L2_hg19_chr11_+_33279891	HIPK3	0.733324	3.18915e-15	8.4026e-15
L2_hg19_chr8_-_22526607	BIN3	0.733207	3.23797e-15	8.51657e-15
L2_hg19_chr1_-_94344729	DNTTIP2	0.733175	3.2514e-15	8.54361e-15
L2_hg19_chr22_-_40859421	MKL1	0.732926	3.35802e-15	8.81218e-15
L2_hg19_chr12_+_104850777	CHST11	0.732887	3.3748e-15	8.85114e-15
L2_hg19_chr1_-_160990932	F11R	0.732866	3.38412e-15	8.87052e-15
L2_hg19_chr2_+_163175547	GCA	0.732698	3.45848e-15	9.06028e-15
L2_hg19_chr7_+_106809447	HBP1	0.732621	3.49308e-15	9.14569e-15
L2_hg19_chr16_+_31885131	ZNF267	0.73243	3.5807e-15	9.35912e-15
L2_hg19_chr1_-_157108140	ETV3	0.732174	3.70085e-15	9.65119e-15
L2_hg19_chr11_+_5711086	TRIM22	0.731887	3.84066e-15	9.99878e-15
L2_hg19_chr6_+_114177322	MARCKS	0.731762	3.90323e-15	1.01559e-14
L2_hg19_chr2_-_113594354	IL1B	0.731493	4.04057e-15	1.04777e-14
L2_hg19_chr21_+_37692536	MORC3	0.731451	4.06277e-15	1.05293e-14
L2_hg19_chr9_+_134103063	NUP214	0.731319	4.13212e-15	1.0703e-14
L2_hg19_chr10_+_6186890	PFKFB3	0.731238	4.17557e-15	1.08094e-14
L2_hg19_chr5_-_140013254	CD14	0.731092	4.25472e-15	1.10019e-14
L2_hg19_chr2_-_45795114	SRBD1	0.730681	4.48539e-15	1.15854e-14
L2_hg19_chr20_+_48429364	SLC9A8	0.730674	4.48929e-15	1.15889e-14
L2_hg19_chr19_+_10380537	ICAM1	0.730611	4.52548e-15	1.16692e-14
L2_hg19_chr11_-_104893894	CASP5	0.730601	4.53129e-15	1.16777e-14
L2_hg19_chr2_+_152214105	TNFAIP6	0.730571	4.54875e-15	1.17161e-14
L2_hg19_chr10_-_3827400	KLF6	0.730546	4.56342e-15	1.17473e-14
L2_hg19_chr10_-_27444097	YME1L1	0.730461	4.61349e-15	1.18629e-14
L2_hg19_chr2_+_143886987	ARHGAP15	0.730003	4.89186e-15	1.25506e-14
L2_hg19_chr16_-_12897668	CPPED1	0.729993	4.89852e-15	1.25607e-14
L2_hg19_chrX_+_47420604	ARAF	0.729971	4.91187e-15	1.25879e-14
L2_hg19_chr2_+_198318275	COQ10B	0.729929	4.93868e-15	1.26425e-14
L2_hg19_chr17_+_7590746	WRAP53	0.729805	5.0178e-15	1.28379e-14
L2_hg19_chr17_+_34431224	CCL4	0.72979	5.02721e-15	1.28548e-14
L2_hg19_chr15_+_91418853	FURIN	0.729712	5.07765e-15	1.29765e-14
L2_hg19_chr19_+_7710790	STXBP2	0.729636	5.12728e-15	1.30836e-14
L2_hg19_chr22_+_43506755	BIK	0.729634	5.12808e-15	1.30836e-14
L2_hg19_chr6_-_127638596	ECHDC1	0.729519	5.20428e-15	1.32633e-14
L2_hg19_chr11_+_48002120	PTPRJ	0.729482	5.22884e-15	1.33185e-14
L2_hg19_chr11_+_10476810	AMPD3	0.72944	5.25662e-15	1.33818e-14
L2_hg19_chr4_-_185694875	ACSL1	0.729255	5.38212e-15	1.36861e-14
L2_hg19_chr10_+_30728047	MAP3K8	0.72917	5.44132e-15	1.3829e-14
L2_hg19_chr17_+_2699761	RAP1GAP2	0.729105	5.48615e-15	1.39199e-14
L2_hg19_chr12_-_89746273	DUSP6	0.729078	5.50549e-15	1.39535e-14
L2_hg19_chr11_+_10477603	AMPD3	0.728982	5.57305e-15	1.41014e-14
L2_hg19_chr22_-_37640641	RAC2	0.72896	5.58856e-15	1.41329e-14
L2_hg19_chr1_+_209941909	TRAF3IP3	0.728887	5.64052e-15	1.42564e-14
L2_hg19_chr15_+_74833597	ARID3B	0.728871	5.65217e-15	1.4278e-14
L2_hg19_chrX_+_37639311	CYBB	0.728854	5.66438e-15	1.4301e-14
L2_hg19_chr12_-_121476779	OASL	0.728707	5.7713e-15	1.4555e-14
L2_hg19_chr14_+_75988840	BATF	0.728505	5.92157e-15	1.49257e-14
L2_hg19_chr4_-_76861405	NAAA	0.728366	6.02655e-15	1.5182e-14
L2_hg19_chr11_+_308199	IFITM2	0.728279	6.09355e-15	1.53424e-14
L2_hg19_chr11_+_63975221	FERMT3	0.728185	6.16715e-15	1.55192e-14
L2_hg19_chr8_-_134072598	SLA	0.727969	6.33864e-15	1.59246e-14
L2_hg19_chr2_+_204801485	ICOS	0.727924	6.37467e-15	1.60063e-14
L2_hg19_chr19_+_39897486	ZFP36	0.727886	6.40556e-15	1.60751e-14
L2_hg19_chr11_-_62599522	STX5	0.727843	6.4402e-15	1.61532e-14
L2_hg19_chr14_-_51411200	PYGL	0.727737	6.52759e-15	1.63546e-14
L2_hg19_chr3_+_46283950	CCR3	0.7277	6.55797e-15	1.64217e-14
L2_hg19_chr11_-_18343679	HPS5	0.727545	6.68779e-15	1.67286e-14
L2_hg19_chr7_-_108166578	PNPLA8	0.727417	6.79669e-15	1.6964e-14
L2_hg19_chr4_+_106066719	TET2	0.727226	6.96325e-15	1.73609e-14
L2_hg19_chr1_+_173445957	PRDX6	0.727211	6.97589e-15	1.7383e-14
L2_hg19_chr4_+_75230861	EREG	0.727178	7.0054e-15	1.74471e-14
L2_hg19_chr2_-_231084675	SP110	0.727088	7.08599e-15	1.76382e-14
L2_hg19_chr7_+_77256144	PTPN12	0.727002	7.16256e-15	1.78191e-14
L2_hg19_chr2_-_9695883	ADAM17	0.72697	7.19148e-15	1.78814e-14
L2_hg19_chr20_+_43595176	STK4	0.726917	7.23992e-15	1.79824e-14
L2_hg19_chr15_-_40398828	BMF	0.72683	7.31998e-15	1.81616e-14
L2_hg19_chr3_+_11317767	ATG7	0.726732	7.41133e-15	1.83684e-14
L2_hg19_chr10_+_70715925	DDX21	0.726704	7.43688e-15	1.84218e-14
L2_hg19_chr12_-_133464190	CHFR	0.726641	7.49697e-15	1.85607e-14
L2_hg19_chr16_-_20911679	ERI2	0.72663	7.50703e-15	1.85756e-14
L2_hg19_chr9_-_35115846	FAM214B	0.726555	7.57782e-15	1.87406e-14
L2_hg19_chr2_+_162036128	TANK	0.726476	7.65418e-15	1.89091e-14
L2_hg19_chr13_+_31309714	ALOX5AP	0.726247	7.878e-15	1.94412e-14
L2_hg19_chr6_-_134498998	SGK1	0.726188	7.93693e-15	1.95656e-14
L2_hg19_chr3_-_127310769	TPRA1	0.72606	8.06538e-15	1.98609e-14
L2_hg19_chr1_+_26605625	SH3BGRL3	0.726006	8.12002e-15	1.99715e-14
L2_hg19_chr14_+_104094668	KLC1	0.725992	8.1348e-15	1.9989e-14
L2_hg19_chr11_-_65624436	CFL1	0.725949	8.17871e-15	2.00861e-14
L2_hg19_chr17_-_43508299	ARHGAP27	0.725628	8.51498e-15	2.08785e-14
L2_hg19_chr3_-_42623789	SEC22C	0.725549	8.59963e-15	2.10748e-14
L2_hg19_chr7_-_33080511	NT5C3A	0.725321	8.84955e-15	2.16642e-14
L2_hg19_chr10_-_101769669	DNMBP	0.725055	9.14878e-15	2.23729e-14
L2_hg19_chr6_+_14118002	CD83	0.725023	9.1854e-15	2.24505e-14
L2_hg19_chr6_-_90062440	UBE2J1	0.724863	9.37065e-15	2.28789e-14
L2_hg19_chr21_+_34638267	IL10RB	0.724807	9.43728e-15	2.30294e-14
L2_hg19_chr12_-_89747738	DUSP6	0.72479	9.45739e-15	2.30662e-14
L2_hg19_chr5_+_179249969	SQSTM1	0.724529	9.77052e-15	2.38046e-14
L2_hg19_chr7_+_120590830	ING3	0.724406	9.92188e-15	2.41478e-14
L2_hg19_chr5_+_36876951	NIPBL	0.724289	1.00678e-14	2.44901e-14
L2_hg19_chr13_+_50070105	PHF11	0.724087	1.03248e-14	2.50754e-14
L2_hg19_chr17_+_75450120	SEPT9	0.723982	1.04598e-14	2.53629e-14
L2_hg19_chr19_+_58694787	ZNF274	0.723959	1.04904e-14	2.54238e-14
L2_hg19_chr1_+_247579474	NLRP3	0.723833	1.06566e-14	2.58129e-14
L2_hg19_chr10_+_11207446	CELF2	0.72331	1.13725e-14	2.75179e-14
L2_hg19_chr4_+_25161671	PI4K2B	0.723274	1.14229e-14	2.76255e-14
L2_hg19_chr3_+_182970166	B3GNT5	0.723263	1.14386e-14	2.76342e-14
L2_hg19_chr15_+_52121862	TMOD3	0.72299	1.18321e-14	2.8525e-14
L2_hg19_chr11_+_44586434	CD82	0.722754	1.2184e-14	2.93426e-14
L2_hg19_chr1_-_159046552	AIM2	0.722743	1.22001e-14	2.9366e-14
L2_hg19_chr3_+_132036278	ACPP	0.722718	1.22381e-14	2.94419e-14
L2_hg19_chr13_-_50019336	CAB39L	0.722594	1.24279e-14	2.9805e-14
L2_hg19_chr20_+_54987322	CASS4	0.722448	1.26539e-14	3.02837e-14
L2_hg19_chr8_-_21771200	DOK2	0.722287	1.29083e-14	3.08765e-14
L2_hg19_chr22_+_36044492	APOL6	0.722235	1.29925e-14	3.10616e-14
L2_hg19_chr14_-_35344102	BAZ1A	0.72216	1.31127e-14	3.13326e-14
L2_hg19_chr16_-_3285366	ZNF200	0.721796	1.37155e-14	3.27392e-14
L2_hg19_chr19_-_4831723	TICAM1	0.721777	1.37478e-14	3.27992e-14
L2_hg19_chrX_-_15873368	AP1S2	0.721589	1.40702e-14	3.34986e-14
L2_hg19_chr21_+_34696699	IFNAR1	0.721462	1.4293e-14	3.3994e-14
L2_hg19_chr7_-_642244	PRKAR1B	0.721198	1.47652e-14	3.50627e-14
L2_hg19_chr12_+_94542467	PLXNC1	0.721149	1.48535e-14	3.52358e-14
L2_hg19_chr3_+_122399705	PARP14	0.721139	1.48729e-14	3.52637e-14
L2_hg19_chr19_-_1133193	SBNO2	0.721129	1.48916e-14	3.52898e-14
L2_hg19_chr11_+_117857108	IL10RA	0.721064	1.50098e-14	3.55517e-14
L2_hg19_chr11_-_102323495	TMEM123	0.720947	1.52274e-14	3.60485e-14
L2_hg19_chr10_+_30723112	MAP3K8	0.720788	1.55291e-14	3.67247e-14
L2_hg19_chr7_-_55620458	VOPP1	0.720757	1.55879e-14	3.68448e-14
L2_hg19_chr7_+_106808567	HBP1	0.720631	1.583e-14	3.7398e-14
L2_hg19_chr10_-_104953028	NT5C2	0.720617	1.58572e-14	3.74429e-14
L2_hg19_chr2_-_85637487	CAPG	0.720505	1.60778e-14	3.79248e-14
L2_hg19_chr6_-_134496848	SGK1	0.720415	1.62555e-14	3.83243e-14
L2_hg19_chr11_-_62572910	NXF1	0.72033	1.64261e-14	3.86868e-14
L2_hg19_chr6_+_30294301	TRIM39	0.720138	1.68162e-14	3.95449e-14
L2_hg19_chr1_-_36947529	CSF3R	0.72	1.7104e-14	4.01805e-14
L2_hg19_chr6_+_7107975	RREB1	0.719904	1.73052e-14	4.06324e-14
L2_hg19_chr4_-_185688875	ACSL1	0.719888	1.73408e-14	4.06915e-14
L2_hg19_chr14_-_25103395	GZMB	0.719884	1.73481e-14	4.06915e-14
L2_hg19_chr17_-_80275452	CD7	0.719618	1.79219e-14	4.19944e-14
L2_hg19_chr6_+_29691210	HLA-F	0.719457	1.82772e-14	4.27615e-14
L2_hg19_chr2_-_191878885	STAT1	0.719276	1.86853e-14	4.36942e-14
L2_hg19_chr4_-_119757276	SEC24D	0.719053	1.92017e-14	4.48561e-14
L2_hg19_chr1_+_235490564	GGPS1	0.718854	1.96741e-14	4.58895e-14
L2_hg19_chr12_+_113376316	OAS3	0.718712	2.00152e-14	4.66377e-14
L2_hg19_chr19_-_1132219	SBNO2	0.718691	2.00671e-14	4.6735e-14
L2_hg19_chr3_+_99979835	TBC1D23	0.718489	2.05669e-14	4.78506e-14
L2_hg19_chr12_-_6451169	TNFRSF1A	0.718361	2.08888e-14	4.85503e-14
L2_hg19_chr9_-_102861281	ERP44	0.71818	2.13531e-14	4.95292e-14
L2_hg19_chr16_+_84209681	DNAAF1	0.718053	2.16866e-14	5.02776e-14
L2_hg19_chr3_-_183273493	KLHL6	0.718042	2.17148e-14	5.03175e-14
L2_hg19_chr2_+_7017907	RSAD2	0.717904	2.20825e-14	5.11178e-14
L2_hg19_chr11_-_61735105	FTH1	0.717882	2.21396e-14	5.11984e-14
L2_hg19_chr12_+_9101362	KLRG1	0.717787	2.2397e-14	5.17417e-14
L2_hg19_chr1_+_40506413	CAP1	0.71768	2.26891e-14	5.23638e-14
L2_hg19_chr3_-_49058937	DALRD3	0.717435	2.33719e-14	5.39126e-14
L2_hg19_chr12_-_62997517	C12orf61	0.71734	2.36445e-14	5.4514e-14
L2_hg19_chr11_-_78130460	GAB2	0.717333	2.36642e-14	5.45321e-14
L2_hg19_chr17_-_66287267	SLC16A6	0.717286	2.37972e-14	5.48111e-14
L2_hg19_chr12_-_14721177	PLBD1	0.717181	2.41031e-14	5.54877e-14
L2_hg19_chr2_-_136876746	CXCR4	0.717094	2.43588e-14	5.60484e-14
L2_hg19_chr8_+_90770043	RIPK2	0.71668	2.56071e-14	5.88618e-14
L2_hg19_chr1_+_151254284	ZNF687	0.716645	2.57147e-14	5.90795e-14
L2_hg19_chr19_+_41089585	SHKBP1	0.716613	2.58137e-14	5.92774e-14
L2_hg19_chr9_-_32526192	DDX58	0.716467	2.62731e-14	6.02721e-14
L2_hg19_chr2_-_160761510	LY75	0.716394	2.65049e-14	6.07735e-14
L2_hg19_chr5_-_180230852	MGAT1	0.716189	2.7169e-14	6.22652e-14
L2_hg19_chr12_-_57873648	ARHGAP9	0.716042	2.76521e-14	6.33406e-14
L2_hg19_chr1_+_247582188	NLRP3	0.71599	2.78273e-14	6.37102e-14
L2_hg19_chr9_-_35732369	TLN1	0.715818	2.84092e-14	6.49776e-14
L2_hg19_chr10_+_23728388	OTUD1	0.715733	2.87014e-14	6.55808e-14
L2_hg19_chr9_+_215173	DOCK8	0.715717	2.87555e-14	6.56716e-14
L2_hg19_chr14_+_24605418	PSME1	0.715616	2.9108e-14	6.64108e-14
L2_hg19_chr14_-_55369543	GCH1	0.715435	2.97474e-14	6.78021e-14
L2_hg19_chr16_+_87993260	BANP	0.715415	2.98183e-14	6.79302e-14
L2_hg19_chr18_+_57567227	PMAIP1	0.715173	3.06961e-14	6.97939e-14
L2_hg19_chr12_+_62698644	USP15	0.715173	3.06972e-14	6.97939e-14
L2_hg19_chr11_+_125461663	STT3A	0.715058	3.11211e-14	7.0673e-14
L2_hg19_chr1_-_150720296	CTSS	0.714904	3.17036e-14	7.19398e-14
L2_hg19_chr3_+_47036824	NBEAL2	0.714602	3.28696e-14	7.45487e-14
L2_hg19_chr3_+_113464309	ATP6V1A	0.714498	3.32794e-14	7.5441e-14
L2_hg19_chr6_+_29909002	HLA-A	0.714421	3.35865e-14	7.60995e-14
L2_hg19_chr12_-_92539621	BTG1	0.714371	3.37913e-14	7.65259e-14
L2_hg19_chr10_-_125805383	CHST15	0.714339	3.39205e-14	7.67806e-14
L2_hg19_chr11_+_46366981	DGKZ	0.714201	3.44838e-14	7.79788e-14
L2_hg19_chr6_+_106545963	PRDM1	0.714159	3.46575e-14	7.83332e-14
L2_hg19_chr3_-_172241219	TNFSF10	0.714087	3.49554e-14	7.889e-14
L2_hg19_chr16_-_85833783	EMC8	0.714082	3.49769e-14	7.88999e-14
L2_hg19_chrX_+_47444343	TIMP1	0.714038	3.51598e-14	7.92734e-14
L2_hg19_chr10_+_60094765	UBE2D1	0.714019	3.52385e-14	7.9412e-14
L2_hg19_chr8_+_23101149	CHMP7	0.713782	3.62505e-14	8.16125e-14
L2_hg19_chr2_+_111878491	BCL2L11	0.713721	3.65132e-14	8.21636e-14
L2_hg19_chr11_+_67777796	ALDH3B1	0.71363	3.69132e-14	8.29824e-14
L2_hg19_chr21_+_34774965	IFNGR2	0.713572	3.71671e-14	8.34715e-14
L2_hg19_chr1_+_179050679	TOR3A	0.71341	3.78937e-14	8.50619e-14
L2_hg19_chr1_+_206680326	RASSF5	0.713393	3.79688e-14	8.51888e-14
L2_hg19_chr17_-_34417488	CCL3	0.713245	3.86447e-14	8.65786e-14
L2_hg19_chr18_-_74839896	MBP	0.713221	3.8756e-14	8.67855e-14
L2_hg19_chr15_+_72766153	ARIH1	0.713142	3.91221e-14	8.75625e-14
L2_hg19_chr11_+_128563966	FLI1	0.712955	3.99984e-14	8.93498e-14
L2_hg19_chr1_-_36948030	CSF3R	0.712872	4.03981e-14	9.01989e-14
L2_hg19_chr17_+_58469914	C17orf64	0.712714	4.11621e-14	9.17709e-14
L2_hg19_chr15_+_39872610	THBS1	0.712463	4.24064e-14	9.44534e-14
L2_hg19_chr12_-_92531139	RP11-24B21.1	0.712278	4.33451e-14	9.64508e-14
L2_hg19_chr3_+_32993135	CCR4	0.712083	4.43552e-14	9.86029e-14
L2_hg19_chr18_+_13464961	LDLRAD4	0.711934	4.51462e-14	1.00264e-13
L2_hg19_chr10_-_52384289	SGMS1	0.711918	4.52321e-14	1.00407e-13
L2_hg19_chr14_+_75745530	FOS	0.711838	4.56616e-14	1.01251e-13
L2_hg19_chr7_+_115890274	TES	0.711835	4.56784e-14	1.01251e-13
L2_hg19_chr1_-_89357249	GTF2B	0.711487	4.75959e-14	1.05298e-13
L2_hg19_chr1_-_101362374	EXTL2	0.711097	4.98376e-14	1.09939e-13
L2_hg19_chr2_-_160761266	LY75	0.710991	5.04623e-14	1.11264e-13
L2_hg19_chr12_-_92530452	RP11-24B21.1	0.710884	5.10984e-14	1.12612e-13
L2_hg19_chr7_+_100482623	SRRT	0.710543	5.31923e-14	1.17171e-13
L2_hg19_chr5_+_76145846	S100Z	0.710437	5.38575e-14	1.18523e-13
L2_hg19_chr13_+_32889222	BRCA2	0.710365	5.43202e-14	1.19484e-13
L2_hg19_chr2_-_178129431	NFE2L2	0.710337	5.44944e-14	1.19809e-13
L2_hg19_chr1_+_161188833	AL590714.1	0.710231	5.51797e-14	1.21258e-13
L2_hg19_chr14_+_56585135	PELI2	0.709816	5.79333e-14	1.27248e-13
L2_hg19_chr6_+_122792649	PKIB	0.709689	5.87998e-14	1.29028e-13
L2_hg19_chr18_+_20513337	RBBP8	0.709646	5.91008e-14	1.29586e-13
L2_hg19_chr15_+_63796800	USP3	0.709614	5.93222e-14	1.29988e-13
L2_hg19_chr17_-_2304910	MNT	0.709508	6.00631e-14	1.31424e-13
L2_hg19_chr17_-_38721723	CCR7	0.709485	6.02228e-14	1.3171e-13
L2_hg19_chr7_-_111846448	DOCK4	0.709422	6.06676e-14	1.3262e-13
L2_hg19_chr6_+_116783021	FAM26F	0.709231	6.20424e-14	1.35561e-13
L2_hg19_chr6_+_109761926	SMPD2	0.709199	6.22745e-14	1.36003e-13
L2_hg19_chr15_-_90777169	CIB1	0.709177	6.24296e-14	1.36277e-13
S1.S3a.minus	C9orf72	0.708881	6.46266e-14	1.40806e-13
L2_hg19_chr1_-_150705164	CTSS	0.708707	6.59579e-14	1.43638e-13
L2_hg19_chr2_+_185462617	ZNF804A	0.708473	6.77811e-14	1.47469e-13
L2_hg19_chr4_+_103498483	NFKB1	0.708284	6.92935e-14	1.50617e-13
L2_hg19_chr6_+_31543341	TNF	0.708134	7.05068e-14	1.53109e-13
L2_hg19_chr6_+_31583638	AIF1	0.70783	7.30516e-14	1.58411e-13
L2_hg19_chr19_+_2163934	DOT1L	0.707794	7.33549e-14	1.58993e-13
L2_hg19_chr18_-_74207452	ZNF516	0.707769	7.35682e-14	1.5938e-13
L2_hg19_chr15_-_80189343	MTHFS	0.707602	7.50058e-14	1.62265e-13
L2_hg19_chr2_-_157189195	NR4A2	0.707528	7.56574e-14	1.63598e-13
L2_hg19_chr11_+_2923511	SLC22A18	0.70734	7.73249e-14	1.67047e-13
L2_hg19_chr4_-_185687773	ACSL1	0.707142	7.91245e-14	1.70769e-13
L2_hg19_chr5_-_58335212	PDE4D	0.707138	7.91594e-14	1.70769e-13
L2_hg19_chr1_-_108507801	VAV3	0.706943	8.09708e-14	1.74594e-13
L2_hg19_chr11_-_118213347	CD3D	0.706787	8.24389e-14	1.77593e-13
L2_hg19_chr19_-_54746630	LILRA6	0.706738	8.29134e-14	1.78532e-13
L2_hg19_chr5_+_133984474	SEC24A	0.706719	8.30929e-14	1.78835e-13
L2_hg19_chr1_-_6663750	KLHL21	0.706686	8.34135e-14	1.79441e-13
L2_hg19_chr11_-_92930527	SLC36A4	0.706643	8.38258e-14	1.80159e-13
L2_hg19_chr9_+_96338419	PHF2	0.706595	8.42934e-14	1.81079e-13
L2_hg19_chr7_-_106301603	CCDC71L	0.706357	8.66429e-14	1.85779e-13
L2_hg19_chr18_-_74844054	MBP	0.705976	9.05458e-14	1.94057e-13
L2_hg19_chr22_-_39150962	SUN2	0.705827	9.21097e-14	1.97225e-13
L2_hg19_chr19_+_35490561	GRAMD1A	0.705796	9.24416e-14	1.97843e-13
L2_hg19_chr1_-_207095285	FAIM3	0.705461	9.60817e-14	2.05442e-13
L2_hg19_chr13_-_99910631	GPR18	0.704962	1.01754e-13	2.17266e-13
L2_hg19_chr11_-_104972185	CASP1	0.704923	1.02206e-13	2.18132e-13
L2_hg19_chr20_-_52193016	ZNF217	0.704749	1.04272e-13	2.22437e-13
L2_hg19_chr10_-_135122656	TUBGCP2	0.704559	1.06571e-13	2.27236e-13
L2_hg19_chr20_+_32399155	CHMP4B	0.704293	1.09871e-13	2.34055e-13
L2_hg19_chr12_+_111856115	SH2B3	0.704247	1.10454e-13	2.35188e-13
L2_hg19_chr8_+_22960433	TNFRSF10C	0.703914	1.14741e-13	2.44091e-13
L2_hg19_chr1_-_47082482	MKNK1	0.70391	1.14796e-13	2.44094e-13
L2_hg19_chrX_+_153607741	EMD	0.703857	1.15496e-13	2.4547e-13
L2_hg19_chr16_-_68034457	DPEP2	0.703832	1.15827e-13	2.46059e-13
L2_hg19_chr6_-_24721063	C6orf62	0.703612	1.18773e-13	2.522e-13
L2_hg19_chr16_-_20912128	ERI2	0.703573	1.19303e-13	2.53208e-13
L2_hg19_chr19_+_45251832	BCL3	0.70341	1.21547e-13	2.57733e-13
L2_hg19_chrX_-_70838360	CXCR3	0.703399	1.21688e-13	2.57795e-13
L2_hg19_chr9_-_137809754	FCN1	0.703132	1.25454e-13	2.6565e-13
L2_hg19_chr15_+_90544556	ZNF710	0.702739	1.31198e-13	2.77686e-13
L2_hg19_chr6_+_30524480	PRR3	0.702698	1.31817e-13	2.78866e-13
L2_hg19_chr14_-_21731481	HNRNPC	0.702611	1.33119e-13	2.81491e-13
L2_hg19_chr5_-_169693867	LCP2	0.702583	1.33547e-13	2.82267e-13
L2_hg19_chr2_-_161264413	RBMS1	0.702005	1.42616e-13	3.00606e-13
L2_hg19_chr17_-_76356157	SOCS3	0.701941	1.43653e-13	3.02514e-13
L2_hg19_chr17_+_48750815	ABCC3	0.701818	1.4568e-13	3.06501e-13
L2_hg19_chr12_-_50427240	RACGAP1	0.701734	1.47067e-13	3.09136e-13
L2_hg19_chr14_-_23388357	RBM23	0.701707	1.47517e-13	3.09942e-13
L2_hg19_chr18_+_3448471	TGIF1	0.70144	1.52038e-13	3.19002e-13
L2_hg19_chr11_+_67033943	ADRBK1	0.70143	1.52214e-13	3.19225e-13
L2_hg19_chr3_+_133292529	CDV3	0.700632	1.66582e-13	3.48881e-13
L2_hg19_chr18_+_74207564	RP11-17M16.1	0.700622	1.66772e-13	3.4912e-13
L2_hg19_chr19_-_8567517	PRAM1	0.700494	1.69202e-13	3.53884e-13
L2_hg19_chr11_-_72438156	ARAP1	0.700466	1.69734e-13	3.54836e-13
L2_hg19_chr10_+_90750559	FAS	0.700111	1.76666e-13	3.68991e-13
L2_hg19_chr22_+_38597997	MAFF	0.699855	1.81817e-13	3.79233e-13
L2_hg19_chr16_-_4466596	CORO7-PAM16	0.699781	1.83347e-13	3.82076e-13
L2_hg19_chr2_+_61108226	REL	0.6997	1.85018e-13	3.85384e-13
L2_hg19_chr1_+_26644448	CD52	0.699536	1.8846e-13	3.92376e-13
L2_hg19_chr3_-_122283121	PARP9	0.699504	1.89137e-13	3.93607e-13
L2_hg19_chr16_-_11681250	LITAF	0.699487	1.89503e-13	3.94191e-13
L2_hg19_chr11_-_104905869	CASP1	0.699344	1.92557e-13	4.00181e-13
L2_hg19_chr6_+_167525282	CCR6	0.69919	1.95925e-13	4.06691e-13
L2_hg19_chrX_-_154256127	F8	0.699189	1.95955e-13	4.06691e-13
L2_hg19_chr18_+_3262164	MYL12B	0.698866	2.03179e-13	4.21493e-13
L2_hg19_chr17_+_39846127	EIF1	0.698757	2.05653e-13	4.26433e-13
L2_hg19_chr8_-_101719005	PABPC1	0.698595	2.09432e-13	4.33682e-13
L2_hg19_chr12_+_64845917	TBK1	0.697897	2.2641e-13	4.67786e-13
L2_hg19_chr2_-_145275190	ZEB2	0.697876	2.26949e-13	4.68519e-13
L2_hg19_chr3_+_48955663	ARIH2	0.697875	2.26969e-13	4.68519e-13
L2_hg19_chr15_+_81592090	IL16	0.697661	2.32441e-13	4.79168e-13
L2_hg19_chr3_+_48507677	TREX1	0.69761	2.33782e-13	4.81716e-13
L2_hg19_chr12_+_72148652	RAB21	0.697323	2.41384e-13	4.96491e-13
L2_hg19_chr1_-_98386555	DPYD	0.697312	2.4167e-13	4.96857e-13
L2_hg19_chr20_-_62710861	RGS19	0.697237	2.43682e-13	5.00769e-13
L2_hg19_chr3_+_101546833	NFKBIZ	0.696964	2.51195e-13	5.15746e-13
L2_hg19_chr4_-_169402251	DDX60L	0.696933	2.52058e-13	5.17287e-13
L2_hg19_chr10_+_27443407	MASTL	0.696407	2.6722e-13	5.46938e-13
L2_hg19_chr11_+_58345236	ZFP91	0.696354	2.68817e-13	5.49473e-13
L2_hg19_chr7_-_127225649	GCC1	0.696312	2.70073e-13	5.51794e-13
L2_hg19_chr16_-_88713570	CYBA	0.696295	2.70578e-13	5.52581e-13
L2_hg19_chr15_-_66085010	DENND4A	0.696222	2.72773e-13	5.56568e-13
L2_hg19_chr15_+_93444499	CHD2	0.695748	2.87477e-13	5.8605e-13
L2_hg19_chr15_+_45951275	SQRDL	0.695405	2.98567e-13	6.0758e-13
L2_hg19_chr2_-_166651201	GALNT3	0.695304	3.0191e-13	6.13838e-13
L2_hg19_chr5_+_118604492	TNFAIP8	0.695269	3.03098e-13	6.15981e-13
L2_hg19_chr16_+_89787985	ZNF276	0.695056	3.103e-13	6.3006e-13
L2_hg19_chr5_-_39219664	FYB	0.694758	3.2066e-13	6.50235e-13
L2_hg19_chr6_+_159083978	SYTL3	0.694625	3.25379e-13	6.59223e-13
L2_hg19_chr22_-_37882421	MFNG	0.694618	3.25643e-13	6.59466e-13
L2_hg19_chr4_-_130014624	SCLT1	0.694502	3.29805e-13	6.67306e-13
L2_hg19_chr1_+_160313767	NCSTN	0.694353	3.35261e-13	6.78047e-13
L2_hg19_chr17_-_43568086	PLEKHM1	0.694203	3.40852e-13	6.88447e-13
L2_hg19_chr13_-_21100602	CRYL1	0.694155	3.42636e-13	6.91745e-13
L2_hg19_chr19_-_6737590	GPR108	0.693917	3.51719e-13	7.0977e-13
L2_hg19_chr15_+_93426058	CHD2	0.693768	3.57517e-13	7.21154e-13
L2_hg19_chr1_+_247581341	NLRP3	0.693697	3.60321e-13	7.26173e-13
L2_hg19_chr21_+_34914524	SON	0.693609	3.63808e-13	7.32879e-13
L2_hg19_chr6_-_36355443	ETV7	0.693241	3.78801e-13	7.62413e-13
L2_hg19_chr17_-_43487751	ARHGAP27	0.693236	3.78985e-13	7.62451e-13
L2_hg19_chr1_+_145292437	NBPF10	0.692879	3.94096e-13	7.91465e-13
L2_hg19_chr2_-_24583388	ITSN2	0.692832	3.96126e-13	7.95195e-13
L2_hg19_chr4_-_74904405	CXCL3	0.69281	3.97068e-13	7.9639e-13
L2_hg19_chr14_-_105531765	GPR132	0.692756	3.99403e-13	8.00723e-13
L2_hg19_chr15_-_50411914	ATP8B4	0.692659	4.0369e-13	8.08964e-13
L2_hg19_chr1_-_186649904	PTGS2	0.692443	4.13296e-13	8.27493e-13
L2_hg19_chr11_+_36422551	PRR5L	0.692363	4.16924e-13	8.34393e-13
L2_hg19_chr16_+_29831782	MVP	0.692183	4.25214e-13	8.50243e-13
L2_hg19_chr1_-_120612175	NOTCH2	0.692088	4.29619e-13	8.58304e-13
L2_hg19_chr3_+_63897787	ATXN7	0.691544	4.55825e-13	9.09078e-13
L2_hg19_chr15_-_34635324	NOP10	0.691533	4.56353e-13	9.09736e-13
L2_hg19_chr1_-_89664609	GBP4	0.69141	4.62537e-13	9.21265e-13
L2_hg19_chr12_-_92537494	RP11-24B21.1	0.691356	4.65219e-13	9.26205e-13
L2_hg19_chr13_-_111214068	RAB20	0.691118	4.774e-13	9.49222e-13
L2_hg19_chr17_+_4618185	ARRB2	0.691097	4.78504e-13	9.51006e-13
L2_hg19_chr9_+_137297603	RXRA	0.690689	5.00168e-13	9.93632e-13
L2_hg19_chr11_+_65647307	CTSW	0.690683	5.00489e-13	9.93841e-13
L2_hg19_chr11_+_35160717	CD44	0.690661	5.01688e-13	9.95792e-13
L2_hg19_chr14_+_55518364	MAPK1IP1L	0.690576	5.06337e-13	1.00415e-12
L2_hg19_chr17_+_72462814	CD300A	0.690107	5.32653e-13	1.05361e-12
L2_hg19_chr2_-_120980975	TMEM185B	0.690097	5.33266e-13	1.05437e-12
L2_hg19_chr1_+_167599468	RCSD1	0.689756	5.53249e-13	1.09247e-12
L2_hg19_chr14_+_21249228	RNASE6	0.689597	5.62862e-13	1.11098e-12
L2_hg19_chr1_-_224033648	TP53BP2	0.689416	5.73952e-13	1.13238e-12
L2_hg19_chr17_-_34344993	CCL23	0.689132	5.91773e-13	1.16645e-12
L2_hg19_chr21_+_39628602	KCNJ15	0.689129	5.91985e-13	1.16645e-12
L2_hg19_chr4_-_84035881	PLAC8	0.688946	6.03711e-13	1.18803e-12
L2_hg19_chr12_-_16035221	EPS8	0.688887	6.07565e-13	1.19459e-12
L2_hg19_chr7_-_32931370	KBTBD2	0.688809	6.12691e-13	1.20364e-12
L2_hg19_chr1_+_112016605	C1orf162	0.688767	6.15502e-13	1.20865e-12
L2_hg19_chr16_+_84853590	CRISPLD2	0.688735	6.17618e-13	1.21187e-12
L2_hg19_chr2_+_131862358	PLEKHB2	0.688734	6.17672e-13	1.21187e-12
L2_hg19_chr1_-_221916268	DUSP10	0.688712	6.19143e-13	1.21424e-12
L2_hg19_chr11_+_35201898	CD44	0.68851	6.32706e-13	1.24031e-12
L2_hg19_chr11_+_68816414	TPCN2	0.688405	6.39902e-13	1.25388e-12
L2_hg19_chr11_+_71164276	NADSYN1	0.688181	6.55435e-13	1.28322e-12
L2_hg19_chr3_-_196014543	PCYT1A	0.687447	7.09071e-13	1.38705e-12
L2_hg19_chr18_+_61554938	SERPINB2	0.687396	7.12955e-13	1.39405e-12
L2_hg19_chr4_-_185727836	ACSL1	0.687214	7.26921e-13	1.41955e-12
L2_hg19_chr4_-_185733291	ACSL1	0.686084	8.20009e-13	1.5972e-12
L2_hg19_chr17_-_40429092	STAT5B	0.686081	8.20323e-13	1.5972e-12
L2_hg19_chr6_+_16129316	MYLIP	0.685095	9.10812e-13	1.77038e-12
L2_hg19_chr12_+_52444411	NR4A1	0.685035	9.16641e-13	1.78096e-12
L2_hg19_chr17_-_61779045	LIMD2	0.684994	9.20661e-13	1.78801e-12
L2_hg19_chr12_-_96389712	HAL	0.684949	9.25012e-13	1.7957e-12
L2_hg19_chr6_-_137539697	IFNGR1	0.684914	9.28435e-13	1.80159e-12
L2_hg19_chr6_+_7389720	RIOK1	0.684642	9.55613e-13	1.85354e-12
L2_hg19_chr4_+_40201963	RHOH	0.684227	9.98456e-13	1.93419e-12
L2_hg19_chr1_+_186344684	C1orf27	0.68401	1.02158e-12	1.9765e-12
L2_hg19_chr18_+_61575210	SERPINB10	0.68351	1.07681e-12	2.07722e-12
L2_hg19_chr16_+_66638606	CMTM3	0.683414	1.0878e-12	2.09754e-12
L2_hg19_chr2_-_175450294	WIPF1	0.683309	1.09984e-12	2.11987e-12
L2_hg19_chr9_+_5629106	KIAA1432	0.683073	1.12747e-12	2.16949e-12
L2_hg19_chr17_+_32597239	CCL7	0.682844	1.15493e-12	2.21768e-12
L2_hg19_chr8_-_101725024	PABPC1	0.682574	1.1882e-12	2.27775e-12
L2_hg19_chr10_+_112257664	DUSP5	0.682541	1.19226e-12	2.28364e-12
L2_hg19_chr9_+_102584269	NR4A3	0.68252	1.19493e-12	2.28779e-12
L2_hg19_chr12_-_56122792	CD63	0.68219	1.23697e-12	2.36631e-12
L2_hg19_chr5_-_39201998	FYB	0.682179	1.23835e-12	2.36797e-12
L2_hg19_chr8_+_23428929	FP15737	0.682059	1.25401e-12	2.39691e-12
L2_hg19_chr17_+_43322230	FMNL1	0.681988	1.2634e-12	2.41386e-12
L2_hg19_chr17_-_79827847	ARHGDIA	0.681807	1.28758e-12	2.457e-12
L2_hg19_chr5_+_60628084	ZSWIM6	0.681658	1.3078e-12	2.4935e-12
L2_hg19_chr9_+_93589694	SYK	0.681534	1.32483e-12	2.52284e-12
L2_hg19_chr7_+_106810490	HBP1	0.681197	1.37225e-12	2.61096e-12
L2_hg19_chr11_+_65350193	EHBP1L1	0.680721	1.44204e-12	2.73922e-12
L2_hg19_chrX_+_131157329	MST4	0.680253	1.51404e-12	2.8748e-12
L2_hg19_chr11_-_64013326	PPP1R14B	0.68013	1.53357e-12	2.90947e-12
L2_hg19_chr19_-_14229512	PRKACA	0.67996	1.56087e-12	2.95882e-12
L2_hg19_chr6_-_151712693	ZBTB2	0.679902	1.57029e-12	2.97301e-12
L2_hg19_chr14_-_94854938	SERPINA1	0.679681	1.60672e-12	3.03948e-12
L2_hg19_chr8_-_145016790	PLEC	0.679681	1.60672e-12	3.03948e-12
L2_hg19_chr19_+_35940443	FFAR2	0.679663	1.60965e-12	3.04377e-12
L2_hg19_chr18_+_9708299	RAB31	0.679242	1.68147e-12	3.17435e-12
L2_hg19_chr1_+_948876	ISG15	0.678593	1.79823e-12	3.39058e-12
L2_hg19_chr4_+_25235654	PI4K2B	0.678455	1.8241e-12	3.43795e-12
L2_hg19_chr16_+_50783494	CYLD	0.678224	1.86801e-12	3.51639e-12
L2_hg19_chr19_-_1174265	SBNO2	0.678082	1.89554e-12	3.56676e-12
L2_hg19_chr2_+_219110219	ARPC2	0.678073	1.89734e-12	3.56868e-12
L2_hg19_chr1_+_117297085	CD2	0.677898	1.9318e-12	3.63051e-12
L2_hg19_chr10_+_6262903	PFKFB3	0.677827	1.94608e-12	3.65437e-12
L2_hg19_chr18_+_11981506	IMPA2	0.677767	1.9582e-12	3.67562e-12
L2_hg19_chr5_-_150444668	TNIP1	0.677499	2.01286e-12	3.77668e-12
L2_hg19_chr11_+_121446288	SORL1	0.677269	2.06104e-12	3.8592e-12
L2_hg19_chr19_+_13262731	IER2	0.676949	2.12979e-12	3.98469e-12
L2_hg19_chr1_+_145209144	NOTCH2NL	0.67672	2.18046e-12	4.07783e-12
L2_hg19_chr1_-_162381925	SH2D1B	0.676482	2.23428e-12	4.17509e-12
L2_hg19_chr11_+_35221509	CD44	0.676238	2.2909e-12	4.27741e-12
L2_hg19_chr3_-_49377485	USP4	0.676082	2.32779e-12	4.34275e-12
L2_hg19_chr19_+_17862323	FCHO1	0.675906	2.36991e-12	4.41596e-12
L2_hg19_chr6_-_24667126	TDP2	0.675794	2.39717e-12	4.46494e-12
L2_hg19_chr2_+_121011171	RALB	0.67534	2.51091e-12	4.67111e-12
L2_hg19_chr19_-_11689554	ACP5	0.675219	2.54213e-12	4.72728e-12
L2_hg19_chr6_-_166756002	SFT2D1	0.675198	2.54747e-12	4.73337e-12
L2_hg19_chr9_-_117139028	AKNA	0.67517	2.55485e-12	4.7438e-12
L2_hg19_chr6_-_82462397	FAM46A	0.67489	2.62882e-12	4.87664e-12
L2_hg19_chr6_+_138725388	HEBP2	0.674719	2.67477e-12	4.95588e-12
L2_hg19_chr6_+_15249107	JARID2	0.674475	2.74218e-12	5.07872e-12
L2_hg19_chr14_-_21736457	HNRNPC	0.674157	2.83214e-12	5.23479e-12
L2_hg19_chr11_-_58347084	LPXN	0.674116	2.84381e-12	5.25424e-12
L2_hg19_chr15_-_40399160	BMF	0.673594	2.99859e-12	5.53354e-12
L2_hg19_chr2_+_109150925	LIMS1	0.673559	3.00899e-12	5.5505e-12
L2_hg19_chr7_+_90225953	CDK14	0.673442	3.04487e-12	5.61218e-12
L2_hg19_chr11_-_59633959	TCN1	0.672933	3.20583e-12	5.89939e-12
L2_hg19_chr20_+_46130630	NCOA3	0.672836	3.23746e-12	5.95522e-12
L2_hg19_chr17_-_30677550	C17orf75	0.672646	3.30001e-12	6.06784e-12
L2_hg19_chr16_+_67571375	FAM65A	0.672272	3.42701e-12	6.29633e-12
L2_hg19_chr19_-_15575352	RASAL3	0.672027	3.51255e-12	6.4509e-12
L2_hg19_chr8_-_103252014	RRM2B	0.671956	3.53767e-12	6.49445e-12
L2_hg19_chr19_+_47615582	SAE1	0.671887	3.56244e-12	6.53731e-12
L2_hg19_chr10_-_14996322	DCLRE1C	0.671816	3.58805e-12	6.58005e-12
L2_hg19_chr5_+_139781417	ANKHD1	0.671814	3.58859e-12	6.58005e-12
L2_hg19_chr20_-_52199182	ZNF217	0.671653	3.64734e-12	6.67977e-12
L2_hg19_chr17_+_33569454	SLFN5	0.671335	3.76548e-12	6.89064e-12
L2_hg19_chr1_-_169555718	F5	0.671165	3.83044e-12	7.00114e-12
L2_hg19_chr11_-_88070903	CTSC	0.671101	3.85506e-12	7.04334e-12
L2_hg19_chr2_-_157198760	NR4A2	0.670839	3.95788e-12	7.22832e-12
L2_hg19_chr19_-_11689710	ACP5	0.670809	3.96987e-12	7.24734e-12
L2_hg19_chr17_-_74497504	RHBDF2	0.67058	4.06187e-12	7.41235e-12
L2_hg19_chr3_-_69402737	FRMD4B	0.67024	4.20234e-12	7.6626e-12
L2_hg19_chr17_-_3704479	ITGAE	0.670086	4.26764e-12	7.77551e-12
L2_hg19_chr3_+_43732429	ABHD5	0.669792	4.39455e-12	7.99721e-12
L2_hg19_chr1_+_27668543	SYTL1	0.669766	4.40625e-12	8.01532e-12
L2_hg19_chr11_+_236545	PSMD13	0.669199	4.66213e-12	8.47073e-12
L2_hg19_chr2_-_64881046	SERTAD2	0.668877	4.81412e-12	8.73653e-12
L2_hg19_chr16_+_69598360	NFAT5	0.668853	4.82584e-12	8.75434e-12
L2_hg19_chr3_+_122296496	PARP15	0.668493	5.00166e-12	9.06613e-12
L2_hg19_chr2_-_158296117	CYTIP	0.667986	5.2594e-12	9.51455e-12
L2_hg19_chr22_+_38005046	GGA1	0.667973	5.2665e-12	9.52364e-12
L2_hg19_chr9_-_113018786	TXN	0.667919	5.29435e-12	9.57023e-12
L2_hg19_chr13_-_25086915	PARP4	0.667419	5.56311e-12	1.00442e-11
L2_hg19_chr9_-_94186113	NFIL3	0.667281	5.63974e-12	1.01786e-11
L2_hg19_chr19_+_18111612	ARRDC2	0.666543	6.06581e-12	1.09346e-11
L2_hg19_chr2_+_233925051	INPP5D	0.666515	6.08283e-12	1.0961e-11
L2_hg19_chr1_-_1310878	AURKAIP1	0.66639	6.15771e-12	1.10916e-11
L2_hg19_chr8_-_101730086	PABPC1	0.666037	6.37594e-12	1.14678e-11
L2_hg19_chr11_+_102217944	BIRC2	0.665972	6.41674e-12	1.15266e-11
L2_hg19_chr5_-_179234386	MGAT4B	0.665893	6.46671e-12	1.16072e-11
L2_hg19_chr12_+_62698567	USP15	0.665851	6.49357e-12	1.16509e-11
L2_hg19_chr9_-_130497572	TOR2A	0.665355	6.81789e-12	1.2228e-11
L2_hg19_chr2_-_136874542	CXCR4	0.664659	7.29869e-12	1.3075e-11
L2_hg19_chrX_-_109590177	GNG5P2	0.664648	7.3066e-12	1.30841e-11
L2_hg19_chr19_-_3556976	MFSD12	0.663862	7.88981e-12	1.4112e-11
L2_hg19_chr11_+_20385293	HTATIP2	0.663801	7.93724e-12	1.41858e-11
L2_hg19_chr12_+_11905389	ETV6	0.663354	8.29063e-12	1.48059e-11
L2_hg19_chr7_-_86849047	TMEM243	0.663333	8.30787e-12	1.48309e-11
L2_hg19_chr7_-_138764782	ZC3HAV1	0.663311	8.32511e-12	1.48501e-11
L2_hg19_chr19_-_18632879	ELL	0.66328	8.35102e-12	1.48848e-11
L2_hg19_chr19_-_44172218	PLAUR	0.663205	8.41191e-12	1.49875e-11
L2_hg19_chr1_+_87170530	SH3GLB1	0.663077	8.51698e-12	1.51688e-11
L2_hg19_chr22_+_41487764	EP300	0.663045	8.54347e-12	1.52101e-11
L2_hg19_chr3_+_50273635	GNAI2	0.662928	8.64129e-12	1.53783e-11
L2_hg19_chr16_+_27413531	IL21R	0.662796	8.75341e-12	1.55597e-11
L2_hg19_chr6_+_26273158	HIST1H2BI	0.662729	8.80998e-12	1.56542e-11
L2_hg19_chr3_+_108541632	TRAT1	0.662697	8.83766e-12	1.56973e-11
L2_hg19_chr4_-_74965389	CXCL2	0.661822	9.62088e-12	1.70555e-11
L2_hg19_chr3_-_160283358	KPNA4	0.661587	9.84133e-12	1.74329e-11
L2_hg19_chr1_+_151129149	TNFAIP8L2	0.660399	1.10375e-11	1.95141e-11
L2_hg19_chr11_-_67136026	CLCF1	0.660284	1.11606e-11	1.97243e-11
L2_hg19_chr1_+_181003122	MR1	0.660208	1.12429e-11	1.98544e-11
L2_hg19_chr8_-_125721872	MTSS1	0.659991	1.14798e-11	2.02572e-11
L2_hg19_chr19_-_6767445	SH2D3A	0.659444	1.20983e-11	2.1324e-11
L2_hg19_chr8_+_23429843	FP15737	0.65942	1.21262e-11	2.13651e-11
L2_hg19_chr9_+_125132825	PTGS1	0.659411	1.21368e-11	2.13755e-11
L2_hg19_chr1_+_66817488	PDE4B	0.658919	1.27239e-11	2.23922e-11
L2_hg19_chr14_-_21731019	HNRNPC	0.658661	1.30414e-11	2.29247e-11
L2_hg19_chr18_+_29672683	RNF138	0.658459	1.3296e-11	2.33544e-11
L2_hg19_chr3_+_196366632	LRRC33	0.658406	1.33638e-11	2.34646e-11
L2_hg19_chr2_-_96931734	TMEM127	0.658257	1.35554e-11	2.37737e-11
L2_hg19_chr3_+_10068079	FANCD2	0.658102	1.37576e-11	2.41007e-11
L2_hg19_chr5_+_67535672	PIK3R1	0.657935	1.39779e-11	2.44773e-11
L2_hg19_chr3_+_9848222	TTLL3	0.657927	1.39891e-11	2.44877e-11
L2_hg19_chrX_+_108779886	NXT2	0.657522	1.45391e-11	2.54213e-11
L2_hg19_chr1_-_21625447	ECE1	0.657463	1.46218e-11	2.55464e-11
L2_hg19_chr11_+_35196436	CD44	0.657179	1.50218e-11	2.62055e-11
L2_hg19_chr19_+_7413842	CTB-133G6.1	0.656879	1.54566e-11	2.69333e-11
L2_hg19_chr22_-_37545955	IL2RB	0.656801	1.55721e-11	2.71139e-11
L2_hg19_chr6_-_10838771	MAK	0.656681	1.57501e-11	2.74135e-11
L2_hg19_chr2_+_102759205	IL1R1	0.656479	1.60545e-11	2.79328e-11
L2_hg19_chr17_+_4618825	ARRB2	0.656254	1.6401e-11	2.85141e-11
L2_hg19_chr10_+_18948359	ARL5B	0.656043	1.67326e-11	2.90685e-11
L2_hg19_chr10_-_14646399	FAM107B	0.655639	1.73855e-11	3.01801e-11
L2_hg19_chr15_-_67439307	RP11-342M21.2	0.655557	1.75203e-11	3.04025e-11
L2_hg19_chr1_+_150521883	ADAMTSL4	0.65516	1.81905e-11	3.15416e-11
L2_hg19_chr17_+_75449902	SEPT9	0.655134	1.82348e-11	3.15946e-11
L2_hg19_chr4_-_682939	MFSD7	0.655	1.84666e-11	3.19601e-11
L2_hg19_chr6_-_39197250	KCNK5	0.654888	1.86627e-11	3.22872e-11
L2_hg19_chr8_+_64099353	YTHDF3	0.65466	1.90693e-11	3.29659e-11
L2_hg19_chr5_-_169694739	LCP2	0.654436	1.94751e-11	3.36294e-11
L2_hg19_chrX_+_117629606	DOCK11	0.654351	1.96318e-11	3.38873e-11
L2_hg19_chr5_-_94417348	MCTP1	0.65433	1.96711e-11	3.39425e-11
L2_hg19_chr1_-_26633551	UBXN11	0.654307	1.97134e-11	3.40026e-11
L2_hg19_chr10_+_112257199	DUSP5	0.654301	1.9725e-11	3.40098e-11
L2_hg19_chr5_+_133451303	TCF7	0.65414	2.0026e-11	3.45159e-11
L2_hg19_chr15_-_50411429	ATP8B4	0.654103	2.00948e-11	3.46085e-11
L2_hg19_chr11_+_102195224	BIRC3	0.653968	2.03524e-11	3.5039e-11
L2_hg19_chr7_+_75544474	POR	0.65317	2.19354e-11	3.77221e-11
L2_hg19_chr16_-_71842715	AP1G1	0.653053	2.21774e-11	3.81238e-11
L2_hg19_chr10_+_82214065	TSPAN14	0.65301	2.2266e-11	3.82475e-11
L2_hg19_chrX_+_46433199	CHST7	0.652925	2.24442e-11	3.85105e-11
L2_hg19_chr19_+_16435636	KLF2	0.652883	2.25339e-11	3.86499e-11
L2_hg19_chr19_+_1257436	CIRBP	0.652872	2.25563e-11	3.8674e-11
L2_hg19_chr17_+_1619969	WDR81	0.652568	2.32071e-11	3.97304e-11
L2_hg19_chr8_-_71519900	TRAM1	0.652359	2.36646e-11	4.04986e-11
L2_hg19_chr10_+_98591638	LCOR	0.652257	2.38921e-11	4.08728e-11
L2_hg19_chr1_+_16767218	NECAP2	0.652138	2.41592e-11	4.12989e-11
L2_hg19_chr15_+_91427733	FES	0.651765	2.50135e-11	4.26958e-11
L2_hg19_chr12_+_57916633	MBD6	0.651467	2.57177e-11	4.38327e-11
L2_hg19_chr2_+_70313952	PCBP1	0.651248	2.62476e-11	4.46862e-11
L2_hg19_chrX_-_20284999	RPS6KA3	0.650924	2.70497e-11	4.60346e-11
L2_hg19_chr1_-_209826450	LAMB3	0.650899	2.71142e-11	4.61273e-11
L2_hg19_chr19_-_17185868	HAUS8	0.650764	2.74561e-11	4.66743e-11
L2_hg19_chr17_+_76126856	TMC8	0.650549	2.80099e-11	4.75806e-11
L2_hg19_chr16_+_75599204	GABARAPL2	0.650387	2.84326e-11	4.82807e-11
L2_hg19_chr19_+_11201235	LDLR	0.650129	2.91213e-11	4.94319e-11
L2_hg19_chr7_-_87936205	STEAP4	0.650052	2.93311e-11	4.97698e-11
L2_hg19_chr20_+_35234181	C20orf24	0.649445	3.10247e-11	5.26045e-11
L2_hg19_chr17_-_43483322	ARHGAP27	0.649417	3.11048e-11	5.27015e-11
L2_hg19_chrX_+_64887520	MSN	0.649296	3.14547e-11	5.32552e-11
L2_hg19_chr3_+_111261062	CD96	0.649275	3.15158e-11	5.33389e-11
L2_hg19_chr2_+_162087721	TANK	0.649109	3.20035e-11	5.41045e-11
L2_hg19_chr19_+_7587562	MCOLN1	0.648988	3.23639e-11	5.46535e-11
L2_hg19_chr19_+_49977842	FLT3LG	0.648785	3.29759e-11	5.56256e-11
L2_hg19_chr1_-_24239851	CNR2	0.648633	3.34386e-11	5.63855e-11
L2_hg19_chr12_+_31476767	AC024940.1	0.648541	3.37259e-11	5.68491e-11
L2_hg19_chr11_+_5646234	TRIM34	0.648426	3.40845e-11	5.74325e-11
L2_hg19_chr3_-_194146143	ATP13A3	0.64814	3.49922e-11	5.88756e-11
L2_hg19_chr6_-_25042395	FAM65B	0.647581	3.68375e-11	6.18671e-11
L2_hg19_chr16_+_29674283	SPN	0.647434	3.73362e-11	6.26817e-11
L2_hg19_chr1_-_156786539	SH2D2A	0.64715	3.83233e-11	6.42919e-11
L2_hg19_chr17_+_78313258	RNF213	0.647007	3.88287e-11	6.5116e-11
L2_hg19_chr11_+_44587214	CD82	0.646902	3.9204e-11	6.57214e-11
L2_hg19_chr1_+_155178617	MTX1	0.64684	3.94266e-11	6.60704e-11
L2_hg19_chr17_-_62500921	DDX5	0.646668	4.00532e-11	6.7096e-11
L2_hg19_chr2_+_202122833	CASP8	0.646523	4.05878e-11	6.79669e-11
L2_hg19_chrX_+_100663209	HNRNPH2	0.646178	4.18861e-11	7.00898e-11
L2_hg19_chr14_-_69351591	ACTN1	0.646171	4.19138e-11	7.01106e-11
L2_hg19_chrX_+_70752112	OGT	0.64605	4.23803e-11	7.08652e-11
L2_hg19_chr2_-_43454145	ZFP36L2	0.645675	4.38549e-11	7.32776e-11
L2_hg19_chr3_+_87276461	CHMP2B	0.645316	4.53111e-11	7.56557e-11
L2_hg19_chr3_+_151591430	SUCNR1	0.644557	4.85504e-11	8.08881e-11
L2_hg19_chr17_+_36909013	PSMB3	0.644444	4.90513e-11	8.16632e-11
L2_hg19_chr15_+_45937766	SQRDL	0.643814	5.19331e-11	8.63985e-11
L2_hg19_chr1_+_40810505	SMAP2	0.643756	5.22072e-11	8.6823e-11
L2_hg19_chr1_+_154407009	IL6R	0.6433	5.44013e-11	9.03738e-11
L2_hg19_chr17_+_37617760	CDK12	0.643209	5.48517e-11	9.10891e-11
L2_hg19_chr7_-_100026762	ZCWPW1	0.643113	5.53283e-11	9.18141e-11
L2_hg19_chr9_-_107690435	ABCA1	0.642049	6.08978e-11	1.00911e-10
L2_hg19_chr6_+_27777828	HIST1H3H	0.642039	6.09561e-11	1.00971e-10
L2_hg19_chr16_+_57059592	NLRC5	0.641616	6.33168e-11	1.04806e-10
L2_hg19_chr6_-_112115080	FYN	0.641582	6.35103e-11	1.05088e-10
L2_hg19_chr11_+_65408304	SIPA1	0.641459	6.42125e-11	1.06212e-10
L2_hg19_chr14_-_100842644	WARS	0.641326	6.49881e-11	1.07428e-10
L2_hg19_chr6_-_27840123	HIST1H3I	0.641052	6.66005e-11	1.10003e-10
L2_hg19_chr3_-_146246583	PLSCR1	0.640887	6.7594e-11	1.11564e-10
L2_hg19_chr12_-_90102609	ATP2B1	0.640613	6.92752e-11	1.14298e-10
L2_hg19_chr14_+_75747256	FOS	0.639751	7.4821e-11	1.23315e-10
L2_hg19_chr13_+_25875762	NUPL1	0.639559	7.611e-11	1.25394e-10
L2_hg19_chr2_+_242755193	NEU4	0.638973	8.01903e-11	1.31928e-10
L2_hg19_chr2_+_103035198	IL18RAP	0.638876	8.08817e-11	1.33018e-10
L2_hg19_chr6_+_160504963	IGF2R	0.638547	8.32785e-11	1.36813e-10
L2_hg19_chr19_+_1249886	MIDN	0.638112	8.6561e-11	1.42002e-10
L2_hg19_chr8_-_101725090	PABPC1	0.637901	8.81894e-11	1.44622e-10
L2_hg19_chr17_+_61699776	MAP3K3	0.637846	8.86262e-11	1.45286e-10
L2_hg19_chr2_-_157186653	NR4A2	0.63742	9.20291e-11	1.50811e-10
L2_hg19_chr2_-_178097147	NFE2L2	0.637347	9.26251e-11	1.51733e-10
L2_hg19_chr16_-_89785790	VPS9D1	0.636325	1.01372e-10	1.66003e-10
L2_hg19_chr4_+_2814017	SH3BP2	0.636284	1.01735e-10	1.66538e-10
L2_hg19_chr9_-_128003621	HSPA5	0.636186	1.02621e-10	1.67929e-10
L2_hg19_chr7_+_104654142	MLL5	0.636019	1.04137e-10	1.70349e-10
L2_hg19_chr2_-_16804680	FAM49A	0.635847	1.0573e-10	1.72831e-10
L2_hg19_chr19_-_10491247	TYK2	0.63526	1.11323e-10	1.8178e-10
L2_hg19_chr19_+_39914471	PLEKHG2	0.635138	1.12515e-10	1.83661e-10
L2_hg19_chr12_-_15103559	ARHGDIB	0.635029	1.136e-10	1.85288e-10
L2_hg19_chr5_-_95158429	GLRX	0.634632	1.17621e-10	1.91656e-10
L2_hg19_chr4_-_140098371	ELF2	0.634334	1.20729e-10	1.9665e-10
L2_hg19_chr4_+_26321367	RBPJ	0.6341	1.23225e-10	2.00645e-10
L2_hg19_chr10_+_81066038	ZMIZ1	0.633874	1.25683e-10	2.04501e-10
L2_hg19_chr1_-_59250606	JUN	0.633858	1.25855e-10	2.04601e-10
L2_hg19_chr11_+_75480028	DGAT2	0.633857	1.25865e-10	2.04601e-10
L2_hg19_chr19_+_45972727	FOSB	0.633856	1.25877e-10	2.04601e-10
L2_hg19_chr17_-_42908435	GJC1	0.63372	1.27381e-10	2.06898e-10
L2_hg19_chr18_-_74207164	ZNF516	0.633568	1.29085e-10	2.09592e-10
L2_hg19_chr6_+_32938713	BRD2	0.633515	1.29685e-10	2.10493e-10
L2_hg19_chr2_-_218767434	TNS1	0.63314	1.33993e-10	2.17254e-10
L2_hg19_chr7_+_134832838	TMEM140	0.632738	1.38762e-10	2.24829e-10
L2_hg19_chr10_+_97515501	ENTPD1	0.632461	1.4214e-10	2.30139e-10
L2_hg19_chr7_-_99097903	ZNF394	0.632152	1.46e-10	2.36222e-10
L2_hg19_chr17_-_9923173	GAS7	0.63211	1.46541e-10	2.37013e-10
L2_hg19_chr2_-_201722536	CLK1	0.631761	1.5104e-10	2.44118e-10
L2_hg19_chr19_+_1248864	MIDN	0.631749	1.51195e-10	2.44283e-10
L2_hg19_chr22_+_24819598	ADORA2A	0.631252	1.57845e-10	2.54848e-10
L2_hg19_chr1_-_155948332	ARHGEF2	0.631078	1.60245e-10	2.58541e-10
L2_hg19_chr15_-_59041905	ADAM10	0.631056	1.6054e-10	2.58926e-10
L2_hg19_chr7_-_23571593	TRA2A	0.630769	1.64575e-10	2.65248e-10
L2_hg19_chr2_+_70314608	PCBP1	0.630567	1.67472e-10	2.69823e-10
L2_hg19_chr15_-_50557922	HDC	0.630542	1.67826e-10	2.70298e-10
L2_hg19_chr6_-_20212683	MBOAT1	0.630448	1.69201e-10	2.72418e-10
L2_hg19_chr2_+_163200659	GCA	0.630311	1.71202e-10	2.75543e-10
L2_hg19_chr19_-_50370811	PNKP	0.63013	1.73892e-10	2.79774e-10
L2_hg19_chr6_+_159291060	C6orf99	0.62962	1.81697e-10	2.92127e-10
L2_hg19_chr5_+_176730807	PRELID1	0.629609	1.81875e-10	2.9231e-10
L2_hg19_chr7_-_95951409	SLC25A13	0.629545	1.82876e-10	2.93816e-10
L2_hg19_chr21_-_36262007	RUNX1	0.62929	1.86924e-10	3.0011e-10
L2_hg19_chr12_+_100660974	SCYL2	0.629237	1.8779e-10	3.01396e-10
L2_hg19_chr10_-_64966770	JMJD1C	0.629109	1.8986e-10	3.04612e-10
L2_hg19_chr19_+_41095003	SHKBP1	0.628983	1.91927e-10	3.07819e-10
L2_hg19_chr9_-_131710322	DOLK	0.628904	1.93226e-10	3.09796e-10
L2_hg19_chr4_-_15658186	FBXL5	0.628162	2.059e-10	3.2954e-10
L2_hg19_chr4_-_74853906	PPBP	0.628154	2.06055e-10	3.29673e-10
L2_hg19_chr3_-_182880521	LAMP3	0.627961	2.09471e-10	3.34906e-10
L2_hg19_chr1_+_247579167	NLRP3	0.627944	2.09777e-10	3.35279e-10
L2_hg19_chr12_-_12714031	DUSP16	0.627727	2.13713e-10	3.41331e-10
L2_hg19_chr12_-_120554556	RAB35	0.62763	2.15492e-10	3.44053e-10
L2_hg19_chr16_-_75498566	RP11-77K12.1	0.627417	2.19442e-10	3.49996e-10
L2_hg19_chr16_-_67487616	ATP6V0D1	0.627378	2.20175e-10	3.51043e-10
L2_hg19_chrX_-_77583083	CYSLTR1	0.627175	2.24006e-10	3.56902e-10
L2_hg19_chr17_+_34900768	GGNBP2	0.627055	2.26318e-10	3.60461e-10
L2_hg19_chr12_-_92532402	RP11-24B21.1	0.626904	2.29247e-10	3.65e-10
L2_hg19_chr5_+_172261253	ERGIC1	0.626385	2.39606e-10	3.8123e-10
L2_hg19_chr1_+_186798121	PLA2G4A	0.626182	2.43759e-10	3.87702e-10
L2_hg19_chr16_-_28192442	XPO6	0.62529	2.62923e-10	4.1775e-10
L2_hg19_chr7_-_99699515	MCM7	0.625191	2.6513e-10	4.20966e-10
L2_hg19_chr10_+_8096779	GATA3	0.624568	2.79482e-10	4.43445e-10
L2_hg19_chr10_+_35416154	CREM	0.624309	2.85643e-10	4.52909e-10
L2_hg19_chr1_-_19536753	UBR4	0.624235	2.87444e-10	4.55607e-10
L2_hg19_chr11_-_208616	BET1L	0.624151	2.89495e-10	4.587e-10
L2_hg19_chr14_-_23288999	SLC7A7	0.623417	3.07944e-10	4.87595e-10
L2_hg19_chr6_-_130031306	ARHGAP18	0.62333	3.10198e-10	4.90995e-10
L2_hg19_chr14_-_24780640	CIDEB	0.622865	3.22555e-10	5.10379e-10
L2_hg19_chr14_+_39736592	CTAGE5	0.622479	3.33181e-10	5.26468e-10
L2_hg19_chr3_-_160283878	KPNA4	0.62128	3.68323e-10	5.81196e-10
L2_hg19_chr12_+_133065947	FBRSL1	0.621145	3.72505e-10	5.87594e-10
L2_hg19_chr22_+_30279169	MTMR3	0.621053	3.75376e-10	5.9192e-10
L2_hg19_chr1_+_32716865	LCK	0.620818	3.82791e-10	6.03405e-10
L2_hg19_chr6_-_160147981	SOD2	0.619712	4.19685e-10	6.60882e-10
L2_hg19_chr7_-_37382378	ELMO1	0.619173	4.38889e-10	6.90649e-10
L2_hg19_chr8_-_101959561	YWHAZ	0.619154	4.39578e-10	6.91496e-10
L2_hg19_chr13_+_24825852	SPATA13	0.618966	4.46476e-10	7.01867e-10
L2_hg19_chr5_-_89825400	LYSMD3	0.61885	4.50768e-10	7.08372e-10
L2_hg19_chr18_+_11850340	CHMP1B	0.618388	4.68333e-10	7.35472e-10
L2_hg19_chr5_-_142784916	NR3C1	0.618154	4.77466e-10	7.49557e-10
L2_hg19_chr8_+_141521547	CHRAC1	0.617935	4.86178e-10	7.62973e-10
L2_hg19_chr16_-_48637875	N4BP1	0.617658	4.97393e-10	7.79775e-10
L2_hg19_chr20_+_24929907	CST7	0.617454	5.05839e-10	7.92475e-10
L2_hg19_chr10_-_73533276	C10orf54	0.617009	5.247e-10	8.21184e-10
L2_hg19_chr14_+_75746751	FOS	0.616965	5.2663e-10	8.23924e-10
L2_hg19_chr11_-_73693887	UCP2	0.616679	5.3912e-10	8.4289e-10
L2_hg19_chr8_-_119124064	EXT1	0.616626	5.41481e-10	8.46294e-10
L2_hg19_chr1_-_15850709	CASP9	0.616435	5.50062e-10	8.59414e-10
L2_hg19_chr17_-_74733412	SRSF2	0.616211	5.60239e-10	8.74719e-10
L2_hg19_chr11_-_18548480	TSG101	0.616115	5.64655e-10	8.81315e-10
L2_hg19_chr7_+_77199410	PTPN12	0.615852	5.7697e-10	9.0023e-10
L2_hg19_chr11_-_3784222	NUP98	0.615065	6.1533e-10	9.58779e-10
L2_hg19_chr6_+_31587899	PRRC2A	0.614989	6.19127e-10	9.64369e-10
L2_hg19_chr12_+_25205639	LRMP	0.614945	6.21397e-10	9.67577e-10
L2_hg19_chr13_-_43564437	EPSTI1	0.614693	6.3431e-10	9.87349e-10
L2_hg19_chr1_-_150534597	C1orf138	0.614419	6.48616e-10	1.00893e-09
L2_hg19_chr6_-_32813311	PSMB8	0.614395	6.49867e-10	1.01054e-09
L2_hg19_chr11_-_414985	SIGIRR	0.614179	6.61417e-10	1.0278e-09
L2_hg19_chr21_+_34804486	IFNGR2	0.613974	6.72546e-10	1.04474e-09
L2_hg19_chr12_-_116715357	MED13L	0.613146	7.19331e-10	1.11629e-09
L2_hg19_chr5_-_131825994	IRF1	0.612936	7.3169e-10	1.13432e-09
L2_hg19_chr3_-_52273125	TLR9	0.612401	7.64079e-10	1.18373e-09
L2_hg19_chr2_-_87018034	CD8A	0.611761	8.0465e-10	1.24532e-09
L2_hg19_chr3_-_50375682	RASSF1	0.611675	8.10237e-10	1.25355e-09
L2_hg19_chr1_-_38019893	SNIP1	0.611497	8.22001e-10	1.27132e-09
L2_hg19_chr14_+_62164572	HIF1A	0.61147	8.23786e-10	1.27365e-09
L2_hg19_chr3_-_122512633	HSPBAP1	0.611422	8.26954e-10	1.27812e-09
L2_hg19_chr13_+_111365607	ING1	0.611305	8.34794e-10	1.2898e-09
L2_hg19_chr11_+_60223319	MS4A1	0.611128	8.46809e-10	1.30793e-09
L2_hg19_chr6_+_109415812	CEP57L1	0.61059	8.84264e-10	1.36486e-09
L2_hg19_chr1_-_38273849	YRDC	0.610156	9.15649e-10	1.41188e-09
L2_hg19_chr10_+_31607386	ZEB1	0.610103	9.19545e-10	1.41741e-09
L2_hg19_chr11_-_95522945	FAM76B	0.609837	9.39406e-10	1.44706e-09
L2_hg19_chr2_+_68962268	ARHGAP25	0.609805	9.41814e-10	1.45028e-09
L2_hg19_chr3_+_11318402	ATG7	0.609697	9.49966e-10	1.46234e-09
L2_hg19_chr2_+_62423249	B3GNT2	0.609443	9.69519e-10	1.49194e-09
L2_hg19_chr1_-_111743267	DENND2D	0.609184	9.89854e-10	1.5212e-09
L2_hg19_chr13_-_46961386	KIAA0226L	0.608432	1.05112e-09	1.61427e-09
L2_hg19_chrX_+_123480412	SH2D1A	0.608016	1.08658e-09	1.66816e-09
L2_hg19_chr10_+_60144880	TFAM	0.60774	1.11073e-09	1.7041e-09
L2_hg19_chr12_-_120703532	PXN	0.607623	1.12109e-09	1.71943e-09
L2_hg19_chr17_-_38020564	IKZF3	0.607559	1.12683e-09	1.72765e-09
L2_hg19_chr19_-_47288070	SLC1A5	0.607231	1.15664e-09	1.77278e-09
L2_hg19_chr3_+_171764737	FNDC3B	0.60629	1.24627e-09	1.9076e-09
L2_hg19_chr13_+_32889644	BRCA2	0.606282	1.24703e-09	1.90812e-09
L2_hg19_chr9_+_102588021	NR4A3	0.606275	1.24775e-09	1.90859e-09
L2_hg19_chr14_+_52328110	GNG2	0.606264	1.2488e-09	1.90956e-09
L2_hg19_chr19_+_45349386	PVRL2	0.606169	1.25827e-09	1.9234e-09
L2_hg19_chr16_-_14726584	PARN	0.6056	1.31622e-09	2.01064e-09
L2_hg19_chrX_+_152086456	ZNF185	0.605347	1.34277e-09	2.05053e-09
L2_hg19_chr19_+_45973169	FOSB	0.605018	1.37807e-09	2.10303e-09
L2_hg19_chr12_-_9760510	KLRB1	0.604746	1.4079e-09	2.14784e-09
L2_hg19_chr13_-_25861508	MTMR6	0.604718	1.41103e-09	2.1519e-09
L2_hg19_chrX_+_117861570	IL13RA1	0.604345	1.45301e-09	2.21519e-09
L2_hg19_chr6_+_35996590	MAPK14	0.60423	1.46622e-09	2.23458e-09
L2_hg19_chr2_+_204571361	CD28	0.603384	1.56705e-09	2.38667e-09
L2_hg19_chr2_+_218994039	CXCR2	0.603169	1.59359e-09	2.42629e-09
L2_hg19_chr3_-_112280781	ATG3	0.602451	1.68569e-09	2.56567e-09
L2_hg19_chr2_-_174830596	SP3	0.601944	1.75386e-09	2.66766e-09
L2_hg19_chr3_+_73045961	PPP4R2	0.6016	1.8015e-09	2.73921e-09
L2_hg19_chr10_+_112631685	PDCD4	0.601004	1.88705e-09	2.86834e-09
L2_hg19_chr11_+_72929414	P2RY2	0.600991	1.88893e-09	2.87025e-09
L2_hg19_chr11_+_121460702	SORL1	0.600556	1.95391e-09	2.96605e-09
L2_hg19_chr7_-_149470676	ZNF467	0.600387	1.97974e-09	3.00327e-09
L2_hg19_chrX_-_108976462	ACSL4	0.599918	2.05294e-09	3.11329e-09
L2_hg19_chr3_-_195163742	ACAP2	0.599833	2.06653e-09	3.13286e-09
L2_hg19_chr20_+_36661961	RPRD1B	0.599472	2.12523e-09	3.22078e-09
L2_hg19_chr11_+_35206957	CD44	0.599244	2.16292e-09	3.27683e-09
L2_hg19_chr12_-_58135943	AGAP2	0.597633	2.44888e-09	3.7003e-09
L2_hg19_chr11_-_60930073	VPS37C	0.596959	2.57894e-09	3.89427e-09
L2_hg19_chr5_+_156607850	ITK	0.596904	2.58991e-09	3.90955e-09
L2_hg19_chr6_-_33268164	RGL2	0.59679	2.61271e-09	3.94137e-09
L2_hg19_chr15_+_72766670	ARIH1	0.596673	2.63626e-09	3.97559e-09
L2_hg19_chr10_-_81965292	ANXA11	0.596502	2.67087e-09	4.02514e-09
L2_hg19_chr22_+_39101948	GTPBP1	0.595938	2.78864e-09	4.20124e-09
L2_hg19_chr3_-_187454288	BCL6	0.595406	2.90434e-09	4.37126e-09
L2_hg19_chr10_+_74033681	DDIT4	0.595151	2.96139e-09	4.45566e-09
L2_hg19_chr5_-_98262172	CHD1	0.594964	3.00389e-09	4.51813e-09
L2_hg19_chr15_+_41136674	SPINT1	0.594493	3.11348e-09	4.67837e-09
L2_hg19_chr11_+_61734765	AP003733.1	0.594461	3.12109e-09	4.68827e-09
L2_hg19_chr12_-_109027669	SELPLG	0.594183	3.18787e-09	4.78389e-09
L2_hg19_chr4_-_2758062	TNIP2	0.594097	3.20855e-09	4.81335e-09
L2_hg19_chr20_-_23030306	THBD	0.593555	3.34345e-09	5.01245e-09
L2_hg19_chr20_-_46414224	SULF2	0.592459	3.63258e-09	5.44235e-09
L2_hg19_chr18_+_77439844	CTDP1	0.592363	3.65895e-09	5.48007e-09
L2_hg19_chr3_+_63898389	ATXN7	0.592132	3.7233e-09	5.57282e-09
L2_hg19_chr6_-_32822283	TAP1	0.591579	3.88179e-09	5.80815e-09
L2_hg19_chr15_-_65282248	SPG21	0.591426	3.92658e-09	5.87134e-09
L2_hg19_chr3_+_5021121	BHLHE40	0.591022	4.04784e-09	6.05069e-09
L2_hg19_chr14_-_78227498	SNW1	0.590873	4.0934e-09	6.11681e-09
L2_hg19_chr5_-_158636095	RNF145	0.590642	4.16503e-09	6.22182e-09
L2_hg19_chr19_+_1942199	CSNK1G2	0.590083	4.34348e-09	6.48628e-09
L2_hg19_chr1_+_27114024	PIGV	0.59001	4.36709e-09	6.51941e-09
L2_hg19_chr1_+_150122105	PLEKHO1	0.589639	4.49028e-09	6.70114e-09
L2_hg19_chr2_-_32489933	NLRC4	0.589588	4.50717e-09	6.72417e-09
L2_hg19_chr12_-_55378542	TESPA1	0.589035	4.69735e-09	7.00335e-09
L2_hg19_chr7_+_112101805	IFRD1	0.58885	4.76273e-09	7.09622e-09
L2_hg19_chr7_+_36192862	EEPD1	0.588532	4.87709e-09	7.26191e-09
L2_hg19_chr1_-_226187722	SDE2	0.588025	5.06471e-09	7.53394e-09
L2_hg19_chr19_+_56155016	ZNF581	0.58784	5.13479e-09	7.63572e-09
L2_hg19_chr14_-_69446018	ACTN1	0.587425	5.29559e-09	7.87229e-09
L2_hg19_chr19_+_14063320	DCAF15	0.58685	5.52619e-09	8.20713e-09
L2_hg19_chr19_+_1076201	HMHA1	0.586684	5.59471e-09	8.3062e-09
L2_hg19_chr19_+_1076513	HMHA1	0.586199	5.79939e-09	8.59896e-09
L2_hg19_chr4_-_84031307	PLAC8	0.586071	5.85421e-09	8.67746e-09
L2_hg19_chr6_-_133084593	VNN2	0.585679	6.02608e-09	8.92933e-09
L2_hg19_chr10_+_80827852	ZMIZ1	0.585137	6.27223e-09	9.28808e-09
L2_hg19_chrX_-_153775060	G6PD	0.585031	6.32134e-09	9.35778e-09
L2_hg19_chr5_-_77590515	AP3B1	0.584775	6.44131e-09	9.52924e-09
L2_hg19_chr6_+_108882162	FOXO3	0.584403	6.62017e-09	9.7907e-09
L2_hg19_chr2_-_157199014	NR4A2	0.583807	6.91625e-09	1.02253e-08
L2_hg19_chr17_+_80817470	TBCD	0.583724	6.95866e-09	1.02847e-08
L2_hg19_chr8_-_42753526	RNF170	0.583151	7.25695e-09	1.07152e-08
L2_hg19_chr7_+_77200396	PTPN12	0.582936	7.37148e-09	1.08791e-08
L2_hg19_chr3_+_126243145	CHST13	0.582821	7.43382e-09	1.09596e-08
L2_hg19_chr11_+_82611656	C11orf82	0.58282	7.43438e-09	1.09596e-08
L2_hg19_chr6_-_32806515	TAP2	0.582775	7.45921e-09	1.09927e-08
L2_hg19_chr12_-_57873389	ARHGAP9	0.582458	7.63351e-09	1.12459e-08
L2_hg19_chr8_-_23082611	TNFRSF10A	0.582211	7.77282e-09	1.14438e-08
L2_hg19_chr16_+_24550904	RBBP6	0.581019	8.47742e-09	1.24612e-08
L2_hg19_chr12_+_40618798	LRRK2	0.580976	8.50367e-09	1.24918e-08
L2_hg19_chr18_-_48723232	MEX3C	0.580605	8.73578e-09	1.28287e-08
L2_hg19_chr18_-_12884532	PTPN2	0.580586	8.74789e-09	1.28424e-08
L2_hg19_chrX_-_138287711	FGF13	0.580319	8.91873e-09	1.3089e-08
L2_hg19_chr10_-_88281548	WAPAL	0.580231	8.97593e-09	1.31687e-08
L2_hg19_chr11_-_73687941	UCP2	0.580175	9.01252e-09	1.32182e-08
L2_hg19_chr9_+_5450541	CD274	0.580104	9.05936e-09	1.32784e-08
L2_hg19_chr13_+_103249354	TPP2	0.579891	9.20005e-09	1.34803e-08
L2_hg19_chr2_-_64881414	SERTAD2	0.579786	9.27e-09	1.35741e-08
L2_hg19_chr15_+_80215514	C15ORF37	0.579678	9.34283e-09	1.36721e-08
L2_hg19_chr6_-_159065770	DYNLT1	0.579422	9.51695e-09	1.3918e-08
L2_hg19_chr8_+_144640523	GSDMD	0.579316	9.59041e-09	1.4021e-08
L2_hg19_chr14_+_102276217	PPP2R5C	0.578433	1.02214e-08	1.49244e-08
L2_hg19_chr3_-_187456472	BCL6	0.57761	1.08444e-08	1.5794e-08
L2_hg19_chr16_+_9185500	C16orf72	0.577592	1.08585e-08	1.58095e-08
L2_hg19_chr16_+_31085745	ZNF646	0.576751	1.15334e-08	1.67815e-08
L2_hg19_chr4_-_140812089	MAML3	0.576634	1.16311e-08	1.69184e-08
L2_hg19_chr20_+_61436186	OGFR	0.575687	1.24452e-08	1.80967e-08
L2_hg19_chr1_-_1149532	TNFRSF4	0.575073	1.30021e-08	1.88946e-08
L2_hg19_chr20_+_361710	TRIB3	0.573985	1.40483e-08	2.04021e-08
L2_hg19_chr22_+_24820341	ADORA2A	0.573923	1.41098e-08	2.04849e-08
L2_hg19_chr9_-_3526702	RFX3	0.573707	1.43272e-08	2.07874e-08
L2_hg19_chr6_+_26251841	HIST1H2BH	0.573582	1.44556e-08	2.0967e-08
L2_hg19_chr21_+_40181956	ETS2	0.572551	1.5549e-08	2.25316e-08
L2_hg19_chr10_+_91092285	IFIT3	0.571941	1.62323e-08	2.35144e-08
L2_hg19_chr15_+_45879576	BLOC1S6	0.571888	1.62933e-08	2.35953e-08
L2_hg19_chr5_-_176433775	UIMC1	0.571367	1.69026e-08	2.447e-08
L2_hg19_chr14_+_24780239	LTB4R	0.571215	1.70835e-08	2.47163e-08
L2_hg19_chr11_-_118123034	MPZL3	0.57121	1.70899e-08	2.47176e-08
L2_hg19_chr10_+_26727285	APBB1IP	0.570994	1.73511e-08	2.50876e-08
L2_hg19_chr16_-_88752872	SNAI3	0.570545	1.79074e-08	2.58757e-08
L2_hg19_chr12_-_82752165	CCDC59	0.570409	1.80788e-08	2.6115e-08
L2_hg19_chrX_+_77359744	PGK1	0.570292	1.82277e-08	2.6322e-08
L2_hg19_chr6_+_37137953	PIM1	0.56944	1.9347e-08	2.79031e-08
L2_hg19_chr6_-_130536782	SAMD3	0.568929	2.00507e-08	2.89089e-08
L2_hg19_chr8_-_142318386	SLC45A4	0.568823	2.0199e-08	2.91137e-08
L2_hg19_chr9_+_132565462	TOR1B	0.568696	2.03797e-08	2.93649e-08
L2_hg19_chr19_+_1251567	MIDN	0.567656	2.19095e-08	3.15001e-08
L2_hg19_chr7_+_111846756	ZNF277	0.567599	2.19952e-08	3.16134e-08
L2_hg19_chr19_-_913171	R3HDM4	0.567493	2.21584e-08	3.1838e-08
L2_hg19_chr17_+_16318884	TRPV2	0.566695	2.34196e-08	3.36185e-08
L2_hg19_chr7_-_5570231	ACTB	0.566674	2.34541e-08	3.36576e-08
L2_hg19_chr2_+_149402319	EPC2	0.566514	2.37148e-08	3.40104e-08
L2_hg19_chr1_-_150980674	FAM63A	0.566192	2.42493e-08	3.47661e-08
L2_hg19_chr6_-_30181888	TRIM26	0.565923	2.47034e-08	3.54061e-08
L2_hg19_chr21_+_40177852	ETS2	0.565918	2.47125e-08	3.54082e-08
L2_hg19_chr17_+_76399906	PGS1	0.56569	2.51048e-08	3.5959e-08
L2_hg19_chr11_-_72425271	ARAP1	0.565679	2.51237e-08	3.59749e-08
L2_hg19_chr14_-_89883550	FOXN3	0.565386	2.5637e-08	3.66985e-08
L2_hg19_chr18_-_9614271	PPP4R1	0.564997	2.63342e-08	3.76847e-08
L2_hg19_chr4_+_56815005	CEP135	0.564907	2.64971e-08	3.7906e-08
L2_hg19_chr4_-_38859347	TLR1	0.564805	2.66848e-08	3.81626e-08
L2_hg19_chr15_+_78833155	PSMA4	0.564601	2.70604e-08	3.86757e-08
L2_hg19_chr1_+_1510354	AL645728.1	0.564535	2.7185e-08	3.88418e-08
L2_hg19_chr17_+_7387684	POLR2A	0.564513	2.72248e-08	3.88866e-08
L2_hg19_chrX_+_44732433	KDM6A	0.564226	2.77678e-08	3.96498e-08
L2_hg19_chr17_-_40540448	STAT3	0.563779	2.8633e-08	4.08725e-08
L2_hg19_chr15_+_50716601	USP8	0.563449	2.9288e-08	4.17945e-08
L2_hg19_chr9_-_139581893	AGPAT2	0.562984	3.02361e-08	4.31341e-08
L2_hg19_chr19_+_38810493	KCNK6	0.561837	3.26985e-08	4.6589e-08
L2_hg19_chr3_-_53925852	SELK	0.56181	3.27588e-08	4.66605e-08
L2_hg19_chr17_+_45810601	TBX21	0.561347	3.38079e-08	4.8125e-08
L2_hg19_chr18_+_9137056	ANKRD12	0.560842	3.49901e-08	4.97924e-08
L2_hg19_chr6_+_27861202	HIST1H2BO	0.560472	3.58791e-08	5.10416e-08
L2_hg19_chr1_+_158979716	IFI16	0.56014	3.66981e-08	5.21906e-08
L2_hg19_chr10_-_74114675	DNAJB12	0.559629	3.79898e-08	5.40109e-08
L2_hg19_chr6_+_89790255	PNRC1	0.559189	3.91363e-08	5.55893e-08
L2_hg19_chr9_-_134501700	RAPGEF1	0.558213	4.17987e-08	5.9261e-08
L2_hg19_chr22_-_43011597	POLDIP3	0.558096	4.21297e-08	5.97119e-08
L2_hg19_chr6_+_30297320	TRIM39	0.557811	4.29473e-08	6.07957e-08
L2_hg19_chr14_-_92333879	TC2N	0.557662	4.33785e-08	6.13683e-08
L2_hg19_chr19_-_40950241	SERTAD3	0.557181	4.48027e-08	6.33637e-08
L2_hg19_chr11_+_119076782	CBL	0.556958	4.54796e-08	6.43011e-08
L2_hg19_chr10_+_6244894	PFKFB3	0.556851	4.58053e-08	6.47417e-08
L2_hg19_chr1_+_192544904	RGS1	0.556713	4.62321e-08	6.53248e-08
L2_hg19_chr11_+_72525476	ATG16L2	0.556553	4.67292e-08	6.59867e-08
L2_hg19_chr19_-_6110483	RFX2	0.556181	4.7909e-08	6.76318e-08
L2_hg19_chr1_-_9189160	GPR157	0.555577	4.98832e-08	7.03757e-08
L2_hg19_chr2_+_218990399	CXCR2	0.555524	5.00593e-08	7.06023e-08
L2_hg19_chr1_-_205290872	NUAK2	0.55549	5.01721e-08	7.07397e-08
L2_hg19_chr2_+_54785519	SPTBN1	0.555391	5.05053e-08	7.11878e-08
L2_hg19_chr18_-_74203466	ZNF516	0.555117	5.14378e-08	7.24576e-08
L2_hg19_chr11_-_73694246	UCP2	0.554121	5.49611e-08	7.73258e-08
L2_hg19_chr10_+_99079028	FRAT1	0.553786	5.6197e-08	7.90405e-08
L2_hg19_chr3_+_52279774	PPM1M	0.553723	5.64357e-08	7.93519e-08
L2_hg19_chr9_-_33128557	B4GALT1	0.553672	5.66263e-08	7.95955e-08
L2_hg19_chr3_-_71774552	EIF4E3	0.552903	5.95853e-08	8.37035e-08
L2_hg19_chr11_-_72415247	ARAP1	0.552844	5.98181e-08	8.4005e-08
L2_hg19_chr11_+_32851334	PRRG4	0.552673	6.04985e-08	8.49345e-08
L2_hg19_chr19_-_1155158	SBNO2	0.552626	6.06866e-08	8.51726e-08
L2_hg19_chr8_+_22436642	PDLIM2	0.552541	6.10285e-08	8.56002e-08
L2_hg19_chr5_+_172410804	ATP6V0E1	0.552531	6.10715e-08	8.56343e-08
L2_hg19_chr6_-_108145516	SCML4	0.55218	6.25034e-08	8.75887e-08
L2_hg19_chr16_+_87985039	BANP	0.551796	6.41053e-08	8.9806e-08
L2_hg19_chr1_+_145438489	TXNIP	0.551573	6.50567e-08	9.10833e-08
L2_hg19_chr18_-_28682057	DSC2	0.551541	6.51937e-08	9.12474e-08
L2_hg19_chr6_-_143267501	HIVEP2	0.55103	6.74234e-08	9.43394e-08
L2_hg19_chr11_-_88071311	CTSC	0.550336	7.05684e-08	9.86497e-08
L2_hg19_chr1_-_225615739	LBR	0.549881	7.27082e-08	1.0161e-07
L2_hg19_chr10_-_14597898	FAM107B	0.549272	7.56668e-08	1.05616e-07
L2_hg19_chr9_-_5438366	PLGRKT	0.549161	7.62147e-08	1.06349e-07
L2_hg19_chr14_-_21733170	HNRNPC	0.548948	7.72864e-08	1.07779e-07
L2_hg19_chr21_+_43824032	UBASH3A	0.548372	8.02447e-08	1.1187e-07
L2_hg19_chr16_-_58035223	ZNF319	0.547951	8.24808e-08	1.14883e-07
L2_hg19_chr10_+_106113590	CCDC147	0.547907	8.27172e-08	1.15177e-07
L2_hg19_chr2_+_241507906	RNPEPL1	0.547529	8.47743e-08	1.17935e-07
L2_hg19_chr17_+_76374729	PGS1	0.547412	8.5422e-08	1.188e-07
L2_hg19_chr16_-_88766115	RNF166	0.546582	9.01544e-08	1.2523e-07
L2_hg19_chr8_+_118532973	MED30	0.546561	9.0276e-08	1.25361e-07
L2_hg19_chr5_+_78908263	PAPD4	0.545656	9.572e-08	1.328e-07
L2_hg19_chr16_-_3930712	CREBBP	0.545401	9.73127e-08	1.34928e-07
L2_hg19_chr15_+_75494511	C15orf39	0.545222	9.84437e-08	1.36455e-07
L2_hg19_chr4_-_174255503	HMGB2	0.545209	9.85236e-08	1.36525e-07
L2_hg19_chr1_-_224622495	WDR26	0.54422	1.05012e-07	1.45428e-07
L2_hg19_chr22_+_40297183	GRAP2	0.543653	1.08904e-07	1.50772e-07
L2_hg19_chr16_-_67515047	ATP6V0D1	0.543113	1.12747e-07	1.56046e-07
L2_hg19_chr6_-_32636172	HLA-DQB1	0.543046	1.13232e-07	1.5667e-07
L2_hg19_chr21_-_36261863	RUNX1	0.542899	1.14301e-07	1.58054e-07
L2_hg19_chr5_-_90679133	ARRDC3	0.542613	1.16418e-07	1.60884e-07
L2_hg19_chr2_+_71295779	NAGK	0.542102	1.20284e-07	1.66177e-07
L2_hg19_chr19_+_16222698	RAB8A	0.54141	1.25713e-07	1.73521e-07
L2_hg19_chr17_-_62502982	DDX5	0.541378	1.25969e-07	1.73822e-07
L2_hg19_chr5_-_179498727	RNF130	0.540878	1.30047e-07	1.79395e-07
L2_hg19_chr16_+_69796234	WWP2	0.540633	1.32087e-07	1.82155e-07
L2_hg19_chr2_+_69043415	ARHGAP25	0.540449	1.3364e-07	1.84241e-07
L2_hg19_chr11_-_96076358	MAML2	0.540431	1.33796e-07	1.84401e-07
L2_hg19_chrX_+_123095587	STAG2	0.539622	1.40843e-07	1.93997e-07
L2_hg19_chr21_+_42798167	MX1	0.538952	1.46951e-07	2.02288e-07
L2_hg19_chr4_-_103266638	SLC39A8	0.538558	1.50654e-07	2.07324e-07
L2_hg19_chr19_+_16244277	HSH2D	0.537654	1.59499e-07	2.19102e-07
L2_hg19_chr5_-_148930998	CSNK1A1	0.53743	1.61759e-07	2.22141e-07
L2_hg19_chr10_+_91061802	IFIT2	0.53676	1.68723e-07	2.31634e-07
L2_hg19_chr5_+_147763520	FBXO38	0.536387	1.72713e-07	2.37042e-07
L2_hg19_chr10_-_43903225	HNRNPF	0.536355	1.73059e-07	2.37446e-07
L2_hg19_chr8_+_26240583	BNIP3L	0.536121	1.75618e-07	2.40885e-07
L2_hg19_chr6_-_88411950	AKIRIN2	0.535738	1.79883e-07	2.46661e-07
L2_hg19_chr17_+_46908396	CALCOCO2	0.535727	1.80003e-07	2.46752e-07
L2_hg19_chr19_+_19609276	GATAD2A	0.534927	1.8924e-07	2.59259e-07
L2_hg19_chr18_+_2655228	SMCHD1	0.534361	1.96033e-07	2.68486e-07
L2_hg19_chr3_-_194843190	XXYLT1	0.534304	1.96733e-07	2.69364e-07
L2_hg19_chr19_-_13213667	LYL1	0.534294	1.96863e-07	2.69463e-07
L2_hg19_chr8_-_12611910	LONRF1	0.533799	2.03016e-07	2.77802e-07
L2_hg19_chr11_+_64052697	GPR137	0.53307	2.12428e-07	2.90594e-07
L2_hg19_chr6_+_26458182	BTN2A1	0.532546	2.19446e-07	3.00017e-07
L2_hg19_chr7_-_35734744	HERPUD2	0.532109	2.25455e-07	3.07864e-07
L2_hg19_chr8_-_141645729	AGO2	0.531971	2.27392e-07	3.10325e-07
L2_hg19_chr1_+_36273236	AGO4	0.531162	2.39038e-07	3.26122e-07
L2_hg19_chr15_-_34629981	SLC12A6	0.530981	2.41719e-07	3.29584e-07
L2_hg19_chr17_-_33390725	RFFL	0.530853	2.43629e-07	3.3209e-07
L2_hg19_chr8_-_134511578	ST3GAL1	0.530729	2.45508e-07	3.34453e-07
[truncated: 721 more rows]

## Sheet: AS2_blue
clusterID	geneID	rho	p.value	p.value.adjusted
AS2.plus	C9orf72	1	0	0
L2_hg19_chr1_-_150730444	CTSS	0.846388	7.12835e-24	1.04576e-20
L2_hg19_chr1_-_153917131	DENND4B	0.843864	1.309e-23	1.04576e-20
L2_hg19_chr13_-_46717492	LCP1	0.842309	1.89279e-23	1.24248e-20
L2_hg19_chr6_+_29909002	HLA-A	0.835649	8.79808e-23	3.05987e-20
L2_hg19_chr14_-_94421929	ASB2	0.827251	5.55258e-22	1.10931e-19
S2C.minus	C9orf72	0.826644	6.31883e-22	1.20979e-19
L2_hg19_chr1_+_26605625	SH3BGRL3	0.821618	1.80891e-21	2.77065e-19
L2_hg19_chr17_-_76837520	USP36	0.821402	1.8913e-21	2.80339e-19
AS1.plus	C9orf72	0.81987	2.58776e-21	3.588e-19
L2_hg19_chr3_-_127310940	TPRA1	0.818345	3.52599e-21	4.37889e-19
L2_hg19_chr1_+_37947277	ZC3H12A	0.817618	4.08164e-21	4.93556e-19
L2_hg19_chr1_-_155959874	ARHGEF2	0.817113	4.5171e-21	4.94914e-19
L2_hg19_chr20_-_52210377	ZNF217	0.817106	4.52369e-21	4.94914e-19
L2_hg19_chr3_+_11267711	HRH1	0.815093	6.75382e-21	6.63179e-19
L2_hg19_chr9_+_272413	DOCK8	0.814965	6.92766e-21	6.63179e-19
L2_hg19_chr19_+_48828629	EMP3	0.814089	8.23312e-21	7.41788e-19
L2_hg19_chr1_-_153518281	S100A4	0.81368	8.92309e-21	7.73615e-19
L2_hg19_chr17_-_27309387	SEZ6	0.813097	1.00022e-20	8.31857e-19
L2_hg19_chr19_-_54726878	LILRB3	0.813028	1.0138e-20	8.31857e-19
L2_hg19_chr9_-_117692563	TNFSF8	0.812784	1.06316e-20	8.46301e-19
L2_hg19_chr11_+_82611941	C11orf82	0.812747	1.07092e-20	8.46301e-19
L2_hg19_chr1_-_153508466	S100A6	0.812365	1.15385e-20	8.82544e-19
L2_hg19_chr19_+_17213006	MYO9B	0.81203	1.23133e-20	8.98091e-19
L2_hg19_chr5_+_178977335	RUFY1	0.811526	1.35784e-20	9.74888e-19
L2_hg19_chr11_-_207997	BET1L	0.809793	1.89624e-20	1.26279e-18
L2_hg19_chr2_+_169926072	DHRS9	0.809666	1.94309e-20	1.2755e-18
L2_hg19_chr1_-_84972259	GNG5	0.809066	2.1794e-20	1.37183e-18
L2_hg19_chr22_-_30661852	OSM	0.808858	2.2674e-20	1.3788e-18
L2_hg19_chr16_+_50730862	NOD2	0.807871	2.73579e-20	1.59126e-18
L2_hg19_chr13_-_41593431	ELF1	0.807501	2.93406e-20	1.68525e-18
L2_hg19_chr6_+_31554786	LST1	0.806975	3.24099e-20	1.79426e-18
L2_hg19_chr19_-_54784469	LILRB2	0.805981	3.90694e-20	2.11204e-18
L2_hg19_chr16_-_88713570	CYBA	0.805598	4.19769e-20	2.24284e-18
AS3.plus	C9orf72	0.805068	4.63432e-20	2.3507e-18
L2_hg19_chr17_-_72527612	CD300LB	0.804983	4.70823e-20	2.35156e-18
L2_hg19_chr1_-_160681611	CD48	0.804602	5.05417e-20	2.41421e-18
L2_hg19_chr8_-_134310200	NDRG1	0.804575	5.07953e-20	2.41421e-18
L2_hg19_chr19_+_7707386	STXBP2	0.804559	5.09476e-20	2.41421e-18
L2_hg19_chr6_-_31704289	CLIC1	0.804172	5.47504e-20	2.49729e-18
L2_hg19_chr14_-_23292574	SLC7A7	0.804009	5.64313e-20	2.49729e-18
L2_hg19_chr14_+_103599064	TNFAIP2	0.804003	5.64968e-20	2.49729e-18
L2_hg19_chr1_-_150704388	CTSS	0.803874	5.78555e-20	2.50007e-18
L2_hg19_chr17_+_21189924	MAP2K3	0.803841	5.8217e-20	2.50007e-18
L2_hg19_chr19_+_54372704	MYADM	0.803643	6.03846e-20	2.56914e-18
L2_hg19_chr19_+_18284210	IFI30	0.803557	6.13592e-20	2.58666e-18
L2_hg19_chr22_+_43506755	BIK	0.803458	6.24895e-20	2.59928e-18
L2_hg19_chr3_+_149535073	RNF13	0.802919	6.90173e-20	2.8065e-18
L2_hg19_chr5_+_179249969	SQSTM1	0.802845	6.99706e-20	2.82031e-18
L2_hg19_chr6_-_160115329	SOD2	0.802664	7.23421e-20	2.89054e-18
L2_hg19_chr8_-_145014457	PLEC	0.802128	7.98294e-20	3.08249e-18
L2_hg19_chr15_+_45722808	C15orf48	0.80177	8.52362e-20	3.24983e-18
L2_hg19_chr15_+_45002572	B2M	0.801703	8.62848e-20	3.24983e-18
L2_hg19_chr14_+_103597999	TNFAIP2	0.801372	9.16734e-20	3.42471e-18
L2_hg19_chr8_+_39806238	IDO2	0.80102	9.77482e-20	3.59323e-18
L2_hg19_chr6_-_30712323	IER3	0.80097	9.864e-20	3.59723e-18
L2_hg19_chr22_+_43547578	TSPO	0.800237	1.12703e-19	3.90184e-18
L2_hg19_chr12_-_10283825	CLEC7A	0.799959	1.18535e-19	4.03458e-18
L2_hg19_chr11_-_92930527	SLC36A4	0.799895	1.19917e-19	4.05159e-18
L2_hg19_chr17_+_34431224	CCL4	0.79942	1.30686e-19	4.38323e-18
L2_hg19_chr18_+_61554938	SERPINB2	0.799222	1.35425e-19	4.50927e-18
L2_hg19_chr1_+_154377943	IL6R	0.799181	1.36438e-19	4.51032e-18
L2_hg19_chr17_+_73083859	SLC16A5	0.799026	1.40289e-19	4.60449e-18
L2_hg19_chr19_-_6670170	TNFSF14	0.798774	1.46819e-19	4.75094e-18
L2_hg19_chr1_-_150738250	CTSS	0.798728	1.48032e-19	4.75671e-18
L2_hg19_chr5_-_176326339	HK3	0.798595	1.51616e-19	4.83802e-18
L2_hg19_chr1_+_247582188	NLRP3	0.798552	1.528e-19	4.84217e-18
L2_hg19_chr1_-_209824716	LAMB3	0.798327	1.5911e-19	5.00013e-18
L2_hg19_chr19_-_44160783	PLAUR	0.798259	1.61049e-19	5.00013e-18
L2_hg19_chr19_+_18283979	IFI30	0.798131	1.64798e-19	5.0252e-18
L2_hg19_chr10_-_31288448	ZNF438	0.798119	1.65137e-19	5.0252e-18
L2_hg19_chr1_+_40505911	CAP1	0.797937	1.70626e-19	5.12436e-18
L2_hg19_chr6_-_31698756	DDAH2	0.797436	1.86602e-19	5.56776e-18
L2_hg19_chr21_+_34638267	IL10RB	0.796889	2.0574e-19	5.94574e-18
L2_hg19_chr12_-_54758267	GPR84	0.796587	2.17091e-19	6.19587e-18
L2_hg19_chr17_+_6916771	RNASEK	0.796486	2.21031e-19	6.26419e-18
L2_hg19_chr4_-_80994382	ANTXR2	0.796098	2.36791e-19	6.59427e-18
L2_hg19_chr21_+_39668560	KCNJ15	0.795863	2.46834e-19	6.7512e-18
S4.minus	C9orf72	0.795648	2.5641e-19	6.89007e-18
L2_hg19_chr15_-_51915899	DMXL2	0.795613	2.58007e-19	6.89268e-18
L2_hg19_chr1_-_150727601	CTSS	0.79541	2.67456e-19	7.10382e-18
L2_hg19_chr7_+_77199903	PTPN12	0.795149	2.80046e-19	7.35321e-18
L2_hg19_chr17_+_4853465	ENO3	0.795079	2.83536e-19	7.40255e-18
L2_hg19_chr21_-_35884507	KCNE1	0.794884	2.9341e-19	7.53239e-18
L2_hg19_chr6_-_133035193	VNN1	0.794756	3.00109e-19	7.62488e-18
L2_hg19_chr11_+_125461663	STT3A	0.79472	3.02008e-19	7.62488e-18
L2_hg19_chr2_-_32490725	NLRC4	0.793753	3.57889e-19	8.75498e-18
L2_hg19_chr17_-_4851824	PFN1	0.793575	3.69173e-19	8.9754e-18
L2_hg19_chr6_-_32811799	PSMB8	0.793263	3.89893e-19	9.33104e-18
L2_hg19_chr14_+_50359813	ARF6	0.792767	4.2509e-19	9.86509e-18
L2_hg19_chr17_-_33416919	RFFL	0.792647	4.34072e-19	1.00229e-17
L2_hg19_chr1_-_27952674	FGR	0.792165	4.71958e-19	1.07359e-17
L2_hg19_chr17_-_4643064	CXCL16	0.791958	4.8917e-19	1.10726e-17
L2_hg19_chrX_+_47444343	TIMP1	0.791894	4.94655e-19	1.11419e-17
L2_hg19_chr1_-_153606836	S100A13	0.791807	5.02126e-19	1.1255e-17
L2_hg19_chr5_-_176937756	DOK3	0.790925	5.84797e-19	1.26579e-17
L2_hg19_chr11_-_58980399	MPEG1	0.79091	5.86368e-19	1.26579e-17
L2_hg19_chr17_-_74489235	RHBDF2	0.790906	5.86752e-19	1.26579e-17
L2_hg19_chr16_+_67193156	FBXL8	0.790853	5.92077e-19	1.27131e-17
L2_hg19_chr1_+_161188833	AL590714.1	0.790771	6.00527e-19	1.28345e-17
L2_hg19_chr11_-_78130460	GAB2	0.790696	6.08352e-19	1.28819e-17
L2_hg19_chr5_-_131827270	IRF1	0.790525	6.26543e-19	1.30862e-17
L2_hg19_chr19_-_54604093	OSCAR	0.790232	6.58835e-19	1.36367e-17
L2_hg19_chr1_+_209941383	TRAF3IP3	0.790139	6.69428e-19	1.37938e-17
L2_hg19_chr12_+_54891535	NCKAP1L	0.790018	6.83467e-19	1.40202e-17
L2_hg19_chr11_-_1913123	C11orf89	0.789972	6.88895e-19	1.40291e-17
L2_hg19_chr12_-_31945231	H3F3C	0.789628	7.30653e-19	1.44433e-17
L2_hg19_chr14_+_91708489	CTD-2547L24.3	0.789619	7.31806e-19	1.44433e-17
L2_hg19_chr22_-_22295052	PPM1F	0.789614	7.32382e-19	1.44433e-17
L2_hg19_chrX_-_30595882	CXorf21	0.789569	7.38047e-19	1.44928e-17
L2_hg19_chr10_+_23728388	OTUD1	0.789188	7.87753e-19	1.52731e-17
L2_hg19_chr11_-_104972185	CASP1	0.789136	7.94793e-19	1.53408e-17
L2_hg19_chr10_-_36812628	NAMPTL	0.789113	7.97924e-19	1.53408e-17
L2_hg19_chr7_+_97910997	BRI3	0.788843	8.35485e-19	1.58639e-17
L2_hg19_chr12_+_69742160	LYZ	0.788811	8.40101e-19	1.58859e-17
L2_hg19_chr20_-_52199182	ZNF217	0.788458	8.92128e-19	1.66502e-17
L2_hg19_chr15_-_42264751	EHD4	0.788401	9.00748e-19	1.66893e-17
L2_hg19_chr2_+_241564923	GPR35	0.788204	9.31411e-19	1.70511e-17
L2_hg19_chr22_-_30663705	OSM	0.788082	9.50978e-19	1.72877e-17
L2_hg19_chr7_+_128579441	IRF5	0.788047	9.56594e-19	1.73053e-17
L2_hg19_chr3_+_122044093	CSTA	0.787976	9.68217e-19	1.73934e-17
L2_hg19_chr21_+_39627665	KCNJ15	0.787948	9.7282e-19	1.73934e-17
L2_hg19_chr16_-_67970752	PSMB10	0.78783	9.92462e-19	1.76758e-17
L2_hg19_chr5_-_150461638	TNIP1	0.78748	1.05305e-18	1.83287e-17
L2_hg19_chr4_+_75230861	EREG	0.787426	1.0627e-18	1.84268e-17
L2_hg19_chr16_-_21663928	IGSF6	0.787338	1.07858e-18	1.85702e-17
L2_hg19_chr8_+_97773557	CPQ	0.787335	1.07905e-18	1.85702e-17
L2_hg19_chr21_+_30698731	BACH1	0.786971	1.14744e-18	1.93841e-17
L2_hg19_chr10_+_30728047	MAP3K8	0.786901	1.1612e-18	1.95447e-17
L2_hg19_chr2_-_220042869	CNPPD1	0.786569	1.22805e-18	2.05197e-17
L2_hg19_chr2_+_109204800	LIMS1	0.786465	1.24966e-18	2.08051e-17
L2_hg19_chr14_+_50087042	MGAT2	0.786043	1.34136e-18	2.19567e-17
L2_hg19_chr5_+_57790620	GAPT	0.78574	1.41138e-18	2.29163e-17
L2_hg19_chr17_+_7758039	TMEM88	0.785411	1.49123e-18	2.39587e-17
L2_hg19_chr11_+_10327249	ADM	0.785112	1.56775e-18	2.51004e-17
L2_hg19_chrX_+_46696477	RP2	0.784962	1.60739e-18	2.56458e-17
L2_hg19_chrX_+_49028244	PLP2	0.78465	1.6934e-18	2.67875e-17
L2_hg19_chr1_+_26606589	SH3BGRL3	0.784639	1.69644e-18	2.67875e-17
L2_hg19_chr1_+_111415769	CD53	0.784607	1.70561e-18	2.684e-17
L2_hg19_chr6_-_32159229	PBX2	0.784558	1.71951e-18	2.69664e-17
L2_hg19_chr2_-_191885743	STAT1	0.784274	1.8026e-18	2.7956e-17
L2_hg19_chrX_+_153770452	IKBKG	0.784011	1.88326e-18	2.87495e-17
L2_hg19_chr5_-_150466720	TNIP1	0.783895	1.91994e-18	2.92124e-17
L2_hg19_chr1_-_150703054	CTSS	0.783851	1.93374e-18	2.93252e-17
L2_hg19_chr17_-_73775858	H3F3B	0.78355	2.03275e-18	3.05244e-17
L2_hg19_chr22_+_44464985	PARVB	0.783388	2.08801e-18	3.12521e-17
L2_hg19_chr3_+_182970166	B3GNT5	0.783231	2.14304e-18	3.19716e-17
L2_hg19_chr8_-_90993880	NBN	0.782932	2.25149e-18	3.34809e-17
L2_hg19_chr17_-_18219063	TOP3A	0.782787	2.30614e-18	3.40355e-17
L2_hg19_chr11_-_129873410	PRDM10	0.782714	2.33403e-18	3.42648e-17
L2_hg19_chr20_-_52193016	ZNF217	0.782687	2.34454e-18	3.4268e-17
L2_hg19_chr19_+_3136030	GNA15	0.782655	2.35663e-18	3.4268e-17
L2_hg19_chr1_-_152009479	S100A11	0.782515	2.41168e-18	3.49184e-17
L2_hg19_chr12_-_54813243	ITGA5	0.782477	2.42682e-18	3.49184e-17
L2_hg19_chr9_+_127023746	NEK6	0.782465	2.43175e-18	3.49184e-17
L2_hg19_chr2_+_75061253	HK2	0.781966	2.63994e-18	3.74399e-17
L2_hg19_chr11_-_615949	IRF7	0.781653	2.77892e-18	3.92896e-17
L2_hg19_chr15_+_77287466	PSTPIP1	0.781051	3.06652e-18	4.27324e-17
L2_hg19_chr19_-_36233349	IGFLR1	0.781001	3.09191e-18	4.29224e-17
L2_hg19_chr4_-_10118422	WDR1	0.780963	3.11114e-18	4.29487e-17
L2_hg19_chr12_+_57914747	MBD6	0.78096	3.11249e-18	4.29487e-17
L2_hg19_chr19_-_41859826	TGFB1	0.780888	3.14973e-18	4.32527e-17
L2_hg19_chr1_-_162381925	SH2D1B	0.780872	3.15757e-18	4.32527e-17
L2_hg19_chr4_-_74904405	CXCL3	0.780837	3.17587e-18	4.32527e-17
L2_hg19_chr5_+_57787323	GAPT	0.780811	3.18915e-18	4.32527e-17
L2_hg19_chr6_-_31705794	CLIC1	0.780808	3.191e-18	4.32527e-17
L2_hg19_chr9_+_134103531	NUP214	0.780731	3.23103e-18	4.36664e-17
L2_hg19_chr10_+_75667916	PLAU	0.780675	3.2612e-18	4.38164e-17
L2_hg19_chr1_+_28206155	THEMIS2	0.780576	3.31379e-18	4.41938e-17
L2_hg19_chr12_+_8276463	CLEC4A	0.780503	3.35397e-18	4.4355e-17
L2_hg19_chr11_+_35221509	CD44	0.78047	3.37158e-18	4.43909e-17
L2_hg19_chr11_-_65667858	FOSL1	0.780249	3.49515e-18	4.57637e-17
L2_hg19_chr17_+_81052464	METRNL	0.780248	3.49577e-18	4.57637e-17
L2_hg19_chr3_-_46249802	CCR1	0.78009	3.58706e-18	4.66761e-17
L2_hg19_chr6_+_146864968	RAB32	0.780047	3.6123e-18	4.67564e-17
L2_hg19_chr11_+_121446288	SORL1	0.779934	3.67898e-18	4.72205e-17
L2_hg19_chr2_-_85637487	CAPG	0.77988	3.71163e-18	4.75068e-17
L2_hg19_chr12_+_116996415	MAP1LC3B2	0.779704	3.81906e-18	4.8611e-17
L2_hg19_chr3_+_38180151	MYD88	0.779572	3.90156e-18	4.93213e-17
L2_hg19_chr18_-_74840336	MBP	0.779564	3.90706e-18	4.93213e-17
L2_hg19_chr19_+_7710790	STXBP2	0.779524	3.93226e-18	4.95034e-17
L2_hg19_chr4_-_169401637	DDX60L	0.779368	4.03329e-18	5.02249e-17
L2_hg19_chr22_-_36761082	MYH9	0.779331	4.05747e-18	5.03894e-17
L2_hg19_chr4_-_40632595	RBM47	0.779298	4.07908e-18	5.04474e-17
L2_hg19_chr11_-_64013326	PPP1R14B	0.77929	4.0841e-18	5.04474e-17
L2_hg19_chr12_+_106694757	TCP11L2	0.779271	4.09686e-18	5.04694e-17
L2_hg19_chr12_-_10282764	CLEC7A	0.77899	4.2873e-18	5.26742e-17
L2_hg19_chr2_+_201994272	CFLAR	0.778645	4.53304e-18	5.52502e-17
L2_hg19_chr2_+_201997503	CFLAR	0.778511	4.63205e-18	5.60677e-17
L2_hg19_chr15_+_80352017	ZFAND6	0.778505	4.63672e-18	5.60677e-17
L2_hg19_chr11_+_67777796	ALDH3B1	0.778446	4.68114e-18	5.64563e-17
L2_hg19_chr1_-_155881139	RIT1	0.77843	4.69349e-18	5.64571e-17
L2_hg19_chr10_+_30722150	MAP3K8	0.778342	4.76061e-18	5.69662e-17
L2_hg19_chr7_+_98972352	ARPC1B	0.778214	4.85944e-18	5.79977e-17
L2_hg19_chr1_-_155880703	RIT1	0.778104	4.94634e-18	5.8129e-17
L2_hg19_chr16_+_69598360	NFAT5	0.777909	5.10405e-18	5.98294e-17
L2_hg19_chr8_-_146078893	COMMD5	0.777891	5.11904e-18	5.98524e-17
L2_hg19_chr9_+_93564100	SYK	0.777686	5.29035e-18	6.15422e-17
L2_hg19_chr12_-_123187900	HCAR2	0.777657	5.31486e-18	6.16712e-17
L2_hg19_chr2_+_238600975	LRRFIP1	0.777611	5.35485e-18	6.19787e-17
L2_hg19_chr2_-_157198760	NR4A2	0.777593	5.3699e-18	6.19967e-17
L2_hg19_chr5_-_180229802	MGAT1	0.777557	5.40139e-18	6.2204e-17
L2_hg19_chr1_-_89738542	GBP5	0.777311	5.61817e-18	6.44971e-17
L2_hg19_chr12_-_123921200	RILPL2	0.777147	5.76809e-18	6.56049e-17
L2_hg19_chr3_+_46448749	CCRL2	0.776892	6.00806e-18	6.74989e-17
L2_hg19_chr13_-_50019336	CAB39L	0.776818	6.07959e-18	6.78052e-17
L2_hg19_chr19_+_36393430	HCST	0.776662	6.23355e-18	6.9354e-17
L2_hg19_chr14_+_24780707	LTB4R	0.776484	6.41329e-18	7.06693e-17
L2_hg19_chr1_-_183560045	NCF2	0.776468	6.42936e-18	7.06769e-17
L2_hg19_chr1_-_157108140	ETV3	0.776295	6.60914e-18	7.24797e-17
L2_hg19_chr3_+_182971929	B3GNT5	0.776193	6.71781e-18	7.31477e-17
L2_hg19_chr11_-_104905869	CASP1	0.776091	6.82847e-18	7.41769e-17
L2_hg19_chr20_-_47887838	ZNFX1	0.775937	6.99724e-18	7.5831e-17
L2_hg19_chr6_-_133055903	VNN3	0.77589	7.05002e-18	7.62232e-17
L2_hg19_chr2_+_231280934	SP100	0.77581	7.14005e-18	7.68349e-17
L2_hg19_chr21_+_30676957	BACH1	0.775701	7.26537e-18	7.80009e-17
L2_hg19_chr17_-_72709061	CD300LF	0.775644	7.33165e-18	7.82784e-17
L2_hg19_chr8_+_18067655	NAT1	0.775611	7.36995e-18	7.82784e-17
L2_hg19_chr17_+_7757288	TMEM88	0.775605	7.3764e-18	7.82784e-17
L2_hg19_chr19_+_50015945	FCGRT	0.775605	7.3764e-18	7.82784e-17
L2_hg19_chr11_-_615665	IRF7	0.775565	7.42438e-18	7.8606e-17
L2_hg19_chr3_-_71834298	PROK2	0.7755	7.50107e-18	7.92354e-17
L2_hg19_chr21_+_30677517	BACH1	0.775406	7.61435e-18	8.02476e-17
L2_hg19_chr15_-_68498403	CALML4	0.775256	7.79689e-18	8.19833e-17
L2_hg19_chr1_-_25256766	RUNX3	0.775234	7.82492e-18	8.20902e-17
L2_hg19_chr17_+_75450120	SEPT9	0.775092	8.00303e-18	8.37674e-17
L2_hg19_chr1_-_36937708	CSF3R	0.774968	8.1614e-18	8.42734e-17
L2_hg19_chr7_+_106808567	HBP1	0.774843	8.3244e-18	8.51243e-17
L2_hg19_chr1_-_224033648	TP53BP2	0.77484	8.32844e-18	8.51243e-17
L2_hg19_chrX_+_37639311	CYBB	0.774819	8.35691e-18	8.51243e-17
L2_hg19_chr11_+_5711086	TRIM22	0.774808	8.37118e-18	8.51243e-17
L2_hg19_chr15_+_63414815	LACTB	0.774803	8.3777e-18	8.51243e-17
L2_hg19_chr16_-_88717460	CYBA	0.774786	8.39979e-18	8.51243e-17
L2_hg19_chr15_+_75335658	PPCDC	0.774746	8.45339e-18	8.53699e-17
L2_hg19_chr11_-_85780901	PICALM	0.774681	8.54038e-18	8.60593e-17
L2_hg19_chr17_-_79827847	ARHGDIA	0.774441	8.87064e-18	8.861e-17
L2_hg19_chr2_+_28618358	FOSL2	0.774408	8.91766e-18	8.87037e-17
L2_hg19_chrX_+_30670939	GK	0.774357	8.98991e-18	8.87037e-17
L2_hg19_chr7_-_92747290	SAMD9	0.774339	9.01516e-18	8.87037e-17
L2_hg19_chr16_-_3306632	MEFV	0.774296	9.07674e-18	8.89288e-17
L2_hg19_chr10_-_3827400	KLF6	0.774096	9.36699e-18	9.09964e-17
L2_hg19_chr3_+_38178930	MYD88	0.774065	9.41321e-18	9.11863e-17
L2_hg19_chr10_-_36813030	NAMPTL	0.774019	9.48143e-18	9.15276e-17
L2_hg19_chr1_-_25257088	RUNX3	0.774004	9.50431e-18	9.15562e-17
L2_hg19_chr1_-_8000896	TNFRSF9	0.773922	9.62865e-18	9.22134e-17
L2_hg19_chr12_+_56732667	IL23A	0.773673	1.00127e-17	9.55733e-17
L2_hg19_chr6_+_29691210	HLA-F	0.773665	1.00253e-17	9.55733e-17
L2_hg19_chr1_+_12227047	TNFRSF1B	0.7736	1.01278e-17	9.61576e-17
L2_hg19_chr11_-_64646092	EHD1	0.773482	1.03185e-17	9.7255e-17
L2_hg19_chr16_+_84209681	DNAAF1	0.773454	1.03636e-17	9.7255e-17
L2_hg19_chr2_+_228678557	CCL20	0.773452	1.03665e-17	9.7255e-17
L2_hg19_chr8_-_22926543	TNFRSF10B	0.77345	1.0371e-17	9.7255e-17
L2_hg19_chr15_-_90358083	ANPEP	0.773434	1.03969e-17	9.72989e-17
L2_hg19_chr3_+_182971075	B3GNT5	0.773374	1.04948e-17	9.8015e-17
L2_hg19_chr9_-_97402072	FBP1	0.773343	1.05464e-17	9.82977e-17
L2_hg19_chr2_-_47169423	MCFD2	0.773322	1.05812e-17	9.83997e-17
L2_hg19_chr11_+_71846770	FOLR3	0.773232	1.07308e-17	9.94111e-17
L2_hg19_chr6_+_25963058	TRIM38	0.773051	1.10413e-17	1.02082e-16
L2_hg19_chr15_-_40401073	BMF	0.772743	1.15859e-17	1.06474e-16
L2_hg19_chr11_+_67810899	TCIRG1	0.772637	1.17802e-17	1.07829e-16
L2_hg19_chr17_-_34417488	CCL3	0.772546	1.19505e-17	1.09164e-16
L2_hg19_chr7_-_33080511	NT5C3A	0.772533	1.19736e-17	1.09164e-16
L2_hg19_chr2_-_37875813	CDC42EP3	0.772489	1.20564e-17	1.0935e-16
L2_hg19_chr12_+_75875090	GLIPR1	0.772157	1.26997e-17	1.13975e-16
S2B.minus	C9orf72	0.772112	1.27892e-17	1.14086e-16
L2_hg19_chr17_+_33569454	SLFN5	0.771911	1.31951e-17	1.16824e-16
L2_hg19_chr9_+_120466680	TLR4	0.771865	1.32909e-17	1.17367e-16
L2_hg19_chr4_-_74965389	CXCL2	0.771717	1.36001e-17	1.19261e-16
L2_hg19_chr19_-_6057296	RFX2	0.771679	1.36816e-17	1.19746e-16
L2_hg19_chr1_+_180124003	QSOX1	0.771466	1.41428e-17	1.2259e-16
L2_hg19_chr21_-_15918635	SAMSN1	0.771455	1.41665e-17	1.2259e-16
L2_hg19_chr11_+_35160717	CD44	0.771401	1.42858e-17	1.2339e-16
L2_hg19_chr11_-_104893894	CASP5	0.771315	1.4478e-17	1.24815e-16
L2_hg19_chr6_-_74233488	EEF1A1	0.771284	1.455e-17	1.25201e-16
L2_hg19_chr11_-_18549195	TSG101	0.771252	1.46209e-17	1.25377e-16
L2_hg19_chr7_-_36764018	AOAH	0.77125	1.4625e-17	1.25377e-16
L2_hg19_chr5_-_131827637	IRF1	0.771191	1.47604e-17	1.26302e-16
L2_hg19_chr22_-_50968440	TYMP	0.7711	1.4972e-17	1.27637e-16
L2_hg19_chr3_-_15470280	METTL6	0.771064	1.50542e-17	1.281e-16
L2_hg19_chr11_+_10326619	ADM	0.77097	1.52757e-17	1.29267e-16
L2_hg19_chr19_+_18284622	IFI30	0.770916	1.5404e-17	1.29616e-16
L2_hg19_chr1_+_221052784	HLX	0.770905	1.54298e-17	1.29616e-16
L2_hg19_chr2_-_118771645	CCDC93	0.770905	1.54298e-17	1.29616e-16
L2_hg19_chr1_-_94344729	DNTTIP2	0.770841	1.55854e-17	1.30684e-16
L2_hg19_chr19_+_41859545	TMEM91	0.77076	1.5782e-17	1.32092e-16
L2_hg19_chr15_-_59981518	BNIP2	0.770711	1.59012e-17	1.32809e-16
L2_hg19_chr17_+_38474496	RARA	0.77069	1.59544e-17	1.32809e-16
L2_hg19_chr6_+_29910308	HLA-A	0.770658	1.60346e-17	1.33235e-16
L2_hg19_chr1_-_150704771	CTSS	0.770645	1.60657e-17	1.33252e-16
L2_hg19_chr4_+_106066719	TET2	0.770614	1.61421e-17	1.3343e-16
L2_hg19_chr4_-_40631880	RBM47	0.770526	1.63659e-17	1.3477e-16
L2_hg19_chr2_-_153574532	PRPF40A	0.770496	1.64413e-17	1.34906e-16
L2_hg19_chr10_-_98480270	PIK3AP1	0.770457	1.6541e-17	1.35483e-16
L2_hg19_chr19_+_35939158	FFAR2	0.770383	1.67305e-17	1.36791e-16
L2_hg19_chr12_-_53601034	ITGB7	0.770297	1.69554e-17	1.38335e-16
L2_hg19_chr12_+_25054164	AC026310.1	0.77026	1.7053e-17	1.38466e-16
L2_hg19_chr12_-_89746273	DUSP6	0.770259	1.70559e-17	1.38466e-16
L2_hg19_chr13_+_50070105	PHF11	0.770011	1.77221e-17	1.43368e-16
L2_hg19_chr19_+_7741975	C19orf59	0.769663	1.86996e-17	1.50481e-16
L2_hg19_chr19_+_45504721	RELB	0.76962	1.88237e-17	1.51215e-16
L2_hg19_chr12_+_10124012	CLEC12A	0.769544	1.90458e-17	1.52732e-16
L2_hg19_chr20_-_23067816	CD93	0.769387	1.95103e-17	1.54881e-16
L2_hg19_chr2_+_114647707	ACTR3	0.769386	1.9516e-17	1.54881e-16
L2_hg19_chr5_-_150473708	TNIP1	0.769353	1.96149e-17	1.55397e-16
L2_hg19_chr3_-_160283878	KPNA4	0.769291	1.9802e-17	1.5661e-16
L2_hg19_chr2_+_161993473	TANK	0.769232	1.99831e-17	1.57771e-16
L2_hg19_chr1_-_204380944	PPP1R15B	0.769202	2.00743e-17	1.58219e-16
L2_hg19_chrX_-_47489328	CFP	0.769107	2.03708e-17	1.60006e-16
L2_hg19_chr1_+_247712436	GCSAML	0.768981	2.07683e-17	1.6285e-16
L2_hg19_chr15_+_45937766	SQRDL	0.768804	2.13419e-17	1.66779e-16
L2_hg19_chr19_-_47616362	ZC3H4	0.768469	2.24659e-17	1.74671e-16
L2_hg19_chr19_+_6887589	EMR1	0.768447	2.25439e-17	1.74889e-16
L2_hg19_chr14_+_105953222	CRIP1	0.768439	2.257e-17	1.74889e-16
L2_hg19_chr3_+_50654581	MAPKAPK3	0.768308	2.30294e-17	1.78148e-16
L2_hg19_chr19_-_2078397	MOB3A	0.768147	2.36031e-17	1.81669e-16
L2_hg19_chr1_+_209846897	G0S2	0.76813	2.36627e-17	1.81823e-16
L2_hg19_chr17_+_81037484	METRNL	0.768081	2.38414e-17	1.8289e-16
L2_hg19_chrX_-_70329187	IL2RG	0.767979	2.42169e-17	1.85003e-16
L2_hg19_chr7_+_120590830	ING3	0.767973	2.42377e-17	1.85003e-16
L2_hg19_chr18_-_74844054	MBP	0.767855	2.46817e-17	1.87458e-16
L2_hg19_chr1_-_36937097	CSF3R	0.767752	2.50706e-17	1.89473e-16
L2_hg19_chr9_-_130667602	ST6GALNAC6	0.767652	2.54558e-17	1.92068e-16
L2_hg19_chr14_+_24899159	KHNYN	0.767596	2.56755e-17	1.93408e-16
L2_hg19_chr1_+_117544381	CD101	0.767535	2.59141e-17	1.94886e-16
L2_hg19_chr2_-_157189650	NR4A2	0.767442	2.62857e-17	1.97036e-16
L2_hg19_chr7_+_115890274	TES	0.76743	2.63363e-17	1.97094e-16
L2_hg19_chr1_+_11796193	AGTRAP	0.76737	2.65775e-17	1.98575e-16
L2_hg19_chr12_-_123201354	HCAR3	0.767266	2.70008e-17	2.0141e-16
L2_hg19_chrX_+_12993229	TMSB4X	0.767143	2.75101e-17	2.04877e-16
L2_hg19_chr1_-_89591767	GBP2	0.767133	2.75553e-17	2.04881e-16
L2_hg19_chr3_+_122283223	DTX3L	0.767111	2.76459e-17	2.05223e-16
L2_hg19_chr2_+_231191907	SP140L	0.767061	2.78565e-17	2.06453e-16
L2_hg19_chr1_+_226250416	H3F3A	0.766992	2.81493e-17	2.07952e-16
L2_hg19_chr2_-_74406000	MOB1A	0.766906	2.8521e-17	2.1036e-16
L2_hg19_chr21_+_34638671	IL10RB	0.766852	2.87557e-17	2.10913e-16
L2_hg19_chr20_+_31407759	MAPRE1	0.766766	2.91352e-17	2.13178e-16
L2_hg19_chr5_+_75698876	IQGAP2	0.766677	2.95324e-17	2.15741e-16
L2_hg19_chr12_-_89747738	DUSP6	0.766655	2.96293e-17	2.16105e-16
L2_hg19_chr11_+_63974192	FERMT3	0.766432	3.06517e-17	2.21454e-16
L2_hg19_chr2_+_131862358	PLEKHB2	0.766382	3.08855e-17	2.21958e-16
L2_hg19_chr19_+_49838683	CD37	0.766378	3.09034e-17	2.21958e-16
L2_hg19_chr4_-_84255997	HPSE	0.766324	3.1157e-17	2.23001e-16
L2_hg19_chr8_+_145086449	SPATC1	0.766249	3.15152e-17	2.25214e-16
L2_hg19_chr11_+_35201898	CD44	0.766235	3.1581e-17	2.25333e-16
L2_hg19_chr21_-_46340813	ITGB2	0.76613	3.2087e-17	2.28235e-16
L2_hg19_chr17_+_80195181	SLC16A3	0.766064	3.24093e-17	2.30172e-16
L2_hg19_chr17_-_1532113	SLC43A2	0.765979	3.28288e-17	2.31721e-16
L2_hg19_chr3_+_10206602	IRAK2	0.765979	3.28288e-17	2.31721e-16
L2_hg19_chr16_-_50715180	SNX20	0.765969	3.28796e-17	2.31721e-16
L2_hg19_chr19_-_54327567	NLRP12	0.765954	3.29514e-17	2.31871e-16
L2_hg19_chr11_-_67771525	UNC93B1	0.765914	3.31517e-17	2.32924e-16
L2_hg19_chr6_-_41254419	TREM1	0.765883	3.33116e-17	2.33353e-16
L2_hg19_chr1_-_89530890	GBP1	0.765871	3.33687e-17	2.33378e-16
L2_hg19_chr4_+_103422538	NFKB1	0.765828	3.35871e-17	2.34192e-16
L2_hg19_chr10_+_104155461	NFKB2	0.765731	3.40835e-17	2.37294e-16
L2_hg19_chr19_+_47840359	C5AR2	0.765721	3.41367e-17	2.37304e-16
L2_hg19_chr17_-_3868497	ATP2A3	0.765689	3.43011e-17	2.38087e-16
L2_hg19_chr19_+_45254539	BCL3	0.765667	3.44159e-17	2.38523e-16
L2_hg19_chr3_-_42623789	SEC22C	0.765521	3.51841e-17	2.42943e-16
L2_hg19_chr12_+_53835735	PRR13	0.765422	3.5714e-17	2.45477e-16
L2_hg19_chr17_+_7590746	WRAP53	0.765375	3.59696e-17	2.46319e-16
L2_hg19_chr17_-_34207363	CCL5	0.765336	3.61781e-17	2.47378e-16
L2_hg19_chr19_+_55105096	LILRA1	0.765232	3.67504e-17	2.50918e-16
L2_hg19_chr10_-_36812794	NAMPTL	0.765184	3.70203e-17	2.52386e-16
L2_hg19_chrX_-_70327659	CXorf65	0.765132	3.73102e-17	2.5361e-16
L2_hg19_chr18_+_3448471	TGIF1	0.765092	3.7535e-17	2.54685e-16
L2_hg19_chr19_+_54371136	MYADM	0.765084	3.75792e-17	2.54685e-16
L2_hg19_chr17_+_62501631	CEP95	0.764987	3.81325e-17	2.57675e-16
L2_hg19_chr10_-_101381044	SLC25A28	0.764881	3.87481e-17	2.60685e-16
L2_hg19_chr12_-_121476779	OASL	0.764787	3.92983e-17	2.64e-16
L2_hg19_chr10_-_36812154	NAMPTL	0.76466	4.006e-17	2.68723e-16
L2_hg19_chr22_+_25003637	GGT1	0.764638	4.01896e-17	2.692e-16
L2_hg19_chr5_+_35856992	IL7R	0.764529	4.08577e-17	2.73277e-16
L2_hg19_chr15_+_63795729	USP3	0.764481	4.11534e-17	2.74855e-16
L2_hg19_chr19_+_10959090	C19orf38	0.764357	4.19272e-17	2.79616e-16
L2_hg19_chr2_-_175462531	WIPF1	0.764276	4.24385e-17	2.81801e-16
L2_hg19_chr17_-_6917871	AC040977.1	0.764251	4.25953e-17	2.82025e-16
L2_hg19_chr10_+_135121775	ZNF511	0.763978	4.43787e-17	2.91731e-16
L2_hg19_chr2_-_178129431	NFE2L2	0.76392	4.47642e-17	2.93307e-16
L2_hg19_chr15_-_55582010	RAB27A	0.763904	4.48737e-17	2.93307e-16
L2_hg19_chr17_-_54991408	TRIM25	0.763758	4.58616e-17	2.99338e-16
L2_hg19_chr1_-_183559593	NCF2	0.763493	4.77202e-17	3.09709e-16
L2_hg19_chr21_+_30671242	BACH1	0.763349	4.87595e-17	3.16009e-16
L2_hg19_chr1_+_209941909	TRAF3IP3	0.763325	4.89331e-17	3.16285e-16
L2_hg19_chr13_-_41556201	ELF1	0.763299	4.91263e-17	3.17044e-16
L2_hg19_chr5_+_131630086	SLC22A4	0.763155	5.01933e-17	3.22571e-16
L2_hg19_chr1_-_185286984	IVNS1ABP	0.76308	5.07555e-17	3.25274e-16
L2_hg19_chr6_+_31555708	LST1	0.763066	5.08669e-17	3.25534e-16
L2_hg19_chr6_+_31543341	TNF	0.762925	5.19415e-17	3.31028e-16
L2_hg19_chr10_+_30723112	MAP3K8	0.762896	5.21685e-17	3.31725e-16
L2_hg19_chr19_-_43969759	LYPD3	0.762827	5.27059e-17	3.33586e-16
L2_hg19_chr19_-_44171832	PLAUR	0.762811	5.28343e-17	3.33692e-16
L2_hg19_chr4_+_100738006	DAPP1	0.762807	5.28678e-17	3.33692e-16
L2_hg19_chr16_-_31214069	PYCARD	0.762783	5.30574e-17	3.34429e-16
L2_hg19_chrX_-_70838360	CXCR3	0.762691	5.37875e-17	3.38103e-16
L2_hg19_chr22_+_36044492	APOL6	0.76267	5.39584e-17	3.38714e-16
L2_hg19_chr6_+_30457288	HLA-E	0.762508	5.5273e-17	3.46181e-16
L2_hg19_chr15_+_85291379	ZNF592	0.762465	5.56288e-17	3.47774e-16
L2_hg19_chr14_+_24630501	IRF9	0.762433	5.58971e-17	3.48977e-16
L2_hg19_chr12_+_62653878	USP15	0.762412	5.60705e-17	3.49585e-16
L2_hg19_chr2_+_113885174	IL1RN	0.762357	5.65288e-17	3.51945e-16
L2_hg19_chr17_+_80186323	SLC16A3	0.762348	5.66023e-17	3.51945e-16
L2_hg19_chr20_-_23066960	CD93	0.762098	5.87436e-17	3.63293e-16
L2_hg19_chr1_-_31230620	LAPTM5	0.762077	5.8932e-17	3.63968e-16
L2_hg19_chr13_-_41557031	ELF1	0.762017	5.94546e-17	3.66212e-16
L2_hg19_chr17_+_32597239	CCL7	0.761973	5.9849e-17	3.67655e-16
L2_hg19_chr1_+_247581341	NLRP3	0.76184	6.10411e-17	3.74478e-16
L2_hg19_chr19_+_45971073	FOSB	0.761772	6.16573e-17	3.77754e-16
L2_hg19_chr14_+_75743987	FOS	0.761629	6.29771e-17	3.82777e-16
L2_hg19_chr2_-_163175161	IFIH1	0.761538	6.3836e-17	3.86974e-16
L2_hg19_chr15_-_40398828	BMF	0.761441	6.47551e-17	3.92029e-16
L2_hg19_chr5_-_172199441	DUSP1	0.761281	6.63097e-17	3.99616e-16
L2_hg19_chr13_-_21100602	CRYL1	0.761276	6.63562e-17	3.99616e-16
L2_hg19_chr17_-_49199184	SPAG9	0.761258	6.6538e-17	4.00186e-16
L2_hg19_chr1_-_89357249	GTF2B	0.761236	6.67523e-17	4.0095e-16
L2_hg19_chr1_-_27951425	FGR	0.761054	6.85715e-17	4.10803e-16
L2_hg19_chr22_+_18260351	LINC00528	0.761027	6.88486e-17	4.11926e-16
L2_hg19_chr2_-_174828607	SP3	0.760913	7.00198e-17	4.18388e-16
L2_hg19_chr11_-_2323120	C11orf21	0.760891	7.02484e-17	4.19209e-16
L2_hg19_chr15_-_58432330	ALDH1A2	0.760832	7.08542e-17	4.21729e-16
L2_hg19_chr2_-_158295968	CYTIP	0.760799	7.12017e-17	4.2325e-16
L2_hg19_chr2_+_201676644	BZW1	0.760772	7.14832e-17	4.24374e-16
L2_hg19_chr16_-_28506865	CLN3	0.760658	7.26976e-17	4.31027e-16
L2_hg19_chr1_-_36948924	CSF3R	0.760606	7.32636e-17	4.33264e-16
L2_hg19_chr2_-_88927662	EIF2AK3	0.760562	7.37362e-17	4.3494e-16
L2_hg19_chr7_+_4815317	AP5Z1	0.760384	7.56919e-17	4.44762e-16
L2_hg19_chr5_-_176936826	DOK3	0.760284	7.6814e-17	4.50779e-16
L2_hg19_chr15_-_85259638	SEC11A	0.760249	7.72109e-17	4.52531e-16
L2_hg19_chr11_+_117857108	IL10RA	0.760093	7.90046e-17	4.61865e-16
L2_hg19_chr6_-_82462397	FAM46A	0.759964	8.05215e-17	4.69538e-16
L2_hg19_chr1_-_89664609	GBP4	0.759894	8.13575e-17	4.72614e-16
L2_hg19_chr11_+_47428723	SLC39A13	0.759805	8.24252e-17	4.77609e-16
L2_hg19_chr5_+_40679526	PTGER4	0.759725	8.33978e-17	4.82636e-16
L2_hg19_chr18_+_61575210	SERPINB10	0.759543	8.56561e-17	4.94459e-16
L2_hg19_chr5_+_118604492	TNFAIP8	0.759425	8.71507e-17	5.00572e-16
L2_hg19_chr9_-_88967927	ZCCHC6	0.759279	8.90322e-17	5.08587e-16
L2_hg19_chr7_+_139529062	TBXAS1	0.759274	8.90995e-17	5.08587e-16
L2_hg19_chr17_-_76732971	CYTH1	0.759177	9.03745e-17	5.15225e-16
L2_hg19_chr12_-_65153185	GNS	0.758875	9.4455e-17	5.36345e-16
L2_hg19_chr4_+_2800781	SH3BP2	0.758869	9.4546e-17	5.36345e-16
L2_hg19_chr16_-_11350056	SOCS1	0.758843	9.49026e-17	5.37703e-16
L2_hg19_chr16_-_28621337	SULT1A1	0.758595	9.84031e-17	5.548e-16
L2_hg19_chr21_-_36421573	RUNX1	0.758595	9.84031e-17	5.548e-16
L2_hg19_chr17_-_1549025	SCARF1	0.758545	9.91228e-17	5.58173e-16
L2_hg19_chr5_-_172198197	DUSP1	0.758358	1.01868e-16	5.70833e-16
L2_hg19_chr10_+_51572443	NCOA4	0.758309	1.02595e-16	5.73508e-16
L2_hg19_chr1_-_150705554	CTSS	0.75812	1.05464e-16	5.88116e-16
L2_hg19_chr19_-_52255537	FPR1	0.758101	1.0576e-16	5.88365e-16
L2_hg19_chr6_+_138187485	TNFAIP3	0.7581	1.05765e-16	5.88365e-16
L2_hg19_chr7_-_76829133	FGL2	0.758067	1.06282e-16	5.90526e-16
L2_hg19_chr13_+_24844260	SPATA13	0.757944	1.08192e-16	5.98248e-16
L2_hg19_chr14_+_92980124	RIN3	0.757862	1.09498e-16	6.02364e-16
L2_hg19_chr13_-_46756309	LCP1	0.757851	1.0967e-16	6.02364e-16
L2_hg19_chr1_-_21620904	ECE1	0.75782	1.10164e-16	6.03342e-16
L2_hg19_chr4_-_119757276	SEC24D	0.757776	1.1088e-16	6.06541e-16
L2_hg19_chr18_+_3247851	MYL12A	0.757646	1.12985e-16	6.15857e-16
L2_hg19_chr1_+_12186011	TNFRSF8	0.757471	1.15896e-16	6.28742e-16
L2_hg19_chr16_+_28505966	APOBR	0.757456	1.16148e-16	6.29364e-16
L2_hg19_chr1_+_93645328	CCDC18	0.757413	1.16878e-16	6.32571e-16
L2_hg19_chr2_+_68592413	PLEK	0.757183	1.2085e-16	6.5024e-16
L2_hg19_chr10_-_135090371	ADAM8	0.757113	1.22087e-16	6.56126e-16
L2_hg19_chr11_+_72524664	ATG16L2	0.757084	1.22602e-16	6.58124e-16
L2_hg19_chr17_-_49198225	SPAG9	0.757064	1.22945e-16	6.59199e-16
L2_hg19_chr17_-_39092914	KRT23	0.757029	1.23578e-16	6.6182e-16
L2_hg19_chr17_+_8316489	NDEL1	0.756949	1.25013e-16	6.68725e-16
L2_hg19_chr11_+_10476810	AMPD3	0.756921	1.25529e-16	6.70703e-16
L2_hg19_chr16_-_11692326	LITAF	0.756778	1.28155e-16	6.8394e-16
L2_hg19_chr16_-_74734759	MLKL	0.756762	1.28439e-16	6.84659e-16
L2_hg19_chr10_+_101419265	ENTPD7	0.75673	1.29041e-16	6.87073e-16
L2_hg19_chr7_+_2559407	LFNG	0.756633	1.30865e-16	6.95173e-16
L2_hg19_chr21_+_34774965	IFNGR2	0.756622	1.31069e-16	6.95454e-16
L2_hg19_chr14_+_103592842	TNFAIP2	0.756572	1.32019e-16	6.98075e-16
L2_hg19_chr18_+_20513337	RBBP8	0.756525	1.32921e-16	7.0149e-16
L2_hg19_chr5_-_150418735	TNIP1	0.756484	1.33716e-16	7.04288e-16
L2_hg19_chr1_-_160832676	CD244	0.756477	1.33852e-16	7.04288e-16
L2_hg19_chr15_+_45003714	B2M	0.756471	1.3396e-16	7.04288e-16
L2_hg19_chr15_+_63414061	LACTB	0.756385	1.3564e-16	7.10127e-16
L2_hg19_chr14_+_104094668	KLC1	0.756383	1.35689e-16	7.10127e-16
L2_hg19_chr1_-_45273022	TCTEX1D4	0.756364	1.36061e-16	7.11266e-16
L2_hg19_chr9_+_36136731	GLIPR2	0.756256	1.38198e-16	7.21611e-16
L2_hg19_chr12_+_11802821	ETV6	0.756223	1.38844e-16	7.24165e-16
L2_hg19_chrX_+_108779886	NXT2	0.755911	1.45249e-16	7.54997e-16
L2_hg19_chr1_-_153348073	S100A12	0.755821	1.47137e-16	7.63557e-16
L2_hg19_chr19_+_14491985	CD97	0.755742	1.48834e-16	7.69636e-16
L2_hg19_chr17_-_29641070	EVI2B	0.755738	1.48902e-16	7.69636e-16
L2_hg19_chr8_+_22438023	PDLIM2	0.755723	1.49225e-16	7.70439e-16
L2_hg19_chr7_+_99971109	PILRA	0.755663	1.50529e-16	7.75427e-16
L2_hg19_chr22_+_24823594	ADORA2A	0.755606	1.5176e-16	7.80893e-16
L2_hg19_chr8_-_41909999	KAT6A	0.755523	1.53596e-16	7.88914e-16
L2_hg19_chr11_-_65430386	RELA	0.755512	1.53834e-16	7.88914e-16
L2_hg19_chr2_-_9695883	ADAM17	0.755264	1.59416e-16	8.13908e-16
L2_hg19_chr19_+_17186601	MYO9B	0.755242	1.59911e-16	8.14623e-16
L2_hg19_chr5_-_140013254	CD14	0.75519	1.61122e-16	8.1733e-16
L2_hg19_chr11_+_67806519	TCIRG1	0.755189	1.61154e-16	8.1733e-16
L2_hg19_chr19_-_6481797	DENND1C	0.75516	1.61812e-16	8.19763e-16
L2_hg19_chr12_+_52444411	NR4A1	0.755109	1.63011e-16	8.2493e-16
L2_hg19_chrX_-_46404573	ZNF674	0.754977	1.66128e-16	8.37944e-16
L2_hg19_chr19_+_926061	ARID3A	0.754913	1.67647e-16	8.44668e-16
L2_hg19_chr8_-_17941588	ASAH1	0.754693	1.73035e-16	8.68452e-16
L2_hg19_chr19_+_13972849	NANOS3	0.754689	1.73123e-16	8.68452e-16
L2_hg19_chr17_+_75401160	SEPT9	0.754671	1.73583e-16	8.68937e-16
L2_hg19_chr19_+_1259391	CIRBP	0.75467	1.73598e-16	8.68937e-16
L2_hg19_chr12_+_9101362	KLRG1	0.754647	1.74161e-16	8.70805e-16
L2_hg19_chr8_-_133772827	TMEM71	0.7546	1.75357e-16	8.74883e-16
L2_hg19_chr1_+_110091256	GNAI3	0.754585	1.75728e-16	8.75505e-16
L2_hg19_chr14_+_24605418	PSME1	0.754542	1.76816e-16	8.77399e-16
L2_hg19_chr12_-_113772911	SLC24A6	0.754509	1.77637e-16	8.8052e-16
L2_hg19_chr11_+_10325524	ADM	0.754492	1.7807e-16	8.81292e-16
L2_hg19_chr14_-_94421616	ASB2	0.754373	1.81131e-16	8.93021e-16
L2_hg19_chr20_-_4796489	RASSF2	0.754365	1.81358e-16	8.93184e-16
L2_hg19_chr6_-_41168840	TREML2	0.754316	1.82632e-16	8.97566e-16
L2_hg19_chr11_+_82868196	PCF11	0.754315	1.82638e-16	8.97566e-16
L2_hg19_chr17_+_7748368	KDM6B	0.754186	1.86048e-16	9.13345e-16
L2_hg19_chr19_-_54824416	LILRA5	0.754054	1.89595e-16	9.27785e-16
L2_hg19_chr22_-_24951858	GUCD1	0.754035	1.90104e-16	9.29284e-16
L2_hg19_chr19_-_18508431	LRRC25	0.753996	1.9117e-16	9.33503e-16
L2_hg19_chr10_+_43633892	CSGALNACT2	0.75396	1.92163e-16	9.37358e-16
L2_hg19_chr19_-_12777527	MAN2B1	0.753884	1.94245e-16	9.46506e-16
L2_hg19_chr15_+_90544018	ZNF710	0.753774	1.97322e-16	9.59465e-16
L2_hg19_chr14_+_21538231	ARHGEF40	0.753766	1.97546e-16	9.59539e-16
L2_hg19_chr19_+_39390610	NFKBIB	0.753561	2.03414e-16	9.85958e-16
L2_hg19_chr14_+_76618285	GPATCH2L	0.753399	2.08154e-16	1.00575e-15
L2_hg19_chr1_+_209848757	G0S2	0.753367	2.09115e-16	1.00933e-15
L2_hg19_chr18_+_11851095	CHMP1B	0.753293	2.11318e-16	1.01737e-15
L2_hg19_chr19_-_54567150	VSTM1	0.753293	2.11318e-16	1.01737e-15
L2_hg19_chr17_-_8814797	PIK3R5	0.753259	2.12342e-16	1.02062e-15
L2_hg19_chr7_+_115850602	TES	0.75314	2.15962e-16	1.03585e-15
L2_hg19_chr16_-_20911679	ERI2	0.753022	2.19634e-16	1.05236e-15
L2_hg19_chr12_-_8691810	CLEC4E	0.75301	2.20014e-16	1.05309e-15
L2_hg19_chr14_-_55369543	GCH1	0.752979	2.20984e-16	1.05663e-15
L2_hg19_chrX_-_129244856	ELF4	0.752847	2.25142e-16	1.07428e-15
L2_hg19_chr7_+_99970115	PILRA	0.752835	2.2555e-16	1.07511e-15
L2_hg19_chr10_+_75670889	PLAU	0.752759	2.27973e-16	1.08352e-15
L2_hg19_chr2_+_152214105	TNFAIP6	0.752724	2.29127e-16	1.08652e-15
L2_hg19_chr16_+_31271295	ITGAM	0.752698	2.29958e-16	1.08934e-15
L2_hg19_chr19_-_51875907	NKG7	0.752684	2.30429e-16	1.09044e-15
L2_hg19_chr1_+_203734310	LAX1	0.752649	2.31581e-16	1.09364e-15
L2_hg19_chr10_+_51575822	NCOA4	0.752401	2.39871e-16	1.12816e-15
L2_hg19_chr20_+_36932557	BPI	0.752117	2.49699e-16	1.17078e-15
L2_hg19_chr10_+_99894414	R3HCC1L	0.752041	2.52417e-16	1.18232e-15
L2_hg19_chr1_-_36851515	STK40	0.751998	2.53962e-16	1.18714e-15
L2_hg19_chr19_-_18197743	IL12RB1	0.751974	2.54833e-16	1.19e-15
L2_hg19_chr14_-_105531765	GPR132	0.751563	2.70059e-16	1.25599e-15
L2_hg19_chr6_+_31583454	AIF1	0.751529	2.71364e-16	1.25951e-15
L2_hg19_chr11_-_104916055	CARD16	0.751239	2.82665e-16	1.30536e-15
L2_hg19_chr12_+_75874534	GLIPR1	0.751232	2.82947e-16	1.30536e-15
L2_hg19_chr4_-_169402251	DDX60L	0.751	2.92381e-16	1.34618e-15
L2_hg19_chr1_+_179050679	TOR3A	0.750969	2.93636e-16	1.34926e-15
L2_hg19_chr1_+_247579474	NLRP3	0.750902	2.96443e-16	1.36079e-15
L2_hg19_chr19_+_55385690	FCAR	0.75074	3.03238e-16	1.3906e-15
L2_hg19_chr3_+_169755789	GPR160	0.750697	3.05082e-16	1.39766e-15
L2_hg19_chr19_-_41848181	TGFB1	0.750519	3.12809e-16	1.42737e-15
L2_hg19_chr19_+_36392951	HCST	0.750318	3.21769e-16	1.461e-15
L2_hg19_chr3_-_156878548	CCNL1	0.750244	3.25151e-16	1.47298e-15
L2_hg19_chr7_-_7680617	RPA3	0.750239	3.25371e-16	1.47298e-15
L2_hg19_chr13_+_32889222	BRCA2	0.750217	3.26351e-16	1.47452e-15
L2_hg19_chr12_+_62699700	USP15	0.750198	3.27234e-16	1.4756e-15
L2_hg19_chr19_-_44161729	PLAUR	0.750145	3.29663e-16	1.48364e-15
L2_hg19_chr1_+_45273180	BTBD19	0.749998	3.36546e-16	1.51166e-15
L2_hg19_chr19_-_48753084	CARD8	0.74995	3.3884e-16	1.5194e-15
L2_hg19_chr1_-_36852131	STK40	0.749948	3.38931e-16	1.5194e-15
L2_hg19_chr19_+_19496651	GATAD2A	0.749896	3.41408e-16	1.52753e-15
L2_hg19_chr1_+_45274194	BTBD19	0.749842	3.43995e-16	1.5376e-15
L2_hg19_chr17_-_63052857	GNA13	0.749551	3.58294e-16	1.59841e-15
L2_hg19_chrX_-_100641166	BTK	0.749522	3.5972e-16	1.60166e-15
L2_hg19_chr17_-_4642445	CXCL16	0.749477	3.61986e-16	1.61019e-15
L2_hg19_chr1_-_36947131	CSF3R	0.749372	3.67359e-16	1.62802e-15
L2_hg19_chr3_+_50654931	MAPKAPK3	0.749371	3.67427e-16	1.62802e-15
L2_hg19_chr6_-_32160416	GPSM3	0.749357	3.68145e-16	1.62802e-15
L2_hg19_chr19_-_54746630	LILRA6	0.749333	3.69363e-16	1.63038e-15
L2_hg19_chr6_-_2842093	SERPINB1	0.748958	3.89222e-16	1.71459e-15
L2_hg19_chr19_+_10395862	ICAM4	0.748952	3.89561e-16	1.71459e-15
L2_hg19_chr12_-_8693496	CLEC4E	0.748822	3.96683e-16	1.74023e-15
L2_hg19_chr6_-_32812409	PSMB8	0.748818	3.969e-16	1.74023e-15
L2_hg19_chr1_-_38325263	MTF1	0.748721	4.02302e-16	1.75887e-15
L2_hg19_chr10_-_106098198	ITPRIP	0.748656	4.05942e-16	1.7731e-15
L2_hg19_chr17_-_9924679	GAS7	0.748646	4.06529e-16	1.77398e-15
L2_hg19_chrX_-_129244471	ELF4	0.748606	4.08776e-16	1.7804e-15
L2_hg19_chr18_-_51750982	MBD2	0.748516	4.13939e-16	1.79778e-15
L2_hg19_chr8_+_126442601	TRIB1	0.748473	4.1643e-16	1.80689e-15
L2_hg19_chr6_-_160114272	SOD2	0.748408	4.20194e-16	1.82141e-15
L2_hg19_chr8_-_90996235	NBN	0.748325	4.25097e-16	1.83928e-15
L2_hg19_chr17_+_21191356	MAP2K3	0.748314	4.25739e-16	1.84033e-15
L2_hg19_chr10_-_27444097	YME1L1	0.748225	4.31037e-16	1.86148e-15
L2_hg19_chr4_+_2794811	SH3BP2	0.748063	4.40829e-16	1.90198e-15
L2_hg19_chr20_+_49126919	PTPN1	0.747815	4.56262e-16	1.96672e-15
L2_hg19_chr2_-_113594354	IL1B	0.747751	4.60373e-16	1.97887e-15
L2_hg19_chr4_-_40632864	RBM47	0.747653	4.66607e-16	2.00006e-15
L2_hg19_chr19_-_39826647	GMFG	0.747319	4.8871e-16	2.08895e-15
L2_hg19_chr6_-_24721063	C6orf62	0.747309	4.89439e-16	2.09012e-15
L2_hg19_chr12_-_15114534	ARHGDIB	0.747255	4.93103e-16	2.10209e-15
L2_hg19_chr7_-_77045449	GSAP	0.747254	4.93156e-16	2.10209e-15
L2_hg19_chr2_+_113931549	PSD4	0.747186	4.97803e-16	2.11993e-15
L2_hg19_chr1_-_32803025	MARCKSL1	0.747126	5.01937e-16	2.13358e-15
L2_hg19_chr21_+_34602254	IFNAR2	0.747115	5.02753e-16	2.135e-15
L2_hg19_chr6_+_31583041	AIF1	0.747039	5.08024e-16	2.15348e-15
L2_hg19_chr1_+_206858278	MAPKAPK2	0.746996	5.11061e-16	2.16435e-15
L2_hg19_chr1_-_117113615	CD58	0.746953	5.14114e-16	2.17528e-15
L2_hg19_chr17_-_76356157	SOCS3	0.74691	5.17186e-16	2.18626e-15
L2_hg19_chr10_+_35484060	CREM	0.746856	5.2105e-16	2.20057e-15
L2_hg19_chr19_-_54804248	LILRA3	0.746816	5.23887e-16	2.21052e-15
L2_hg19_chr4_+_106068042	TET2	0.746705	5.32018e-16	2.24277e-15
L2_hg19_chr14_-_21731481	HNRNPC	0.746446	5.51343e-16	2.31998e-15
L2_hg19_chr3_-_183273493	KLHL6	0.746414	5.53805e-16	2.32396e-15
L2_hg19_chr16_-_84651680	COTL1	0.746284	5.63763e-16	2.36143e-15
L2_hg19_chr15_+_45951275	SQRDL	0.746256	5.65991e-16	2.36645e-15
L2_hg19_chr11_+_71709974	IL18BP	0.74595	5.90294e-16	2.45466e-15
L2_hg19_chr17_+_40440515	STAT5A	0.745929	5.92046e-16	2.45972e-15
L2_hg19_chr20_+_35201457	TGIF2	0.745881	5.95976e-16	2.47378e-15
L2_hg19_chr9_-_137809754	FCN1	0.745856	5.97987e-16	2.47768e-15
L2_hg19_chr19_-_14247400	ASF1B	0.745712	6.09943e-16	2.52267e-15
L2_hg19_chr14_-_69262452	ZFP36L1	0.745687	6.12045e-16	2.52896e-15
L2_hg19_chr12_-_8218954	C3AR1	0.745681	6.12564e-16	2.52896e-15
L2_hg19_chr1_-_153917724	DENND4B	0.745627	6.17115e-16	2.54546e-15
L2_hg19_chr1_-_150552074	MCL1	0.745508	6.27241e-16	2.58028e-15
L2_hg19_chr3_+_113464309	ATP6V1A	0.745347	6.41309e-16	2.62756e-15
L2_hg19_chr19_+_49375677	PPP1R15A	0.745303	6.45112e-16	2.63628e-15
L2_hg19_chr21_-_46294509	PTTG1IP	0.7453	6.45444e-16	2.63628e-15
L2_hg19_chr3_-_127310769	TPRA1	0.745268	6.48282e-16	2.64077e-15
L2_hg19_chr16_-_11837555	TXNDC11	0.745259	6.49022e-16	2.64077e-15
L2_hg19_chr11_+_1861436	TNNI2	0.745255	6.49417e-16	2.64077e-15
L2_hg19_chr14_-_21736457	HNRNPC	0.745139	6.59862e-16	2.67851e-15
L2_hg19_chr12_+_7060535	PTPN6	0.745131	6.60541e-16	2.67889e-15
L2_hg19_chr15_-_34628678	SLC12A6	0.744964	6.7586e-16	2.73378e-15
L2_hg19_chr14_-_94856299	SERPINA1	0.744944	6.77694e-16	2.73879e-15
L2_hg19_chr1_+_26869061	RPS6KA1	0.744918	6.80055e-16	2.74462e-15
L2_hg19_chr19_+_47813117	C5AR1	0.744915	6.8033e-16	2.74462e-15
L2_hg19_chr22_+_37309674	CSF2RB	0.744898	6.81975e-16	2.74884e-15
L2_hg19_chr2_+_219110219	ARPC2	0.744856	6.85847e-16	2.76202e-15
L2_hg19_chr4_-_84035881	PLAC8	0.744836	6.8777e-16	2.76492e-15
L2_hg19_chr1_-_114414333	PTPN22	0.744733	6.97511e-16	2.80163e-15
L2_hg19_chr6_-_134498998	SGK1	0.744683	7.02293e-16	2.81692e-15
L2_hg19_chr12_-_92531139	RP11-24B21.1	0.744548	7.15407e-16	2.85604e-15
L2_hg19_chr6_-_32821475	TAP1	0.744172	7.53095e-16	2.99349e-15
L2_hg19_chr16_-_68033386	DPEP2	0.74416	7.54296e-16	2.99567e-15
L2_hg19_chr6_-_159466022	TAGAP	0.744026	7.68243e-16	3.04504e-15
L2_hg19_chr11_+_60869960	CD5	0.744021	7.68716e-16	3.04504e-15
L2_hg19_chr1_-_183604846	ARPC5	0.743837	7.88182e-16	3.11678e-15
L2_hg19_chr11_+_61722822	BEST1	0.743794	7.92823e-16	3.13244e-15
L2_hg19_chr12_+_113376316	OAS3	0.743784	7.93987e-16	3.13434e-15
L2_hg19_chr22_+_35695886	TOM1	0.743697	8.03362e-16	3.16591e-15
L2_hg19_chr6_-_13328723	TBC1D7	0.743492	8.26056e-16	3.24699e-15
L2_hg19_chr10_+_45869663	ALOX5	0.743363	8.40708e-16	3.2905e-15
L2_hg19_chr13_-_46952650	KIAA0226L	0.743295	8.48548e-16	3.31837e-15
L2_hg19_chr7_+_106505782	PIK3CG	0.743195	8.60178e-16	3.35813e-15
L2_hg19_chr4_+_40201963	RHOH	0.743096	8.71809e-16	3.39867e-15
L2_hg19_chr3_+_122399705	PARP14	0.743094	8.72041e-16	3.39867e-15
L2_hg19_chr1_+_181003122	MR1	0.742936	8.90909e-16	3.46632e-15
L2_hg19_chr12_-_8088782	SLC2A3	0.742835	9.03182e-16	3.50233e-15
L2_hg19_chr3_+_158519925	MFSD1	0.742835	9.03182e-16	3.50233e-15
L2_hg19_chr12_+_8666169	CLEC4D	0.742779	9.09996e-16	3.52566e-15
L2_hg19_chr9_-_131710322	DOLK	0.742737	9.15262e-16	3.54307e-15
L2_hg19_chr13_+_24844922	SPATA13	0.74263	9.28593e-16	3.5796e-15
L2_hg19_chr11_+_2466237	KCNQ1	0.742591	9.33538e-16	3.59264e-15
L2_hg19_chr20_+_30640044	HCK	0.74249	9.46377e-16	3.63292e-15
L2_hg19_chr2_+_202098228	CASP8	0.742365	9.62459e-16	3.68478e-15
L2_hg19_chr22_+_37257047	NCF4	0.742285	9.72961e-16	3.71634e-15
L2_hg19_chr19_+_41089585	SHKBP1	0.742264	9.75723e-16	3.72379e-15
L2_hg19_chr2_+_28618592	FOSL2	0.742052	1.00412e-15	3.8258e-15
L2_hg19_chr5_-_39274566	FYB	0.742043	1.00536e-15	3.82735e-15
L2_hg19_chr10_-_65028973	JMJD1C	0.741886	1.02682e-15	3.89936e-15
L2_hg19_chr7_-_138794465	ZC3HAV1	0.741822	1.03582e-15	3.9291e-15
L2_hg19_chr22_-_50966147	SCO2	0.741818	1.03636e-15	3.9291e-15
L2_hg19_chr8_+_96146142	PLEKHF2	0.741789	1.04034e-15	3.94096e-15
L2_hg19_chr12_-_106642737	CKAP4	0.74176	1.04452e-15	3.95353e-15
L2_hg19_chr2_+_163175547	GCA	0.741684	1.05524e-15	3.9908e-15
L2_hg19_chr15_+_81592090	IL16	0.741519	1.079e-15	4.07396e-15
L2_hg19_chr1_+_28586034	SESN2	0.741401	1.0962e-15	4.12873e-15
L2_hg19_chr2_-_128145550	MAP3K2	0.741347	1.10419e-15	4.15539e-15
L2_hg19_chr7_+_66205719	KCTD7	0.741293	1.11223e-15	4.17881e-15
L2_hg19_chr17_+_4643127	ZMYND15	0.741229	1.12195e-15	4.21189e-15
L2_hg19_chr12_-_48298776	VDR	0.741194	1.12722e-15	4.22823e-15
L2_hg19_chr12_+_11905389	ETV6	0.741028	1.1526e-15	4.31991e-15
L2_hg19_chr8_-_21771200	DOK2	0.740919	1.16972e-15	4.36981e-15
L2_hg19_chr16_-_29757288	C16orf54	0.740761	1.19472e-15	4.44884e-15
L2_hg19_chr15_+_58430579	AQP9	0.740761	1.19475e-15	4.44884e-15
L2_hg19_chr8_-_145086931	PARP10	0.740748	1.19677e-15	4.45028e-15
L2_hg19_chr11_-_47400090	SPI1	0.740722	1.201e-15	4.45766e-15
L2_hg19_chr6_+_34203728	HMGA1	0.740665	1.21016e-15	4.48805e-15
L2_hg19_chr9_-_107690435	ABCA1	0.740496	1.23803e-15	4.58402e-15
L2_hg19_chr14_+_21249228	RNASE6	0.740485	1.23982e-15	4.58695e-15
L2_hg19_chr1_-_159893523	TAGLN2	0.740283	1.27382e-15	4.69382e-15
L2_hg19_chr1_+_2488001	TNFRSF14	0.740259	1.27801e-15	4.70551e-15
L2_hg19_chr5_+_150591694	GM2A	0.740252	1.27915e-15	4.70591e-15
L2_hg19_chr12_+_133065345	FBRSL1	0.740173	1.29279e-15	4.74875e-15
L2_hg19_chr8_-_37757014	RAB11FIP1	0.740172	1.29286e-15	4.74875e-15
L2_hg19_chr17_-_66287267	SLC16A6	0.740151	1.2966e-15	4.75868e-15
L2_hg19_chr1_-_154946851	SHC1	0.740108	1.3041e-15	4.7824e-15
L2_hg19_chr6_+_31554053	LST1	0.740049	1.3143e-15	4.81595e-15
L2_hg19_chr1_-_150720296	CTSS	0.740023	1.31905e-15	4.82252e-15
L2_hg19_chr6_+_32939974	BRD2	0.740021	1.31924e-15	4.82252e-15
L2_hg19_chr1_-_151032048	CDC42SE1	0.739827	1.35392e-15	4.93752e-15
L2_hg19_chr2_+_102608421	IL1R2	0.739769	1.36449e-15	4.97105e-15
L2_hg19_chr4_-_76861405	NAAA	0.739765	1.36528e-15	4.97105e-15
L2_hg19_chr22_-_30663271	OSM	0.739755	1.36704e-15	4.97351e-15
L2_hg19_chr9_-_95896532	NINJ1	0.739526	1.40963e-15	5.11632e-15
L2_hg19_chr11_-_59436509	PATL1	0.739515	1.41166e-15	5.11964e-15
L2_hg19_chr16_+_31885131	ZNF267	0.739439	1.42595e-15	5.16332e-15
L2_hg19_chr11_-_58346363	LPXN	0.739312	1.45045e-15	5.23962e-15
L2_hg19_chr16_+_30194926	CORO1A	0.739278	1.45704e-15	5.25932e-15
L2_hg19_chrX_+_48542206	WAS	0.739105	1.49093e-15	5.37741e-15
L2_hg19_chr15_+_52121862	TMOD3	0.73904	1.50383e-15	5.41013e-15
L2_hg19_chr4_-_76862158	NAAA	0.738814	1.54985e-15	5.55069e-15
L2_hg19_chr15_-_51057902	SPPL2A	0.738793	1.5543e-15	5.5623e-15
L2_hg19_chr4_-_15661461	FBXL5	0.738629	1.58842e-15	5.67118e-15
L2_hg19_chr11_+_65343580	EHBP1L1	0.738588	1.59722e-15	5.68931e-15
L2_hg19_chr11_-_64646821	EHD1	0.738535	1.60847e-15	5.72494e-15
L2_hg19_chr19_+_55085256	LILRA2	0.738494	1.61715e-15	5.75141e-15
L2_hg19_chr14_+_73603214	PSEN1	0.738437	1.62957e-15	5.79109e-15
L2_hg19_chr19_+_14551088	PKN1	0.738363	1.64554e-15	5.8343e-15
L2_hg19_chr16_+_66638606	CMTM3	0.738232	1.6745e-15	5.91415e-15
L2_hg19_chr19_-_44174319	PLAUR	0.738178	1.68651e-15	5.95202e-15
L2_hg19_chr20_+_30639361	HCK	0.738121	1.69939e-15	5.98827e-15
L2_hg19_chr13_+_111365607	ING1	0.738092	1.70592e-15	6.00667e-15
L2_hg19_chr19_-_46196137	SNRPD2	0.738063	1.71247e-15	6.02511e-15
L2_hg19_chr19_+_45971253	FOSB	0.738049	1.7157e-15	6.03187e-15
L2_hg19_chr6_+_138188395	TNFAIP3	0.738016	1.72308e-15	6.04853e-15
L2_hg19_chr11_+_60739207	CD6	0.738003	1.72609e-15	6.04986e-15
L2_hg19_chr14_+_103058988	RCOR1	0.737865	1.75789e-15	6.15663e-15
L2_hg19_chr1_-_36945082	CSF3R	0.737797	1.77386e-15	6.20311e-15
L2_hg19_chr1_-_159894324	TAGLN2	0.73778	1.77794e-15	6.21265e-15
L2_hg19_chr2_+_185462617	ZNF804A	0.737768	1.78071e-15	6.2176e-15
L2_hg19_chr3_-_69402737	FRMD4B	0.737721	1.79192e-15	6.24725e-15
L2_hg19_chr17_-_76778349	CYTH1	0.737682	1.80107e-15	6.2691e-15
L2_hg19_chr13_+_108922404	TNFSF13B	0.737671	1.80365e-15	6.2691e-15
L2_hg19_chr18_-_43652225	PSTPIP2	0.73752	1.84003e-15	6.3859e-15
L2_hg19_chr15_-_80263524	BCL2A1	0.737514	1.84151e-15	6.38622e-15
L2_hg19_chr12_-_15114213	ARHGDIB	0.737421	1.86448e-15	6.45612e-15
L2_hg19_chr6_+_84569407	CYB5R4	0.737413	1.86645e-15	6.45809e-15
L2_hg19_chr14_-_35344544	BAZ1A	0.737402	1.86911e-15	6.46243e-15
L2_hg19_chr16_+_57702217	GPR97	0.737392	1.87161e-15	6.46585e-15
L2_hg19_chr6_+_13272958	PHACTR1	0.737376	1.87554e-15	6.46585e-15
L2_hg19_chr4_-_185734548	ACSL1	0.737375	1.87571e-15	6.46585e-15
L2_hg19_chr10_-_91174249	LIPA	0.737375	1.87573e-15	6.46585e-15
L2_hg19_chr1_+_209929397	TRAF3IP3	0.737339	1.88468e-15	6.49184e-15
L2_hg19_chr17_-_10017901	GAS7	0.737267	1.90274e-15	6.54912e-15
L2_hg19_chr10_-_106088983	ITPRIP	0.737163	1.92918e-15	6.61537e-15
L2_hg19_chr12_-_92539621	BTG1	0.737154	1.93136e-15	6.61686e-15
L2_hg19_chr6_+_20403848	E2F3	0.7371	1.94516e-15	6.64042e-15
L2_hg19_chr14_-_35873954	NFKBIA	0.737025	1.96463e-15	6.70192e-15
L2_hg19_chr13_-_46742655	LCP1	0.736962	1.98093e-15	6.7475e-15
L2_hg19_chr19_+_12901348	JUNB	0.736876	2.00365e-15	6.81983e-15
L2_hg19_chr19_+_1248328	MIDN	0.736865	2.00652e-15	6.82456e-15
L2_hg19_chr11_-_118095725	AMICA1	0.736837	2.01399e-15	6.84487e-15
L2_hg19_chr3_+_14474005	SLC6A6	0.73682	2.01829e-15	6.85442e-15
L2_hg19_chr2_-_158296538	CYTIP	0.736747	2.03781e-15	6.9054e-15
L2_hg19_chr1_-_1711469	NADK	0.736675	2.05739e-15	6.96661e-15
L2_hg19_chr20_+_48807366	CEBPB	0.736615	2.07368e-15	7.01144e-15
L2_hg19_chr17_+_7791072	CHD3	0.736587	2.08147e-15	7.02228e-15
L2_hg19_chr12_-_106641754	CKAP4	0.73655	2.09142e-15	7.04551e-15
L2_hg19_chr11_-_67136026	CLCF1	0.736474	2.11243e-15	7.11107e-15
L2_hg19_chr17_+_80186917	SLC16A3	0.736453	2.11831e-15	7.12564e-15
L2_hg19_chr2_+_202122833	CASP8	0.736401	2.13288e-15	7.1694e-15
L2_hg19_chr3_-_122513048	HSPBAP1	0.736376	2.13991e-15	7.18778e-15
L2_hg19_chr1_+_158801160	MNDA	0.736367	2.14249e-15	7.18835e-15
L2_hg19_chr12_-_57873648	ARHGAP9	0.736365	2.14321e-15	7.18835e-15
L2_hg19_chr2_-_220108331	GLB1L	0.736287	2.16526e-15	7.25703e-15
L2_hg19_chr11_+_1874328	LSP1	0.736276	2.16822e-15	7.26163e-15
L2_hg19_chr10_+_98591638	LCOR	0.736201	2.18988e-15	7.32883e-15
L2_hg19_chr3_-_121379749	HCLS1	0.736044	2.23557e-15	7.4763e-15
L2_hg19_chr1_-_153363548	S100A8	0.735968	2.25784e-15	7.54428e-15
L2_hg19_chr20_-_1600654	RP4-576H24.4	0.735883	2.28336e-15	7.61948e-15
L2_hg19_chr2_+_231090480	SP140	0.735729	2.32979e-15	7.76877e-15
L2_hg19_chr19_+_49840450	CD37	0.735633	2.35942e-15	7.84836e-15
L2_hg19_chr12_-_9913496	CD69	0.73563	2.36048e-15	7.84836e-15
L2_hg19_chr20_+_62496623	TPD52L2	0.735526	2.39267e-15	7.94388e-15
L2_hg19_chr11_-_18343679	HPS5	0.735515	2.39605e-15	7.94937e-15
L2_hg19_chr10_-_36812500	NAMPTL	0.735439	2.42018e-15	8.01783e-15
L2_hg19_chr6_+_116783021	FAM26F	0.7353	2.46471e-15	8.14186e-15
L2_hg19_chr11_+_63273523	LGALS12	0.735189	2.5009e-15	8.24955e-15
L2_hg19_chr2_-_96811178	DUSP2	0.735106	2.52812e-15	8.33335e-15
L2_hg19_chr20_-_47894593	ZNFX1	0.734976	2.57126e-15	8.45737e-15
L2_hg19_chr9_-_130540944	SH2D3C	0.73495	2.58025e-15	8.47482e-15
L2_hg19_chr9_-_33167156	B4GALT1	0.73489	2.60042e-15	8.53494e-15
L2_hg19_chr7_+_77256144	PTPN12	0.734685	2.67095e-15	8.75393e-15
L2_hg19_chr5_-_100238966	ST8SIA4	0.734599	2.7012e-15	8.84063e-15
L2_hg19_chr11_+_102195224	BIRC3	0.734599	2.70125e-15	8.84063e-15
L2_hg19_chr7_+_104653645	MLL5	0.734524	2.72793e-15	8.90854e-15
L2_hg19_chr3_-_194146143	ATP13A3	0.734523	2.72824e-15	8.90854e-15
L2_hg19_chr6_+_15246301	JARID2	0.734513	2.73178e-15	8.90881e-15
L2_hg19_chr5_-_131630895	P4HA2	0.734436	2.75933e-15	8.9923e-15
L2_hg19_chr3_-_53290037	TKT	0.734394	2.77437e-15	9.03488e-15
L2_hg19_chr1_+_158815529	MNDA	0.734203	2.84462e-15	9.24401e-15
L2_hg19_chr19_+_41082793	SHKBP1	0.734168	2.85746e-15	9.26609e-15
L2_hg19_chr19_+_49840164	CD37	0.734135	2.86962e-15	9.29893e-15
L2_hg19_chr15_-_67439307	RP11-342M21.2	0.734117	2.87658e-15	9.31494e-15
L2_hg19_chr17_+_7589997	WRAP53	0.734094	2.8851e-15	9.33593e-15
L2_hg19_chr22_-_37640243	RAC2	0.734006	2.91829e-15	9.43004e-15
L2_hg19_chr22_-_22293786	PPM1F	0.733953	2.93847e-15	9.48859e-15
L2_hg19_chrX_-_153191717	ARHGAP4	0.733806	2.99532e-15	9.65859e-15
L2_hg19_chr6_+_18387580	RNF144B	0.733683	3.0437e-15	9.80084e-15
L2_hg19_chr22_-_18257219	BID	0.733435	3.14336e-15	1.01076e-14
L2_hg19_chr19_+_52264432	FPR2	0.733383	3.16482e-15	1.01624e-14
L2_hg19_chr1_+_206680326	RASSF5	0.733325	3.18871e-15	1.02177e-14
L2_hg19_chr17_-_62207503	ERN1	0.733209	3.2371e-15	1.03655e-14
L2_hg19_chr15_+_39872610	THBS1	0.733069	3.29633e-15	1.05404e-14
L2_hg19_chr1_+_159272125	FCER1A	0.733005	3.3239e-15	1.06212e-14
L2_hg19_chr2_-_136743444	DARS	0.73298	3.33433e-15	1.06397e-14
L2_hg19_chr19_-_11689554	ACP5	0.732958	3.34396e-15	1.06631e-14
L2_hg19_chr6_-_13328086	TBC1D7	0.732821	3.4038e-15	1.08389e-14
L2_hg19_chr1_+_235490564	GGPS1	0.732718	3.44961e-15	1.09771e-14
L2_hg19_chr2_+_202125285	CASP8	0.732682	3.46579e-15	1.10134e-14
L2_hg19_chr18_+_13464961	LDLRAD4	0.73266	3.47548e-15	1.10365e-14
L2_hg19_chr5_-_141061796	ARAP3	0.73254	3.52987e-15	1.11938e-14
L2_hg19_chrX_+_48541469	WAS	0.732392	3.59804e-15	1.13942e-14
L2_hg19_chr14_-_95624301	DICER1	0.732378	3.60468e-15	1.14074e-14
L2_hg19_chr1_-_169680760	SELL	0.732303	3.63978e-15	1.15105e-14
L2_hg19_chr4_-_54930763	CHIC2	0.732271	3.65502e-15	1.15428e-14
L2_hg19_chr12_-_62997517	C12orf61	0.732238	3.67032e-15	1.15832e-14
L2_hg19_chr1_-_21616707	ECE1	0.732206	3.68568e-15	1.16237e-14
L2_hg19_chr3_+_101568357	NFKBIZ	0.73212	3.72696e-15	1.17458e-14
L2_hg19_chr19_+_10381795	ICAM1	0.732077	3.74776e-15	1.17952e-14
L2_hg19_chr1_+_37940180	ZC3H12A	0.732005	3.78257e-15	1.18966e-14
L2_hg19_chr1_+_17634691	PADI4	0.731952	3.80868e-15	1.1961e-14
L2_hg19_chrX_+_47420604	ARAF	0.731915	3.82678e-15	1.20019e-14
L2_hg19_chr17_-_43508299	ARHGAP27	0.731677	3.94622e-15	1.23437e-14
L2_hg19_chr2_+_28615724	FOSL2	0.731635	3.96758e-15	1.24021e-14
L2_hg19_chr12_-_54694798	NFE2	0.731607	3.98157e-15	1.24373e-14
L2_hg19_chr22_+_37318267	CSF2RB	0.731599	3.98605e-15	1.24429e-14
L2_hg19_chr10_+_112257199	DUSP5	0.731593	3.98887e-15	1.24432e-14
L2_hg19_chr19_+_46010744	VASP	0.731559	4.00633e-15	1.24892e-14
L2_hg19_chr5_-_49737113	EMB	0.731505	4.03424e-15	1.25677e-14
L2_hg19_chr11_-_4414902	TRIM21	0.731462	4.05669e-15	1.26291e-14
L2_hg19_chr12_-_57914293	DDIT3	0.731441	4.06797e-15	1.26464e-14
L2_hg19_chr3_+_48955663	ARIH2	0.731436	4.07051e-15	1.26464e-14
L2_hg19_chr5_-_58335212	PDE4D	0.731358	4.11134e-15	1.27537e-14
L2_hg19_chr3_+_9839823	ARPC4-TTLL3	0.731354	4.11337e-15	1.27537e-14
L2_hg19_chr3_+_151986720	MBNL1	0.73129	4.14774e-15	1.28429e-14
L2_hg19_chr15_+_59280344	RNF111	0.731074	4.26432e-15	1.31772e-14
L2_hg19_chr11_-_102323495	TMEM123	0.730988	4.31184e-15	1.33062e-14
L2_hg19_chr19_+_10381165	ICAM1	0.730894	4.36398e-15	1.34581e-14
L2_hg19_chr20_+_44421102	DNTTIP1	0.730692	4.47881e-15	1.37844e-14
L2_hg19_chr9_+_134103063	NUP214	0.730676	4.48825e-15	1.38042e-14
L2_hg19_chr2_-_37899597	CDC42EP3	0.730653	4.50155e-15	1.38349e-14
L2_hg19_chr22_-_42828364	NFAM1	0.730546	4.56348e-15	1.40075e-14
L2_hg19_chr15_+_90544556	ZNF710	0.730417	4.63977e-15	1.42227e-14
L2_hg19_chr16_+_3096561	MMP25	0.730368	4.66906e-15	1.42743e-14
L2_hg19_chr1_+_153330329	S100A9	0.730352	4.67838e-15	1.42838e-14
L2_hg19_chr4_+_74606285	IL8	0.730244	4.74342e-15	1.44536e-14
L2_hg19_chr1_+_192127591	RGS18	0.730152	4.7999e-15	1.4587e-14
L2_hg19_chr1_+_112016605	C1orf162	0.729835	4.99861e-15	1.51808e-14
L2_hg19_chr16_+_30484071	ITGAL	0.729742	5.05793e-15	1.53509e-14
L2_hg19_chrX_-_153979351	GAB3	0.729705	5.08191e-15	1.54134e-14
L2_hg19_chr15_+_91418853	FURIN	0.729677	5.0999e-15	1.54578e-14
L2_hg19_chr11_-_61735105	FTH1	0.729651	5.11701e-15	1.54995e-14
L2_hg19_chr6_+_116692109	DSE	0.729576	5.16655e-15	1.56392e-14
L2_hg19_chr6_+_32812609	PSMB9	0.729523	5.20148e-15	1.57242e-14
L2_hg19_chr11_+_61735277	AP003733.1	0.729511	5.20938e-15	1.57377e-14
L2_hg19_chr1_-_159046552	AIM2	0.729486	5.22642e-15	1.57789e-14
L2_hg19_chr2_-_158300600	CYTIP	0.729451	5.24952e-15	1.58278e-14
L2_hg19_chr5_+_76145846	S100Z	0.72944	5.25674e-15	1.58392e-14
L2_hg19_chr1_+_185125349	SWT1	0.729434	5.26096e-15	1.58415e-14
L2_hg19_chr1_+_26644448	CD52	0.729403	5.28153e-15	1.5893e-14
L2_hg19_chr19_+_10380537	ICAM1	0.72926	5.37886e-15	1.61542e-14
L2_hg19_chr5_-_140998565	DIAPH1	0.729015	5.54933e-15	1.66227e-14
L2_hg19_chr4_-_185694875	ACSL1	0.728992	5.56599e-15	1.664e-14
L2_hg19_chr2_-_208031579	KLF7	0.728907	5.62601e-15	1.68085e-14
L2_hg19_chr19_+_1026625	CNN2	0.728746	5.74296e-15	1.71356e-14
L2_hg19_chr12_-_50427240	RACGAP1	0.728244	6.12091e-15	1.81925e-14
L2_hg19_chr3_+_101546833	NFKBIZ	0.728221	6.13859e-15	1.82332e-14
L2_hg19_chr11_+_58345236	ZFP91	0.728176	6.17439e-15	1.83277e-14
L2_hg19_chr10_-_14596569	FAM107B	0.72817	6.17907e-15	1.83298e-14
L2_hg19_chrX_+_23801289	SAT1	0.728056	6.26884e-15	1.85482e-14
L2_hg19_chr1_+_28199054	THEMIS2	0.727948	6.3551e-15	1.87792e-14
L2_hg19_chr10_+_60094765	UBE2D1	0.727916	6.3812e-15	1.88442e-14
L2_hg19_chrX_-_154033696	MPP1	0.727883	6.4074e-15	1.88852e-14
L2_hg19_chr10_-_125853079	CHST15	0.727873	6.41616e-15	1.88989e-14
L2_hg19_chrX_+_12924738	TLR8	0.72784	6.4425e-15	1.89522e-14
L2_hg19_chr12_-_51717909	BIN2	0.72778	6.4918e-15	1.90836e-14
L2_hg19_chrX_-_23761392	ACOT9	0.727776	6.4955e-15	1.90836e-14
L2_hg19_chr2_+_220041831	FAM134A	0.727611	6.63202e-15	1.94599e-14
L2_hg19_chr16_+_87993260	BANP	0.727462	6.7585e-15	1.98057e-14
L2_hg19_chr1_+_207495024	CD55	0.727441	6.77609e-15	1.98446e-14
L2_hg19_chr5_-_100239357	ST8SIA4	0.727432	6.78379e-15	1.98545e-14
L2_hg19_chr15_+_90931508	IQGAP1	0.72742	6.79459e-15	1.98734e-14
L2_hg19_chr7_-_642244	PRKAR1B	0.727335	6.86793e-15	2.00496e-14
L2_hg19_chr2_+_61108708	REL	0.727237	6.95382e-15	2.02358e-14
L2_hg19_chr3_+_38207089	OXSR1	0.727215	6.97278e-15	2.02528e-14
L2_hg19_chr19_+_52255234	FPR2	0.727158	7.02281e-15	2.03852e-14
L2_hg19_chr1_+_110162507	AMPD2	0.727118	7.05876e-15	2.04766e-14
L2_hg19_chr17_-_80291608	SECTM1	0.727068	7.10354e-15	2.05805e-14
L2_hg19_chr16_+_31470165	ARMC5	0.727061	7.10951e-15	2.05826e-14
L2_hg19_chr4_-_103747018	UBE2D3	0.726924	7.23378e-15	2.0892e-14
L2_hg19_chr15_+_75498361	C15orf39	0.726892	7.26335e-15	2.09511e-14
L2_hg19_chr14_-_73925251	NUMB	0.726838	7.3129e-15	2.10808e-14
L2_hg19_chr2_-_218767434	TNS1	0.726781	7.36564e-15	2.12062e-14
L2_hg19_chr19_+_1067180	HMHA1	0.726687	7.45339e-15	2.14454e-14
L2_hg19_chr6_-_31324955	HLA-B	0.726633	7.50419e-15	2.15781e-14
L2_hg19_chr6_+_31583638	AIF1	0.726561	7.57224e-15	2.17329e-14
L2_hg19_chr1_+_226251418	H3F3A	0.7264	7.72784e-15	2.21518e-14
L2_hg19_chr12_+_31476767	AC024940.1	0.726365	7.76169e-15	2.2235e-14
L2_hg19_chr7_+_106809447	HBP1	0.72632	7.80549e-15	2.23416e-14
L2_hg19_chr18_-_74207452	ZNF516	0.726317	7.80863e-15	2.23416e-14
L2_hg19_chr2_-_145275190	ZEB2	0.726234	7.89065e-15	2.25622e-14
L2_hg19_chr20_-_35274598	SLA2	0.726073	8.0524e-15	2.29961e-14
L2_hg19_chr8_-_134072598	SLA	0.726027	8.09903e-15	2.31149e-14
L2_hg19_chr6_+_106534210	PRDM1	0.726008	8.11846e-15	2.3156e-14
L2_hg19_chr19_+_54373035	MYADM	0.725889	8.24031e-15	2.34462e-14
L2_hg19_chr16_-_48419906	SIAH1	0.725886	8.24393e-15	2.34462e-14
L2_hg19_chr22_+_37678548	CYTH4	0.725878	8.25147e-15	2.34462e-14
L2_hg19_chr10_+_129845880	PTPRE	0.725824	8.30751e-15	2.35781e-14
L2_hg19_chr19_-_11689710	ACP5	0.725759	8.37632e-15	2.37588e-14
L2_hg19_chr4_+_103498483	NFKB1	0.725717	8.4207e-15	2.38699e-14
L2_hg19_chr15_+_86098584	AKAP13	0.725689	8.45032e-15	2.39391e-14
L2_hg19_chr20_+_57266771	NPEPL1	0.725656	8.48514e-15	2.40229e-14
L2_hg19_chr1_-_101362374	EXTL2	0.725598	8.54645e-15	2.41816e-14
L2_hg19_chr17_+_58469914	C17orf64	0.72557	8.57745e-15	2.42514e-14
L2_hg19_chr1_-_184943584	FAM129A	0.725566	8.58166e-15	2.42514e-14
L2_hg19_chr11_+_10477603	AMPD3	0.725544	8.6049e-15	2.43021e-14
L2_hg19_chr15_+_86087319	AKAP13	0.725421	8.73932e-15	2.46666e-14
L2_hg19_chrX_+_30670797	GK	0.725382	8.78203e-15	2.47719e-14
L2_hg19_chr1_-_33430409	RNF19B	0.725361	8.80487e-15	2.48211e-14
L2_hg19_chr2_+_111878491	BCL2L11	0.72535	8.81677e-15	2.48394e-14
L2_hg19_chr3_-_172241219	TNFSF10	0.725343	8.82448e-15	2.48459e-14
L2_hg19_chr21_+_34696699	IFNAR1	0.725311	8.86031e-15	2.49162e-14
L2_hg19_chr1_-_185277506	IVNS1ABP	0.725275	8.90052e-15	2.49987e-14
L2_hg19_chr3_-_39195081	CSRNP1	0.725275	8.90052e-15	2.49987e-14
L2_hg19_chr4_-_40632148	RBM47	0.725159	9.02996e-15	2.53158e-14
L2_hg19_chr1_-_26633551	UBXN11	0.725121	9.07351e-15	2.54224e-14
L2_hg19_chr8_-_125721872	MTSS1	0.725	9.21178e-15	2.57784e-14
L2_hg19_chr16_-_11679459	LITAF	0.724986	9.22761e-15	2.5807e-14
L2_hg19_chr6_+_14118002	CD83	0.724876	9.35609e-15	2.61186e-14
L2_hg19_chr19_-_52255130	FPR1	0.724736	9.52144e-15	2.65641e-14
L2_hg19_chr7_+_77166634	PTPN12	0.724703	9.56e-15	2.66464e-14
L2_hg19_chr1_+_198608224	PTPRC	0.72452	9.78134e-15	2.7223e-14
L2_hg19_chr7_-_108166578	PNPLA8	0.724401	9.92718e-15	2.76122e-14
L2_hg19_chr6_+_35265594	DEF6	0.724369	9.96732e-15	2.77071e-14
L2_hg19_chr2_-_166651201	GALNT3	0.724287	1.00704e-14	2.79766e-14
L2_hg19_chr12_-_92537494	RP11-24B21.1	0.724266	1.00967e-14	2.80328e-14
L2_hg19_chr17_+_43319832	FMNL1	0.724216	1.01598e-14	2.81628e-14
L2_hg19_chr17_-_73840463	UNC13D	0.723946	1.05073e-14	2.89976e-14
L2_hg19_chr19_+_18111612	ARRDC2	0.723882	1.05912e-14	2.91766e-14
L2_hg19_chr14_+_103243941	TRAF3	0.723755	1.07604e-14	2.96072e-14
L2_hg19_chr19_-_4831723	TICAM1	0.723722	1.08038e-14	2.97088e-14
L2_hg19_chr17_-_9923173	GAS7	0.723636	1.09203e-14	3.00113e-14
L2_hg19_chr9_+_34179044	UBAP1	0.723625	1.0935e-14	3.00336e-14
L2_hg19_chr2_-_197036301	STK17B	0.723582	1.09938e-14	3.0159e-14
L2_hg19_chr7_+_111845583	ZNF277	0.723414	1.12258e-14	3.07574e-14
L2_hg19_chrX_+_30671539	GK	0.72341	1.1232e-14	3.07574e-14
L2_hg19_chr19_+_3178769	S1PR4	0.723313	1.13673e-14	3.11094e-14
L2_hg19_chr11_+_46366981	DGKZ	0.723302	1.13828e-14	3.11332e-14
L2_hg19_chr4_-_153601148	TMEM154	0.72323	1.14851e-14	3.13759e-14
L2_hg19_chr3_-_150264225	SERP1	0.723194	1.15368e-14	3.14974e-14
L2_hg19_chr4_+_154621760	TLR2	0.723188	1.15453e-14	3.14974e-14
L2_hg19_chr18_-_44181379	LOXHD1	0.723185	1.15502e-14	3.14974e-14
L2_hg19_chr4_-_185747121	ACSL1	0.723151	1.15987e-14	3.16109e-14
L2_hg19_chr1_+_235490220	GGPS1	0.722943	1.19014e-14	3.23974e-14
L2_hg19_chrX_-_70330015	IL2RG	0.722931	1.19195e-14	3.24276e-14
L2_hg19_chr14_+_24631329	IRF9	0.722896	1.19719e-14	3.25507e-14
L2_hg19_chr6_+_44094653	TMEM63B	0.722861	1.20237e-14	3.26722e-14
L2_hg19_chr19_-_19754448	GMIP	0.722838	1.20572e-14	3.2744e-14
L2_hg19_chr13_+_96329408	DNAJC3	0.722785	1.2138e-14	3.2944e-14
L2_hg19_chr1_-_186649554	PTGS2	0.722763	1.21705e-14	3.30126e-14
L2_hg19_chr2_-_175499332	WIPF1	0.72272	1.22357e-14	3.31699e-14
L2_hg19_chr19_+_6772721	VAV1	0.722655	1.23341e-14	3.3417e-14
L2_hg19_chr5_-_180230852	MGAT1	0.722637	1.23613e-14	3.34555e-14
L2_hg19_chr3_+_9691188	MTMR14	0.722504	1.25667e-14	3.39671e-14
L2_hg19_chr14_-_24711817	TINF2	0.722483	1.26003e-14	3.40378e-14
L2_hg19_chr14_-_73876746	NUMB	0.722457	1.26397e-14	3.41243e-14
L2_hg19_chr2_+_70142240	MXD1	0.722418	1.27015e-14	3.4271e-14
L2_hg19_chr11_+_59554561	STX3	0.722349	1.2811e-14	3.45258e-14
L2_hg19_chr17_-_3867730	ATP2A3	0.72226	1.29528e-14	3.48874e-14
L2_hg19_chr22_-_30662839	OSM	0.722239	1.29866e-14	3.4958e-14
L2_hg19_chr7_-_105925388	NAMPT	0.722224	1.301e-14	3.50005e-14
L2_hg19_chr6_-_137540494	IFNGR1	0.722159	1.31144e-14	3.52607e-14
L2_hg19_chr2_-_136875718	CXCR4	0.722073	1.32549e-14	3.56176e-14
L2_hg19_chrX_+_123097019	STAG2	0.722044	1.33025e-14	3.57248e-14
L2_hg19_chrX_+_131157329	MST4	0.721976	1.34146e-14	3.60048e-14
L2_hg19_chr1_+_207669593	CR1	0.721878	1.35784e-14	3.64231e-14
L2_hg19_chr11_+_65350193	EHBP1L1	0.721857	1.36124e-14	3.64718e-14
L2_hg19_chr21_+_42733954	MX2	0.72176	1.37764e-14	3.6868e-14
L2_hg19_chr1_+_145292437	NBPF10	0.721593	1.40631e-14	3.76134e-14
L2_hg19_chr11_+_33279891	HIPK3	0.721372	1.44513e-14	3.85845e-14
L2_hg19_chr3_+_196366632	LRRC33	0.721372	1.44513e-14	3.85845e-14
L2_hg19_chr3_-_57583070	ARF4	0.72134	1.4509e-14	3.86711e-14
L2_hg19_chr18_-_74844738	MBP	0.721297	1.45862e-14	3.88544e-14
L2_hg19_chr6_-_24936187	FAM65B	0.721214	1.47363e-14	3.92085e-14
L2_hg19_chr15_+_89182276	ISG20	0.721157	1.484e-14	3.94617e-14
L2_hg19_chr19_-_36391441	NFKBID	0.720931	1.52585e-14	4.04586e-14
L2_hg19_chr8_-_134584129	ST3GAL1	0.72093	1.52589e-14	4.04586e-14
L2_hg19_chr15_+_63796199	USP3	0.720859	1.5393e-14	4.07885e-14
L2_hg19_chr8_+_90770043	RIPK2	0.720855	1.54011e-14	4.07885e-14
L2_hg19_chr3_+_48507677	TREX1	0.720758	1.55858e-14	4.12538e-14
L2_hg19_chr4_+_25235654	PI4K2B	0.720715	1.56685e-14	4.14251e-14
L2_hg19_chr6_+_160390137	IGF2R	0.720672	1.57517e-14	4.16211e-14
L2_hg19_chrX_+_41193414	DDX3X	0.72065	1.57934e-14	4.17074e-14
L2_hg19_chr2_+_42396530	EML4	0.720629	1.58353e-14	4.17939e-14
L2_hg19_chr3_+_171757408	FNDC3B	0.720467	1.61526e-14	4.25826e-14
L2_hg19_chr17_+_7239847	ACAP1	0.720409	1.62668e-14	4.28589e-14
L2_hg19_chr2_+_85921480	GNLY	0.720382	1.63224e-14	4.29368e-14
L2_hg19_chr20_-_5591646	GPCPD1	0.720381	1.63244e-14	4.29368e-14
L2_hg19_chr12_-_57505143	STAT6	0.720294	1.64979e-14	4.33684e-14
L2_hg19_chr17_+_43320657	FMNL1	0.719788	1.75528e-14	4.60622e-14
L2_hg19_chr19_-_2270818	JSRP1	0.719694	1.77552e-14	4.65669e-14
L2_hg19_chr14_-_94856971	SERPINA1	0.719594	1.79752e-14	4.70902e-14
L2_hg19_chr6_+_31619845	APOM	0.719529	1.81178e-14	4.74368e-14
L2_hg19_chr17_-_73401747	GRB2	0.719475	1.82375e-14	4.77229e-14
L2_hg19_chr12_-_110888129	ARPC3	0.71941	1.83822e-14	4.8074e-14
L2_hg19_chr6_+_114177322	MARCKS	0.719353	1.85108e-14	4.83828e-14
L2_hg19_chrX_+_152087524	ZNF185	0.719343	1.85344e-14	4.84171e-14
L2_hg19_chr2_-_28113980	RBKS	0.719313	1.86012e-14	4.85639e-14
L2_hg19_chr12_+_9822312	CLEC2D	0.719307	1.86166e-14	4.85765e-14
L2_hg19_chr2_+_204801485	ICOS	0.718971	1.93957e-14	5.0552e-14
L2_hg19_chr11_+_63975221	FERMT3	0.718964	1.94107e-14	5.05624e-14
L2_hg19_chrX_-_15873368	AP1S2	0.718938	1.94729e-14	5.06957e-14
L2_hg19_chr10_+_104154310	NFKB2	0.718801	1.97995e-14	5.15169e-14
L2_hg19_chr22_-_37640641	RAC2	0.718671	2.01173e-14	5.22844e-14
L2_hg19_chr12_-_123380641	VPS37B	0.718591	2.03127e-14	5.27626e-14
L2_hg19_chr2_-_64371553	PELI1	0.718397	2.07978e-14	5.39921e-14
L2_hg19_chr17_+_72733394	RAB37	0.718373	2.086e-14	5.4123e-14
L2_hg19_chr2_+_219081911	ARPC2	0.718332	2.0962e-14	5.43569e-14
L2_hg19_chr10_+_112678370	SHOC2	0.718318	2.09991e-14	5.44223e-14
L2_hg19_chr2_-_96811946	DUSP2	0.718134	2.14738e-14	5.55702e-14
L2_hg19_chr16_-_11680774	LITAF	0.718052	2.1688e-14	5.60181e-14
L2_hg19_chr11_+_67171400	TBC1D10C	0.717985	2.18643e-14	5.64102e-14
L2_hg19_chr1_+_206730246	RASSF5	0.717964	2.19211e-14	5.6525e-14
L2_hg19_chr2_+_61108226	REL	0.717944	2.1975e-14	5.66321e-14
L2_hg19_chr15_+_63481804	RAB8B	0.717923	2.20311e-14	5.6745e-14
L2_hg19_chr11_-_18655888	SPTY2D1	0.71775	2.24969e-14	5.79121e-14
L2_hg19_chr12_-_752794	NINJ2	0.717736	2.25359e-14	5.79801e-14
L2_hg19_chr1_+_20915590	CDA	0.717686	2.2674e-14	5.83027e-14
L2_hg19_chr22_-_39096944	JOSD1	0.717653	2.2763e-14	5.84989e-14
L2_hg19_chr5_-_142784916	NR3C1	0.71762	2.28544e-14	5.87009e-14
L2_hg19_chrX_+_70752112	OGT	0.717571	2.2992e-14	5.90214e-14
L2_hg19_chr10_-_32636085	EPC1	0.717556	2.30322e-14	5.90915e-14
L2_hg19_chr16_-_48644067	N4BP1	0.717513	2.31528e-14	5.93347e-14
L2_hg19_chr7_+_43622706	STK17A	0.717502	2.3183e-14	5.93791e-14
L2_hg19_chr14_-_35344102	BAZ1A	0.717459	2.33044e-14	5.96567e-14
L2_hg19_chr9_+_95726603	FGD3	0.717431	2.33852e-14	5.98302e-14
L2_hg19_chr19_+_12902299	JUNB	0.717384	2.35183e-14	6.01372e-14
L2_hg19_chr17_+_38497676	RARA	0.717334	2.36615e-14	6.0436e-14
L2_hg19_chr19_+_42387266	ARHGEF1	0.717298	2.37651e-14	6.06669e-14
L2_hg19_chr19_+_859663	CFD	0.717179	2.41084e-14	6.15093e-14
L2_hg19_chr8_-_71519900	TRAM1	0.717123	2.4271e-14	6.18555e-14
L2_hg19_chr6_+_12008998	HIVEP1	0.717109	2.43139e-14	6.19303e-14
L2_hg19_chr19_+_47852571	DHX34	0.71705	2.44885e-14	6.23405e-14
L2_hg19_chr22_-_36784011	MYH9	0.717028	2.45524e-14	6.24686e-14
L2_hg19_chr7_-_86849047	TMEM243	0.716899	2.49392e-14	6.33825e-14
L2_hg19_chr20_+_39657462	TOP1	0.716845	2.51021e-14	6.36573e-14
L2_hg19_chr14_+_75988840	BATF	0.716845	2.51027e-14	6.36573e-14
L2_hg19_chr16_+_81812895	PLCG2	0.716791	2.5266e-14	6.4036e-14
L2_hg19_chr1_+_40810505	SMAP2	0.716704	2.55311e-14	6.46723e-14
L2_hg19_chr10_+_6262903	PFKFB3	0.716672	2.56303e-14	6.48519e-14
L2_hg19_chr19_+_11201235	LDLR	0.716504	2.61557e-14	6.61086e-14
L2_hg19_chr20_-_4795751	RASSF2	0.716389	2.65212e-14	6.69955e-14
L2_hg19_chr5_+_67535672	PIK3R1	0.716283	2.68638e-14	6.77749e-14
L2_hg19_chr15_-_66085010	DENND4A	0.716279	2.6874e-14	6.77749e-14
L2_hg19_chr1_-_27961653	FGR	0.716036	2.76721e-14	6.95588e-14
L2_hg19_chr6_-_90062440	UBE2J1	0.716036	2.76721e-14	6.95588e-14
[truncated: 1,671 more rows]

## Sheet: AS3_blue
clusterID	geneID	rho	p.value	p.value.adjusted
[truncated: 2,720 more rows]

[truncated: 4 more sheets: S1S3a_blue, S2B_blue, S2C_blue, S4_blue]
