# Supplementary material for: C9orf72 is differentially expressed in the central nervous system and myeloid cells and consistently reduced in C9orf72, MAPT and GRN mutation carriers
Source: Acta Neuropathol Commun. 2016 Apr 14;4:37. doi: 10.1186/s40478-016-0306-7 (PMC4832459; doi:10.1186/s40478-016-0306-7)
Supplement: Additional file 1: — Supplementary Data. Figure S1: Definition of TSSs at the C9orf72 locus; Figure S2: C9orf72 expression changes in challenged CD14+ monocytes. Figure S3: Distinct TSSs expression at C9orf72 locus in CNS, myeloid and lymphoid cells. Figure S4: Sense and antisense C9orf72 transcripts at the C9orf72 locus. Figure S5: Distinct C9orf72 TSSs expression in control brains. Figure S6: C9orf72 expression in adult and fetal cortex. Figure S7: C9orf72 expression level in CD14+ monocytes, brain tissue and microglia. Figure S8: C9orf72 expression in brains of patients with different neurodegenerative diseases. Figure S9: C9orf72 expression in CD14+ monocytes. Suppl. excel File 1: WGCNA results. Suppl. excel File 2: Correlations values between C9orf72 TSS(s) and all the other TSSs in the co-expressed modules. Table S1: Expression of C9orf72 TSSs as defined in CAGEseq dataset 1. Table S2: Expression of C9orf72 TSSs as defined in CAGEseq dataset 2. Table S3: List of primers used in this study. Table S4: Biological functions significant to the three modules related to C9orf72 TSSs as identified by WGCNA. Table S5: Biological functions significant for genes that correlate with C9orf72 TSSs in the WGCNA identified modules. Table S6: Summary of the Mann-Whitney test performed on NRQ values from qPCR experiments on medial frontal gyrus. (ZIP 20675 kb) [file 40478_2016_306_MOESM1_ESM.zip › Suppl.File 1.xlsx]

## Sheet: Sheet1
clusterID	geneSymbol	moduleColor	MM.turquoise	p.MM.turquoise	MM.blue	p.MM.blue	MM.yellow	p.MM.yellow	MM.green	p.MM.green	MM.brown	p.MM.brown	MM.greenyellow	p.MM.greenyellow	MM.purple	p.MM.purple	MM.magenta	p.MM.magenta	MM.midnightblue	p.MM.midnightblue	MM.grey60	p.MM.grey60	MM.pink	p.MM.pink	MM.tan	p.MM.tan	MM.black	p.MM.black	MM.cyan	p.MM.cyan	MM.salmon	p.MM.salmon	MM.grey	p.MM.grey	MM.lightcyan	p.MM.lightcyan	MM.red	p.MM.red
L2_hg19_chr12_+_132852006	RP13-895J2.2	black	0.535121	1.86954e-07	-0.556652	4.64223e-08	0.518205	5.22883e-07	-0.420693	7.49532e-05	-0.429927	4.98539e-05	-0.295285	0.00672656	-0.266765	0.0147754	-0.252828	0.021108	0.082152	0.460308	-0.0881593	0.428049	-0.274854	0.0119135	-0.168884	0.126946	0.84943	3.37831e-24	0.163484	0.139736	-0.0386648	0.728561	0.0263845	0.812835	0.0292927	0.792644	-0.0590081	0.596182
L2_hg19_chr5_-_180633817	CTC-338M12.1	black	0.484871	3.39687e-06	-0.530221	2.53308e-07	0.379072	0.000409326	-0.407843	0.000129666	-0.413056	0.000104091	-0.283466	0.00940871	-0.261533	0.016928	-0.241926	0.0275618	0.0794062	0.475486	-0.031537	0.777155	-0.0719743	0.517883	-0.156349	0.158097	0.843284	1.50256e-23	0.070374	0.527257	-0.0541458	0.626848	-0.0600498	0.589701	-0.0262791	0.813569	0.080078	0.471748
L2_hg19_chr1_-_242613017	PLD5	black	0.494476	2.02138e-06	-0.487496	2.95218e-06	0.355536	0.000972249	-0.394675	0.000222318	-0.369829	0.00057943	-0.270885	0.0132508	-0.244498	0.0259051	-0.229568	0.0368236	0.32979	0.00232971	0.0102517	0.926711	-0.234612	0.0327693	-0.15351	0.16588	0.844754	1.05764e-23	0.489237	2.68819e-06	-0.0295956	0.790549	0.0269419	0.808955	-0.00372737	0.973321	0.014011	0.899956
L2_hg19_chr12_+_6874671	PTMS	black	0.491532	2.37391e-06	-0.492732	2.22374e-06	0.389856	0.000269309	-0.383665	0.000343078	-0.378446	0.000419208	-0.269648	0.0136935	-0.246903	0.0244334	-0.230076	0.0363971	0.192215	0.0817046	-0.0368091	0.741118	-0.312536	0.00402	-0.147232	0.184092	0.83643	7.37328e-23	0.245174	0.0254846	-0.0349396	0.753838	0.0240491	0.829139	-0.00864895	0.938145	0.0708903	0.524223
L2_hg19_chr12_+_5541277	NTF3	black	0.481246	4.11535e-06	-0.507671	9.65103e-07	0.406406	0.000137674	-0.391771	0.000249639	-0.377921	0.000427671	-0.287935	0.00830089	-0.224386	0.041417	-0.246987	0.0243836	0.125	0.260185	-0.0942435	0.396735	-0.18052	0.102444	-0.16483	0.13646	0.853467	1.22168e-24	0.240105	0.0287878	0.130294	0.240376	0.00313755	0.977542	0.11537	0.298991	-0.0380643	0.732616
L2_hg19_chr16_-_30510874	RP11-297C4.1	black	0.480358	4.31186e-06	-0.489559	2.64177e-06	0.333622	0.00205502	-0.386066	0.00031251	-0.37063	0.000562475	-0.266063	0.0150497	-0.24334	0.0266407	-0.231903	0.0348973	0.196616	0.0748267	0.0471323	0.672209	-0.146519	0.18625	-0.149353	0.177784	0.814011	8.36114e-21	0.0810051	0.466616	0.141673	0.201397	0.0202063	0.85612	-0.0101785	0.927233	-0.0161373	0.884871
L2_hg19_chr8_-_53166907	ST18	black	0.465506	9.23396e-06	-0.477684	4.95849e-06	0.343061	0.00149849	-0.375168	0.000474629	-0.366646	0.000651567	-0.262908	0.0163376	-0.237461	0.0306505	-0.225778	0.040138	0.238796	0.0296975	0.222792	0.0429218	-0.183474	0.0968525	-0.143211	0.196497	0.882633	2.77795e-28	0.141754	0.201136	-0.0366423	0.74225	-0.0221665	0.842335	0.00399758	0.971388	0.117882	0.288521
L2_hg19_chr17_+_7284409	TNK1	black	0.454989	1.55029e-05	-0.499196	1.55714e-06	0.397353	0.000199587	-0.365774	0.000672702	-0.37811	0.000424599	-0.272146	0.0128126	-0.256797	0.0191037	-0.239767	0.0290208	0.152769	0.16796	-0.0618061	0.578846	-0.1827	0.0982936	-0.161898	0.143671	0.807766	2.7908e-20	0.273697	0.0122906	0.116841	0.29283	-0.0273086	0.806405	0.149224	0.178163	-0.0620296	0.57747
L2_hg19_chr8_-_17580100	MTUS1	black	0.462125	1.09278e-05	-0.476438	5.29002e-06	0.371092	0.00055289	-0.367198	0.000638498	-0.350468	0.00116152	-0.279302	0.0105556	-0.213908	0.0521635	-0.240402	0.0285849	0.172287	0.119358	0.248937	0.0232449	-0.174814	0.113952	-0.15879	0.151623	0.824572	9.78897e-22	0.0980232	0.377984	0.176985	0.10946	0.014797	0.894375	-0.0310904	0.78023	0.0376514	0.735409
L2_hg19_chr8_-_53162046	ST18	black	0.444372	2.57153e-05	-0.463107	1.04081e-05	0.296292	0.00653268	-0.364115	0.000714674	-0.343743	0.0014641	-0.271387	0.0130751	-0.235236	0.0322953	-0.232129	0.0347156	0.292408	0.00730829	0.188099	0.0885841	-0.100742	0.364833	-0.153431	0.166102	0.86491	5.74785e-26	0.225668	0.0402378	0.0979375	0.378404	-0.0433051	0.697478	-0.0363721	0.744085	0.139576	0.208218
L2_hg19_chr11_+_64110465	CCDC88B	black	0.445976	2.38476e-05	-0.459528	1.24221e-05	0.333532	0.00206112	-0.364464	0.000705636	-0.365849	0.000670853	-0.250529	0.0223494	-0.229392	0.0369721	-0.212749	0.0534822	0.129108	0.244722	0.0169712	0.878965	-0.275644	0.0116618	-0.134016	0.227091	0.846472	6.985e-24	0.162576	0.141978	-0.0475616	0.669396	0.0175349	0.874977	-0.0302924	0.785734	0.173884	0.115919
L2_hg19_chr20_+_33813969	MMP24	black	0.458205	1.32555e-05	-0.477449	5.01946e-06	0.399525	0.000182756	-0.361113	0.000796712	-0.372682	0.000521057	-0.235776	0.0318892	-0.226415	0.0395646	-0.21909	0.0465933	0.109795	0.323101	0.113711	0.306038	-0.198092	0.0726263	-0.142504	0.198738	0.885653	1.02782e-28	0.0614744	0.580888	-0.0456807	0.681752	0.0202748	0.855638	-0.00587946	0.957929	-0.0337492	0.761971
L2_hg19_chr3_-_22414808	ZNF385D	black	0.446049	2.37666e-05	-0.476455	5.28531e-06	0.372071	0.000533097	-0.370639	0.000562279	-0.390688	0.000260595	-0.252459	0.0213035	-0.239855	0.0289597	-0.192311	0.0815501	0.0987253	0.374561	0.020045	0.857257	-0.11354	0.306773	-0.134929	0.223912	0.853795	1.12352e-24	0.198433	0.0721258	-0.0213254	0.848244	0.000754807	0.994597	0.0345315	0.756623	-0.00453458	0.967546
L2_hg19_chr11_-_72493762	STARD10	black	0.476239	5.34491e-06	-0.452939	1.71167e-05	0.398768	0.00018847	-0.363056	0.000742689	-0.335324	0.00194262	-0.259155	0.0179923	-0.1979	0.0729095	-0.219572	0.0461012	0.21167	0.0547338	0.286496	0.00864446	-0.295602	0.00666488	-0.14679	0.185429	0.840591	2.83266e-23	0.104389	0.347639	-0.0282368	0.79996	0.103065	0.353823	-0.0163925	0.883063	-0.0658618	0.554137
L2_hg19_chr13_+_100637301	ZIC2	black	0.444798	2.52067e-05	-0.465094	9.42626e-06	0.351242	0.0011306	-0.360844	0.000804477	-0.346177	0.0013472	-0.260059	0.0175811	-0.214343	0.0516765	-0.222626	0.0430809	0.159358	0.150146	-0.100428	0.366339	-0.116487	0.294302	-0.150026	0.175816	0.823306	1.27533e-21	0.231124	0.0355308	0.166747	0.131897	0.0101186	0.92766	-0.00495796	0.964518	-0.0249189	0.823058
L2_hg19_chr22_-_26875453	HPS4	black	0.451974	1.79292e-05	-0.474878	5.73446e-06	0.407731	0.000130276	-0.356644	0.000934809	-0.356049	0.000954755	-0.262833	0.0163694	-0.234654	0.0327377	-0.228746	0.0375219	0.118502	0.285974	-0.00325138	0.976727	-0.209842	0.0569084	-0.150089	0.175632	0.903345	1.62698e-31	0.185429	0.0932879	0.0916155	0.410091	0.046665	0.675275	0.0361435	0.745639	-0.0556532	0.61727
L2_hg19_chr1_-_205425170	LEMD1	black	0.447764	2.19167e-05	-0.439345	3.2489e-05	0.254533	0.0202263	-0.353383	0.00104893	-0.324412	0.00277081	-0.244244	0.0260652	-0.219971	0.0456969	-0.216857	0.0489298	0.339782	0.00167408	0.131054	0.237622	-0.120732	0.276939	-0.145507	0.189342	0.768162	2.35472e-17	0.327694	0.00249353	0.00204368	0.98537	0.000706863	0.99494	0.0261108	0.814742	-0.0154595	0.889675
L2_hg19_chr19_-_40772265	AKT2	black	0.442083	2.86165e-05	-0.449463	2.02166e-05	0.325728	0.00265643	-0.364671	0.00070035	-0.338526	0.00174616	-0.260342	0.017454	-0.189402	0.0863584	-0.217749	0.047985	0.195142	0.0770769	-0.00946831	0.932298	-0.186527	0.0913297	-0.146475	0.186384	0.899308	7.86233e-31	0.291429	0.007516	-0.032976	0.767268	0.0410706	0.712387	-0.0151477	0.891887	0.0481965	0.665245
L2_hg19_chr17_-_579579	VPS53	black	0.424172	6.43688e-05	-0.425715	6.0134e-05	0.27175	0.0129489	-0.349894	0.00118492	-0.341674	0.00157065	-0.246415	0.0247266	-0.228481	0.0377502	-0.18743	0.0897445	0.357413	0.000909582	0.0738713	0.506882	-0.188437	0.0880027	-0.110539	0.319813	0.859076	2.8243e-25	0.3027	0.00541119	0.105363	0.343137	0.0112874	0.91933	-0.0271342	0.807618	0.101405	0.361671
L2_hg19_chr1_-_151804273	RORC	black	0.423777	6.54964e-05	-0.408592	0.000125667	0.210429	0.0562019	-0.339071	0.00171457	-0.299237	0.00599404	-0.239352	0.0293085	-0.219849	0.0458198	-0.207929	0.0592592	0.492311	2.27536e-06	0.19042	0.0846515	-0.217019	0.0487573	-0.132995	0.230683	0.747744	4.60818e-16	0.514767	6.4011e-07	0.323713	0.00283337	0.0147898	0.894426	0.10135	0.361932	0.0830688	0.455301
L2_hg19_chr1_-_6546010	PLEKHG5	black	0.416477	8.99403e-05	-0.444756	2.52558e-05	0.310226	0.00431437	-0.343613	0.00147061	-0.339227	0.00170563	-0.240354	0.0286175	-0.204773	0.0633095	-0.206754	0.0607423	0.0555154	0.618143	0.0394942	0.722971	-0.115826	0.29707	-0.125087	0.25985	0.811857	1.27344e-20	0.0394621	0.723187	-0.0453382	0.684011	-0.0239676	0.829709	0.00151368	0.989164	0.0737567	0.507543
L2_hg19_chr8_+_106331614	ZFPM2	black	0.41228	0.000107578	-0.469977	7.36959e-06	0.369227	0.000592488	-0.301917	0.0055384	-0.344753	0.00141454	-0.252847	0.0210981	-0.220616	0.0450498	-0.239539	0.0291787	0.100658	0.365238	-0.00803565	0.942523	-0.0962133	0.386895	-0.166144	0.133319	0.78118	3.00255e-18	0.044872	0.687091	0.21932	0.0463571	-0.0936724	0.399615	0.0399523	0.71989	-0.058462	0.599593
L2_hg19_chr13_+_36050945	NBEA	black	0.415919	9.2121e-05	-0.413724	0.000101177	0.230137	0.0363465	-0.335397	0.00193793	-0.313442	0.00390949	-0.229759	0.0366625	-0.206068	0.0616219	-0.199251	0.0709364	0.286185	0.00872021	-0.101311	0.362118	-0.107654	0.332685	-0.129614	0.242862	0.849765	3.10798e-24	0.266592	0.0148427	-0.013955	0.900354	0.00427521	0.969402	-0.00369756	0.973535	-0.0203979	0.854771
L2_hg19_chr7_-_137039226	AC078842.3	black	0.426393	5.83548e-05	-0.456853	1.41605e-05	0.418952	8.08385e-05	-0.339926	0.00166604	-0.352132	0.00109597	-0.239446	0.0292428	-0.217643	0.0480964	-0.204309	0.0639233	-0.0428701	0.700372	0.0794931	0.475002	-0.243114	0.0267857	-0.12987	0.241925	0.84775	5.11332e-24	0.0305511	0.783949	0.278116	0.0109036	0.0705025	0.526501	0.000876538	0.993725	-0.0297755	0.789305
L2_hg19_chr11_-_108438852	EXPH5	black	0.416424	9.01449e-05	-0.435592	3.85915e-05	0.305517	0.00497462	-0.337141	0.00182886	-0.341178	0.00159718	-0.234247	0.0330501	-0.213168	0.0530017	-0.201633	0.0675603	0.11824	0.287048	-0.0495001	0.656753	-0.182421	0.0988188	-0.12634	0.255068	0.958515	6.48772e-46	0.169395	0.125783	0.0582945	0.600641	0.0286395	0.797168	0.0241783	0.828235	0.0192746	0.862688
L2_hg19_chr3_+_155838366	KCNAB1	black	0.417571	8.58063e-05	-0.422584	6.9015e-05	0.267641	0.0144392	-0.333189	0.00208453	-0.321482	0.00304143	-0.226921	0.0391132	-0.21111	0.0553918	-0.199672	0.070329	0.213667	0.0524357	0.0525704	0.636925	-0.114002	0.304793	-0.12805	0.248643	0.900441	5.08809e-31	0.136027	0.22013	-0.0143742	0.897377	0.0411259	0.712017	0.0162515	0.884061	-0.0272514	0.806803
L2_hg19_chr11_-_104769180	CASP12	black	0.410035	0.000118279	-0.404652	0.000148072	0.273018	0.0125169	-0.323491	0.0028535	-0.315191	0.00370384	-0.225345	0.0405323	-0.195435	0.0766247	-0.192855	0.0806742	0.143234	0.196424	0.00255384	0.981719	-0.26484	0.0155382	-0.121394	0.274293	0.92503	8.55038e-36	0.171913	0.120175	-0.0334207	0.764221	0.0678696	0.542095	-0.0183151	0.869462	0.0976792	0.379668
L2_hg19_chr8_-_17579729	MTUS1	black	0.408064	0.000128475	-0.423186	6.7219e-05	0.293007	0.00718364	-0.322568	0.00293846	-0.312024	0.00408363	-0.237222	0.0308235	-0.190349	0.0847685	-0.20903	0.057896	0.107475	0.333495	0.153778	0.165136	-0.148358	0.180726	-0.134798	0.224366	0.921776	4.47665e-35	0.125942	0.256581	-0.0412925	0.710902	0.0512778	0.645242	-0.010249	0.926731	0.0182314	0.870054
L2_hg19_chr1_+_2316842	AL513477.1	black	0.38452	0.000331893	-0.441245	2.97533e-05	0.373724	0.00050112	-0.321484	0.00304119	-0.358995	0.000859647	-0.23012	0.0363602	-0.21692	0.0488631	-0.191782	0.0824084	-0.0599482	0.590331	-0.110851	0.318444	-0.186113	0.092064	-0.121974	0.271991	0.862493	1.12146e-25	0.0557687	0.616539	0.104709	0.346156	-0.0185024	0.868139	-0.0240034	0.829458	0.102542	0.356285
L2_hg19_chr2_-_2335480	MYT1L	black	0.394915	0.000220185	-0.447163	2.25485e-05	0.393556	0.000232498	-0.325587	0.00266853	-0.361878	0.000775021	-0.230297	0.0362129	-0.213634	0.052473	-0.194274	0.0784275	-0.0723212	0.515863	-0.0830033	0.455657	-0.137687	0.214501	-0.131425	0.236284	0.811809	1.28541e-20	-0.0059692	0.957288	-0.0578542	0.603399	-0.00819866	0.941359	-0.025459	0.819287	-0.0108126	0.922714
L2_hg19_chr1_+_24526026	RP11-10N16.2	black	0.402331	0.000162942	-0.400773	0.000173681	0.256349	0.0193218	-0.322767	0.00291997	-0.310344	0.00429896	-0.221914	0.0437696	-0.201591	0.0676192	-0.1892	0.086701	0.214474	0.0515299	0.236235	0.0315474	-0.178291	0.106826	-0.117753	0.289052	0.902769	2.04551e-31	0.0988629	0.373893	-0.0369774	0.739976	0.0264951	0.812065	-0.01069	0.923587	0.0812542	0.465242
L2_hg19_chr1_-_6550639	PLEKHG5	black	0.415312	9.45478e-05	-0.418794	8.13921e-05	0.372533	0.000523971	-0.32003	0.00318414	-0.333239	0.00208107	-0.209176	0.0577179	-0.222823	0.0428917	-0.177019	0.109393	0.0631873	0.570374	-0.0545066	0.62455	-0.317815	0.00341325	-0.116388	0.294719	0.846127	7.59561e-24	0.161739	0.14407	0.183636	0.0965529	0.0938465	0.398736	0.129806	0.242156	-0.138172	0.212873
L2_hg19_chr3_-_147115007	ZIC4	black	0.375308	0.00047214	-0.394952	0.000219862	0.143555	0.195412	-0.326774	0.00256857	-0.312477	0.00402728	-0.21281	0.0534124	-0.216702	0.0490962	-0.181526	0.100512	0.268212	0.0142235	0.0910043	0.413234	-0.0655137	0.556237	-0.115702	0.29759	0.84085	2.66628e-23	0.335118	0.00195595	-0.0467447	0.674752	-0.0467972	0.674407	0.016288	0.883803	0.17516	0.113226
L2_hg19_chr6_+_44239972	TMEM151B	black	0.399004	0.000186666	-0.414944	9.60469e-05	0.348892	0.00122682	-0.327679	0.00249473	-0.32742	0.00251568	-0.230935	0.0356852	-0.190343	0.0847795	-0.191452	0.0829478	0.00821131	0.941269	-0.0741879	0.505058	-0.226128	0.0398219	-0.125798	0.257128	0.821606	1.81333e-21	0.0573349	0.606659	-0.0293423	0.792301	0.0431903	0.698241	-0.0281021	0.800894	0.0533979	0.631624
L2_hg19_chr19_+_2867332	ZNF556	black	0.39464	0.000222626	-0.408397	0.000126696	0.276359	0.0114378	-0.319943	0.00319281	-0.321818	0.0030092	-0.218954	0.046733	-0.201085	0.0683253	-0.187777	0.0891424	0.0963247	0.386343	0.0579934	0.602526	-0.16948	0.12559	-0.116538	0.294089	0.957615	1.5199e-45	0.101004	0.363583	-0.0402668	0.717777	0.0376723	0.735268	-0.00680204	0.951335	0.0746545	0.502375
L2_hg19_chr8_-_141018687	TRAPPC9	black	0.414105	9.95494e-05	-0.395358	0.000216302	0.282367	0.00970022	-0.315902	0.00362303	-0.301056	0.00568133	-0.212802	0.0534206	-0.1927	0.0809231	-0.186548	0.0912932	0.166872	0.131602	-0.00555509	0.960248	-0.244567	0.0258619	-0.119737	0.280947	0.917882	2.96172e-34	0.147431	0.183493	-0.01058	0.924371	0.119498	0.281914	0.0206261	0.853165	-0.0970707	0.382658
L2_hg19_chr16_+_23194066	SCNN1G	black	0.376727	0.000447493	-0.432837	4.3734e-05	0.313354	0.00392006	-0.303014	0.00536084	-0.333432	0.0020679	-0.240612	0.0284418	-0.194734	0.0777087	-0.214916	0.0510395	0.0593021	0.59435	-0.0855884	0.441695	-0.154315	0.163646	-0.137609	0.214761	0.87048	1.17127e-26	0.0983081	0.376593	-0.0434407	0.696577	-0.0847341	0.446282	0.143328	0.196126	0.0848032	0.44591
L2_hg19_chr12_+_53342650	KRT18	black	0.404901	0.000146554	-0.381686	0.000370313	0.268332	0.0141784	-0.325584	0.0026688	-0.312507	0.00402359	-0.150272	0.175101	-0.210917	0.0556207	-0.1619	0.143665	0.332048	0.00216413	-0.0331348	0.766179	-0.247701	0.0239616	-0.0879409	0.429199	0.766227	3.16177e-17	0.346468	0.00133382	-0.0143051	0.897868	0.0450233	0.68609	0.102507	0.356449	-0.0303724	0.785182
L2_hg19_chr3_+_98520148	ST3GAL6	black	0.383391	0.000346734	-0.370691	0.000561186	0.15862	0.152067	-0.310987	0.0042154	-0.270659	0.0133308	-0.220101	0.0455659	-0.203189	0.065426	-0.191434	0.0829766	0.649408	3.11325e-11	0.196155	0.0755249	-0.0448249	0.687402	-0.128655	0.246393	0.706372	8.64928e-14	0.538079	1.5528e-07	-0.0211051	0.849793	-0.0453217	0.68412	-0.0311489	0.779827	0.154998	0.161768
L2_hg19_chr2_+_149835094	KIF5C	black	0.37833	0.000421055	-0.427221	5.62513e-05	0.324343	0.00277695	-0.315971	0.00361521	-0.340598	0.00162874	-0.222724	0.0429871	-0.204809	0.0632624	-0.188353	0.0881472	0.00897318	0.935831	-0.0174341	0.87569	-0.0489669	0.660221	-0.124364	0.262635	0.907793	2.64026e-32	0.0632896	0.569749	-0.0489861	0.660096	-0.0146604	0.895345	-0.0176005	0.874513	0.0557028	0.616956
L2_hg19_chr6_+_72970440	RIMS1	black	0.369191	0.000593277	-0.424154	6.44186e-05	0.295655	0.00665465	-0.316031	0.00360844	-0.339338	0.00169927	-0.221611	0.0440662	-0.206851	0.0606184	-0.190338	0.0847872	-0.059113	0.595528	-0.0421749	0.705005	-0.0500893	0.652929	-0.120007	0.279853	0.792487	4.46316e-19	0.00177227	0.987313	-0.0379119	0.733647	-0.0509083	0.647629	-0.0220445	0.843191	0.0969642	0.383183
L2_hg19_chr5_-_136649592	SPOCK1	black	0.395909	0.000211567	-0.417973	8.43299e-05	0.383266	0.00034842	-0.312608	0.00401115	-0.318515	0.00333932	-0.23067	0.0359037	-0.179886	0.103675	-0.194983	0.0773223	-0.0175808	0.874652	-0.0782806	0.481785	-0.202969	0.065724	-0.131208	0.237066	0.88973	2.56746e-29	0.107777	0.33213	-0.0427668	0.70106	0.0690569	0.535035	0.0496938	0.655495	-0.0417254	0.708007
L2_hg19_chr6_-_10412623	TFAP2A	black	0.366546	0.00065396	-0.403949	0.000152438	0.200627	0.0689698	-0.294437	0.0068935	-0.306338	0.00485349	-0.202727	0.0660545	-0.216353	0.0494706	-0.207589	0.0596849	0.258193	0.0184389	0.00503883	0.96394	-0.111074	0.317464	-0.128845	0.24569	0.852439	1.58763e-24	0.205303	0.062614	-0.0225677	0.839518	-0.0755549	0.49722	0.261057	0.0171365	0.0495363	0.656518
L2_hg19_chr3_-_147124547	ZIC4	black	0.372371	0.000527148	-0.396767	0.000204374	0.237554	0.0305832	-0.30978	0.00437339	-0.3069	0.0047721	-0.213613	0.0524966	-0.196332	0.0752565	-0.184831	0.0943666	0.165785	0.134171	-0.0497845	0.654906	-0.117938	0.288291	-0.113905	0.305208	0.941613	4.76562e-40	0.238978	0.0295695	0.145935	0.188031	0.0140176	0.899909	0.00681401	0.951249	0.0440815	0.692324
L2_hg19_chr7_-_155249813	AC008060.8	black	0.373089	0.000513186	-0.372251	0.000529528	0.187399	0.0897982	-0.300933	0.00570204	-0.282488	0.00966786	-0.20732	0.0600241	-0.193893	0.0790259	-0.181813	0.0999663	0.139203	0.209447	-0.0232101	0.835014	-0.219475	0.0461998	-0.109634	0.323816	0.852018	1.76614e-24	0.208442	0.0586207	-0.028017	0.801485	0.0615393	0.580488	0.00148511	0.989369	0.137223	0.216063
L2_hg19_chr5_-_5140810	CTD-2297D10.2	black	0.372807	0.000518625	-0.404695	0.000147809	0.310053	0.0043372	-0.307651	0.00466503	-0.325327	0.00269084	-0.213125	0.0530515	-0.195412	0.0766603	-0.179624	0.104189	0.0261279	0.814623	-0.0488183	0.661189	-0.173237	0.117302	-0.1106	0.319548	0.916616	5.36714e-34	0.0782284	0.482078	-0.0382653	0.731258	0.00544018	0.96107	-0.00843715	0.939656	0.119754	0.280875
L2_hg19_chr22_-_32022293	PISD	black	0.38911	0.000277353	-0.401522	0.000168438	0.326458	0.0025949	-0.310211	0.00431634	-0.289517	0.00793709	-0.23194	0.034868	-0.198684	0.0717594	-0.198825	0.0715536	0.0659317	0.553715	-0.0861858	0.438502	-0.144294	0.1931	-0.131409	0.236341	0.909997	1.03613e-32	0.0960168	0.387871	-0.0377108	0.735008	0.0833086	0.453996	0.00245895	0.982398	-0.0526753	0.636252
L2_hg19_chr18_+_8717378	SOGA2	black	0.373283	0.000509464	-0.403145	0.000157577	0.321516	0.00303813	-0.311112	0.00419926	-0.310267	0.00430904	-0.220862	0.0448047	-0.162445	0.142303	-0.18687	0.0907252	0.0136223	0.902718	-0.110201	0.321305	-0.168576	0.127651	-0.120116	0.279416	0.886389	8.0349e-29	0.138122	0.213042	-0.0500113	0.653434	0.0352057	0.752023	0.00965798	0.930945	-0.0122218	0.912678
L2_hg19_chr19_+_49199264	FUT2	black	0.360293	0.000820559	-0.417327	8.67128e-05	0.333226	0.002082	-0.299218	0.00599737	-0.337049	0.00183445	-0.220559	0.0451061	-0.196695	0.0747078	-0.190775	0.0840618	-0.0403022	0.717539	-0.133498	0.22891	-0.24692	0.0244235	-0.117111	0.291708	0.869449	1.58104e-26	0.0804364	0.46976	-0.0477461	0.668189	-0.0144001	0.897193	0.125103	0.259789	0.0760827	0.494211
L2_hg19_chr11_+_77733615	RP11-7I15.4	black	0.369149	0.00059419	-0.389171	0.00027669	0.248654	0.0234075	-0.302786	0.00539734	-0.300121	0.00584022	-0.20967	0.0571162	-0.190212	0.0849973	-0.177792	0.107826	0.134414	0.225701	0.0642971	0.56361	-0.103315	0.352649	-0.110308	0.320832	0.93013	5.45817e-37	0.171497	0.121088	-0.0271202	0.807715	0.0179816	0.871818	0.00466288	0.966629	0.0628033	0.572723
L2_hg19_chr17_+_77997698	CTD-2529O21.2	black	0.358854	0.000863992	-0.370665	0.000561737	0.204209	0.0640563	-0.301051	0.00568219	-0.301217	0.00565431	-0.206462	0.0611148	-0.18792	0.0888932	-0.171931	0.120135	0.161689	0.144196	-0.0265742	0.811514	-0.226362	0.0396118	-0.106381	0.338467	0.892379	1.01204e-29	0.219743	0.045927	-0.0445237	0.689395	0.00896034	0.935922	-0.0293465	0.792272	0.203515	0.0649855
L2_hg19_chr3_-_147124329	ZIC4	black	0.37793	0.000427526	-0.376453	0.000452148	0.223051	0.0426742	-0.302301	0.0054757	-0.287126	0.00849257	-0.207324	0.0600192	-0.188719	0.0875196	-0.178956	0.105503	0.212757	0.0534728	-0.00237564	0.982994	-0.181306	0.100932	-0.111014	0.317726	0.963872	2.66549e-48	0.283513	0.00939644	-0.0208557	0.851548	0.0706329	0.525735	0.0466776	0.675192	0.0115058	0.917775
L2_hg19_chr7_-_44308423	CAMK2B	black	0.377372	0.000436677	-0.401991	0.000165228	0.359336	0.000849215	-0.300559	0.00576531	-0.316353	0.00357252	-0.210435	0.056195	-0.192099	0.0818922	-0.178345	0.106718	-0.0583829	0.600087	-0.0709978	0.523593	-0.269813	0.013634	-0.110379	0.320521	0.892399	1.00459e-29	0.0407308	0.714664	0.28615	0.00872878	0.085702	0.441086	0.0108756	0.922264	-0.05028	0.651693
L2_hg19_chr17_+_42248081	ASB16	black	0.367627	0.000628497	-0.394545	0.000223477	0.282818	0.00957989	-0.290214	0.00778115	-0.300947	0.00569968	-0.214187	0.0518504	-0.17647	0.110513	-0.190587	0.0843738	0.0501497	0.652537	-0.0548377	0.622444	-0.17842	0.10657	-0.118044	0.287854	0.933876	6.31265e-38	0.0895541	0.420749	-0.0303671	0.785219	0.0301225	0.786908	0.00512864	0.963298	0.000434884	0.996887
L2_hg19_chr17_+_35294096	LHX1	black	0.358078	0.000888292	-0.363336	0.000735167	0.160104	0.148223	-0.283127	0.00949801	-0.261036	0.0171458	-0.214243	0.0517874	-0.178906	0.105603	-0.190202	0.0850143	0.274793	0.0119332	-0.0799747	0.472321	-0.0610417	0.583559	-0.124212	0.263224	0.886669	7.31149e-29	0.293871	0.00700701	-0.0170634	0.878313	-0.0162108	0.88435	-0.00990025	0.929217	0.0640116	0.565346
L2_hg19_chr1_+_231298673	TRIM67	black	0.387225	0.000298669	-0.391708	0.000250266	0.326241	0.00261306	-0.267228	0.0145967	-0.245251	0.0254367	-0.253546	0.0207326	-0.184837	0.0943567	-0.233507	0.0336237	0.11037	0.320558	0.0384131	0.73026	-0.15822	0.153118	-0.162001	0.143413	0.821075	2.02291e-21	0.115334	0.299141	-0.0497551	0.655097	0.0484012	0.663908	0.054007	0.627733	-0.114719	0.301742
L2_hg19_chr11_-_31822204	PAX6	black	0.369656	0.000583167	-0.37054	0.000564361	0.263141	0.0162392	-0.292252	0.00734097	-0.289735	0.00788802	-0.198484	0.0720511	-0.178877	0.105659	-0.171038	0.122102	0.0743568	0.504086	-0.0583163	0.600504	-0.206482	0.0610888	-0.104103	0.348971	0.933516	7.80947e-38	0.14018	0.206235	-0.0235925	0.832335	0.0742656	0.50461	0.0118312	0.915458	-0.0082399	0.941065
L2_hg19_chr2_+_39117015	ARHGEF33	black	0.34953	0.00119997	-0.370348	0.000568392	0.174852	0.113872	-0.294836	0.00681458	-0.287165	0.00848315	-0.201655	0.0675301	-0.186709	0.0910082	-0.177403	0.108613	0.218826	0.0468643	0.0116464	0.916774	-0.0945367	0.395261	-0.104843	0.345536	0.916894	4.71327e-34	0.207775	0.0594521	0.0936235	0.399863	0.014222	0.898458	-0.0125126	0.910609	0.143507	0.195565
L2_hg19_chr13_-_113623754	MCF2L-AS1	black	0.352683	0.00107501	-0.391489	0.000252445	0.301098	0.00567422	-0.289703	0.00789513	-0.30824	0.00458267	-0.214358	0.0516595	-0.18013	0.103201	-0.185189	0.0937199	-0.0448403	0.6873	-0.0526079	0.636684	-0.223296	0.0424409	-0.116613	0.293777	0.857036	4.84644e-25	0.0911422	0.412524	0.338107	0.00177081	0.0333351	0.764807	0.046708	0.674993	0.0289769	0.79483
L2_hg19_chr7_+_154995380	AC099552.3	black	0.36328	0.000736662	-0.352363	0.00108714	0.223804	0.0419612	-0.276553	0.0113778	-0.266356	0.0149344	-0.165575	0.134672	-0.195603	0.0763677	-0.175781	0.111934	0.263141	0.0162391	0.517166	5.5598e-07	-0.149483	0.177404	-0.117342	0.290751	0.679601	1.62009e-12	0.0870225	0.434053	-0.0424471	0.703189	0.0174103	0.875859	-0.0494444	0.657115	0.168016	0.128938
L2_hg19_chr2_+_66667681	MEIS1	black	0.361311	0.00079105	-0.372048	0.000533541	0.261786	0.0168177	-0.282673	0.00961837	-0.290492	0.00771996	-0.196689	0.0747172	-0.181273	0.100995	-0.172836	0.118167	0.0996543	0.370061	-0.050202	0.652198	-0.171225	0.121686	-0.108896	0.327103	0.943005	1.84394e-40	0.130488	0.23967	-0.0141161	0.899209	0.0682504	0.539826	0.086215	0.438346	-0.0587327	0.597901
L2_hg19_chrX_+_49055277	SYP-AS1	black	0.330064	0.00230904	-0.39577	0.000212747	0.292224	0.00734688	-0.300397	0.00579292	-0.316074	0.0036037	-0.216829	0.0489603	-0.158275	0.152972	-0.181547	0.100472	-0.0725745	0.514389	-0.0133275	0.904814	-0.0164624	0.882567	-0.116557	0.294011	0.710147	5.57289e-14	-0.0464329	0.6768	0.21072	0.0558548	-0.0460331	0.679431	-0.0381485	0.732047	0.0938797	0.398568
L2_hg19_chr1_+_61553491	NFIA	black	0.34469	0.0014176	-0.36158	0.000783398	0.20746	0.0598472	-0.294726	0.00683612	-0.27626	0.0114685	-0.210771	0.0557943	-0.157538	0.154919	-0.175552	0.11241	0.115868	0.296892	-0.0743662	0.504032	-0.104902	0.345262	-0.114829	0.301277	0.908773	1.74738e-32	0.238172	0.0301397	-0.0224951	0.840028	0.0372326	0.738246	-0.00417549	0.970115	0.0600157	0.589912
L2_hg19_chr4_+_152403575	FAM160A1	black	0.338802	0.00173011	-0.386828	0.000303344	0.329638	0.00234127	-0.280373	0.0102495	-0.309619	0.0043949	-0.202027	0.0670141	-0.185898	0.0924468	-0.169457	0.125642	-0.0751629	0.499461	-0.0752909	0.498729	-0.0789044	0.478288	-0.11648	0.294332	0.738849	1.54268e-15	-0.0260744	0.814995	-0.0478458	0.667536	-0.00354651	0.974615	0.0166925	0.880939	0.0363906	0.74396
L2_hg19_chr7_-_55589522	VOPP1	black	0.342734	0.0015152	-0.372189	0.000530745	0.276357	0.0114386	-0.280242	0.0102865	-0.290466	0.00772556	-0.19248	0.0812764	-0.177197	0.10903	-0.166852	0.131648	0.0514259	0.644288	-0.030529	0.784101	-0.143294	0.196234	-0.100942	0.363878	0.856899	5.02287e-25	0.0803473	0.470254	-0.0253346	0.820155	0.0348014	0.75478	0.0134087	0.904236	0.024845	0.823574
L2_hg19_chrX_+_48916529	CCDC120	black	0.348998	0.00122232	-0.344763	0.00141404	0.199023	0.0712658	-0.281488	0.00993918	-0.24235	0.0272825	-0.213491	0.0526354	-0.137725	0.214371	-0.183533	0.0967442	0.268578	0.0140868	0.00162207	0.988388	-0.131701	0.235292	-0.122979	0.26803	0.850599	2.52423e-24	0.304199	0.00517493	0.172323	0.119278	0.0381965	0.731723	0.0627815	0.572857	-0.0605422	0.586648
L2_hg19_chr2_-_223163714	PAX3	black	0.334253	0.00201268	-0.301905	0.00554044	0.0420387	0.705914	-0.22979	0.0366369	-0.184545	0.0948864	-0.178497	0.106415	-0.188187	0.0884327	-0.197846	0.07299	0.395928	0.000211401	-0.082383	0.459044	-0.0970683	0.38267	-0.132595	0.232102	0.714509	3.32379e-14	0.426743	5.74576e-05	-0.0105907	0.924294	-0.019246	0.86289	-0.0158268	0.887071	0.0849689	0.445018
L2_hg19_chr5_+_159463470	TTC1	black	0.327939	0.0024738	-0.351783	0.00110942	0.19551	0.0765101	-0.274295	0.0120945	-0.264798	0.0155552	-0.205412	0.0624718	-0.16717	0.130904	-0.176786	0.109867	0.153201	0.166745	-0.0278788	0.802445	-0.0277938	0.803035	-0.108787	0.327593	0.931731	2.20327e-37	0.111917	0.313783	-0.0325607	0.770118	-0.0168031	0.880155	-0.0172678	0.876866	0.121618	0.273401
L2_hg19_chr14_-_60031991	RP11-701B16.3	black	0.318339	0.00335781	-0.346415	0.00133624	0.206723	0.0607809	-0.270331	0.0134476	-0.276677	0.0113396	-0.189334	0.0864746	-0.176209	0.11105	-0.15924	0.150451	0.00774233	0.944618	0.0190335	0.86439	-0.156094	0.158784	-0.0911994	0.41223	0.943158	1.65853e-40	0.0324904	0.770601	-0.045128	0.685399	0.0325161	0.770424	-0.017414	0.875832	0.207561	0.0597196
L2_hg19_chr6_+_50786606	TFAP2B	black	0.316461	0.00356056	-0.315219	0.00370063	0.105779	0.341223	-0.25997	0.017621	-0.235289	0.0322551	-0.179616	0.104204	-0.163042	0.140824	-0.15768	0.154541	0.402491	0.000161872	-0.0885192	0.426159	-0.0494032	0.657383	-0.0989368	0.373534	0.758167	1.04734e-16	0.406382	0.000137813	-0.00135439	0.990304	-0.031732	0.775813	0.0667243	0.548948	0.0645162	0.562278
L2_hg19_chr1_-_205313600	KLHDC8A	black	0.338981	0.00171972	-0.336888	0.0018443	0.234698	0.0327036	-0.263205	0.0162121	-0.261548	0.0169215	-0.179192	0.105038	-0.159289	0.150325	-0.153985	0.164559	0.0531808	0.633013	-0.0528689	0.635011	-0.191308	0.0831836	-0.0932206	0.401903	0.942265	3.06449e-40	0.0987721	0.374334	-0.0177619	0.873372	0.0911307	0.412583	0.0304326	0.784767	-0.0582507	0.600915
L2_hg19_chr17_-_35293965	RP11-445F12.1	black	0.322539	0.00294115	-0.329758	0.00233212	0.167607	0.129887	-0.261855	0.016788	-0.255405	0.0197875	-0.177825	0.10776	-0.160059	0.148338	-0.153574	0.165702	0.197868	0.0729565	-0.0660683	0.552892	-0.0928009	0.404035	-0.0944205	0.395845	0.93683	1.0514e-38	0.238943	0.029594	-0.0101428	0.927488	0.0339019	0.760926	0.00987665	0.929385	0.0471133	0.672333
L2_hg19_chr4_+_718977	PCGF3	black	0.327063	0.00254481	-0.348004	0.00126507	0.262239	0.0166223	-0.258131	0.0184681	-0.265564	0.0152471	-0.18087	0.101769	-0.171157	0.121837	-0.168481	0.127868	0.0158461	0.886935	-0.104717	0.346118	-0.103878	0.350019	-0.110779	0.318761	0.878346	1.08805e-27	0.0661273	0.552537	-0.0395862	0.722352	0.0322866	0.772	-0.00304733	0.978187	-0.00553224	0.960412
L2_hg19_chr16_+_4731353	MGRN1	black	0.327653	0.00249683	-0.347704	0.00127826	0.3124	0.00403677	-0.265158	0.0154097	-0.283218	0.00947399	-0.187777	0.0891415	-0.182667	0.098356	-0.132601	0.23208	-0.0576807	0.604488	-0.0833756	0.453632	-0.196194	0.0754659	-0.0898835	0.419035	0.885972	9.24013e-29	0.053939	0.628167	0.192083	0.0819189	0.103207	0.353158	0.0201727	0.856357	-0.073008	0.511873
L2_hg19_chr2_+_97454355	CNNM4	black	0.317159	0.00348391	-0.338591	0.00174235	0.200602	0.0690054	-0.252429	0.0213195	-0.265129	0.0154215	-0.174116	0.115427	-0.166635	0.13216	-0.157615	0.154714	0.0879808	0.428989	-0.0442175	0.691422	-0.0982364	0.376943	-0.0976465	0.379829	0.938402	3.90905e-39	0.1242	0.263269	-0.023733	0.831351	0.0575263	0.605457	0.00754682	0.946014	-0.0243654	0.826926
L2_hg19_chr1_+_121137773	AL592494.5	black	0.305502	0.00497696	-0.331325	0.00221594	0.185201	0.093697	-0.278847	0.0106881	-0.258924	0.0180986	-0.163981	0.138518	-0.14984	0.17636	-0.162164	0.143005	0.0509301	0.647487	0.0156746	0.88815	0.0571165	0.608033	-0.107715	0.332409	0.681159	1.37769e-12	0.0187468	0.866413	-0.0423323	0.703955	-0.0472771	0.671259	-0.0506726	0.649152	0.148911	0.179087
L2_hg19_chr2_+_66918547	AC007392.3	black	0.31102	0.00421114	-0.311378	0.00416528	0.118782	0.284828	-0.253601	0.0207046	-0.240699	0.0283832	-0.165976	0.133718	-0.152187	0.169604	-0.15133	0.172047	0.209959	0.0567672	-0.0890259	0.423505	-0.0985278	0.375522	-0.0912023	0.412215	0.927712	2.06291e-36	0.227764	0.0383713	-0.0218613	0.844478	0.0303292	0.78548	0.0269615	0.808819	0.0645555	0.56204
L2_hg19_chr16_+_67233033	ELMO3	black	0.308597	0.00453336	-0.315889	0.00362442	0.251373	0.0218869	-0.284756	0.00907641	-0.281528	0.00992828	-0.199638	0.0703788	-0.174793	0.113996	-0.105598	0.342053	0.152738	0.168047	0.171265	0.121598	-0.344138	0.00144453	-0.0682464	0.539849	0.629089	1.9018e-10	0.226502	0.0394868	-0.0359589	0.746894	0.0284986	0.798145	0.194111	0.0786823	0.164591	0.137038
L2_hg19_chr20_+_33134669	MAP1LC3A	black	0.312158	0.00406693	-0.317126	0.00348751	0.171346	0.12142	-0.251818	0.021646	-0.249534	0.022906	-0.170749	0.122743	-0.153431	0.166103	-0.146387	0.186652	0.154403	0.163402	-0.0998082	0.369318	-0.120792	0.276699	-0.0915843	0.410251	0.925267	7.55544e-36	0.20846	0.0585985	-0.0175466	0.874894	0.0510143	0.646944	0.00930076	0.933493	0.0207333	0.85241
L2_hg19_chr7_+_1272507	UNCX	black	0.310559	0.00427081	-0.315338	0.00368692	0.14393	0.194238	-0.252699	0.0211762	-0.246272	0.0248128	-0.170372	0.123585	-0.153764	0.165174	-0.14918	0.178295	0.183904	0.0960606	-0.0745475	0.50299	-0.11454	0.302502	-0.0885388	0.426056	0.960145	1.32098e-46	0.200383	0.0693158	-0.0192865	0.862604	0.0543817	0.625346	0.00756868	0.945858	0.0594268	0.593573
L2_hg19_chr19_-_52197416	hsa-mir-125a	black	0.275072	0.0118437	-0.320085	0.00317858	0.209967	0.0567572	-0.295776	0.0066313	-0.337035	0.00183531	-0.200616	0.0689852	-0.20507	0.0629194	-0.0908476	0.414043	-0.0198507	0.858626	-0.000454143	0.996749	-0.201685	0.0674883	0.120615	0.277406	0.73487	2.60745e-15	-0.00411325	0.970561	-0.0545919	0.624007	0.0323876	0.771306	-0.00424553	0.969614	0.250539	0.0223442
L2_hg19_chr4_-_2257020	MXD4	black	0.311759	0.00411695	-0.304483	0.0051311	0.204399	0.0638038	-0.258736	0.0181857	-0.246249	0.0248269	-0.0956491	0.389699	-0.173293	0.117182	-0.136746	0.217679	0.0645963	0.561792	-0.105898	0.340677	-0.239564	0.029161	-0.0663114	0.551429	0.856743	5.23286e-25	0.158636	0.152026	0.260736	0.0172782	0.106883	0.336181	0.00192602	0.986213	0.0952514	0.391682
L2_hg19_chr20_-_45061737	ELMO2	black	0.3035	0.00528383	-0.321957	0.00299599	0.207196	0.0601811	-0.248796	0.0233257	-0.257541	0.0187469	-0.171365	0.121377	-0.155389	0.160697	-0.143846	0.194498	0.0765752	0.491412	-0.0955873	0.390006	-0.115594	0.298044	-0.0884267	0.426644	0.949948	1.09785e-42	0.162625	0.141855	-0.0281979	0.80023	0.0547267	0.62315	-0.00393609	0.971828	0.0570146	0.608674
L2_hg19_chr19_-_58629762	ZSCAN18	black	0.306615	0.00481324	-0.325173	0.00270416	0.215903	0.0499573	-0.249377	0.0229944	-0.252184	0.0214502	-0.181534	0.100497	-0.141162	0.203044	-0.154922	0.161976	0.111235	0.316759	0.123624	0.265508	-0.125843	0.25696	-0.094217	0.396869	0.951403	3.42e-43	0.0763889	0.49247	-0.0388129	0.727562	0.0394084	0.723549	0.0400252	0.7194	0.0539632	0.628013
L2_hg19_chr11_+_724561	EPS8L2	black	0.29716	0.00636961	-0.340978	0.00160801	0.225081	0.0407743	-0.24999	0.0226496	-0.27207	0.0128386	-0.17446	0.114698	-0.165652	0.134488	-0.152589	0.168467	0.00674192	0.951765	-0.0385757	0.729162	-0.0987961	0.374217	-0.0938451	0.398743	0.861507	1.46774e-25	0.0615618	0.58035	-0.0206306	0.853132	0.0312339	0.779242	-0.00286707	0.979477	0.00415513	0.970261
L2_hg19_chr5_-_5140619	CTD-2297D10.2	black	0.308665	0.00452406	-0.314892	0.00373829	0.26782	0.014371	-0.256688	0.0191568	-0.271335	0.0130929	-0.112526	0.31114	-0.210575	0.0560273	-0.127435	0.250941	-0.00711254	0.949116	-0.042516	0.70273	-0.205114	0.0628619	-0.064839	0.56032	0.816876	4.73708e-21	0.0475445	0.669508	-0.0761909	0.493595	0.0711089	0.522941	-0.0376037	0.735733	0.138254	0.212602
L2_hg19_chr22_-_37211597	PVALB	black	0.300083	0.00584673	-0.321788	0.00301214	0.205627	0.0621922	-0.245377	0.0253593	-0.25122	0.0219698	-0.167491	0.130155	-0.153405	0.166175	-0.146777	0.185468	0.0298209	0.788991	-0.058347	0.600312	-0.14864	0.179887	-0.0830623	0.455336	0.918708	2.00008e-34	0.05518	0.62027	-0.0282658	0.799759	0.0636618	0.567477	0.0205904	0.853415	-0.00438473	0.968618
L2_hg19_chr19_+_1528255	PLK5	black	0.27365	0.0123062	-0.346383	0.00133774	0.229548	0.0368405	-0.246976	0.0243903	-0.295018	0.00677868	-0.17612	0.111234	-0.168131	0.128674	-0.147546	0.183149	-0.0775089	0.486129	-0.0186887	0.866823	-0.0173694	0.876147	-0.0941852	0.397028	0.788209	9.30627e-19	-0.0560806	0.614566	-0.0460214	0.679507	-0.0712339	0.522209	-0.041946	0.706533	0.139846	0.207329
L2_hg19_chr14_+_52171519	FRMD6	black	0.286508	0.00864145	-0.323129	0.00288652	0.16863	0.127527	-0.242638	0.0270944	-0.258867	0.0181248	-0.170461	0.123384	-0.157935	0.153867	-0.146958	0.184919	0.11889	0.284388	-0.0527919	0.635505	-0.0585513	0.599034	-0.0898601	0.419157	0.96001	1.51057e-46	0.186596	0.0912081	-0.0330763	0.766581	0.00848071	0.939345	0.0451661	0.685147	0.09115	0.412484
L2_hg19_chr1_+_2235097	SKI	black	0.295202	0.00674263	-0.320763	0.00311135	0.209709	0.0570691	-0.24088	0.0282606	-0.250625	0.0222964	-0.163247	0.140319	-0.138403	0.212103	-0.152235	0.169468	0.0204163	0.854641	-0.0453336	0.684041	-0.148543	0.180176	-0.0894534	0.421274	0.969266	4.23866e-51	0.108866	0.327239	0.110107	0.321723	0.0491154	0.659255	0.00540641	0.961311	0.0596626	0.592106
L2_hg19_chr2_-_42596159	COX7A2L	black	0.293889	0.00700348	-0.324448	0.00276767	0.221926	0.0437579	-0.246821	0.0244826	-0.25415	0.0204217	-0.179612	0.104212	-0.165283	0.13537	-0.151854	0.170552	0.0125008	0.910693	-0.0377041	0.735053	-0.149706	0.176751	-0.0944968	0.395462	0.853885	1.09768e-24	0.0671316	0.546506	0.278097	0.0109095	0.0416711	0.708369	0.0812182	0.46544	0.0344191	0.757391
L2_hg19_chr1_-_205425696	LEMD1	black	0.307205	0.00472829	-0.301142	0.00566697	0.169565	0.125398	-0.238645	0.0298041	-0.233687	0.0334833	-0.160993	0.145954	-0.142109	0.2	-0.142954	0.19731	0.136924	0.217075	-0.0436516	0.695176	-0.142341	0.199257	-0.0871768	0.433236	0.876729	1.79685e-27	0.126126	0.255879	-0.00951955	0.931932	0.0735373	0.50881	0.0139886	0.900115	-0.0317467	0.775712
L2_hg19_chr1_+_244227002	AL590483.1	black	0.300904	0.0057069	-0.318962	0.00329284	0.214855	0.051107	-0.221851	0.0438315	-0.228891	0.0373983	-0.179913	0.103624	-0.14402	0.193955	-0.162612	0.141889	0.109554	0.324171	0.1289	0.245487	-0.123771	0.264937	-0.10294	0.354412	0.923119	2.28132e-35	0.0832332	0.454406	-0.0297066	0.789782	0.0351016	0.752733	0.00671119	0.951984	0.0271612	0.80743
L2_hg19_chr19_+_34838788	KIAA0355	black	0.308235	0.00458343	-0.302767	0.00540038	0.170749	0.122742	-0.26312	0.0162481	-0.222331	0.0433653	-0.154415	0.16337	-0.151783	0.170754	-0.160737	0.146603	0.0493455	0.657758	-0.0384204	0.730211	-0.111601	0.315159	-0.0959862	0.388022	0.935876	1.89331e-38	0.101137	0.362948	-0.0331141	0.766322	0.109739	0.323353	-0.0124639	0.910955	0.114644	0.30206
L2_hg19_chr6_+_72922597	RIMS1	black	0.296704	0.00645483	-0.308439	0.00455518	0.176575	0.110298	-0.240282	0.0286667	-0.244724	0.0257639	-0.165263	0.135419	-0.149554	0.177196	-0.142217	0.199653	0.0954033	0.390924	-0.0835123	0.452889	-0.126785	0.253385	-0.0857334	0.440918	0.960911	6.10718e-47	0.145011	0.190872	0.0697017	0.53122	0.0712087	0.522357	0.00516827	0.963014	0.018074	0.871166
L2_hg19_chr7_-_103630382	RELN	black	0.289262	0.0079946	-0.300662	0.00574787	0.169077	0.126505	-0.250866	0.0221639	-0.246979	0.0243881	-0.173314	0.117138	-0.110837	0.318505	-0.123008	0.267918	0.0716006	0.520065	-0.0284988	0.798143	-0.122481	0.269989	-0.0737163	0.507776	0.963355	4.69101e-48	0.0992901	0.371821	-0.0367146	0.741759	0.0505072	0.650222	0.00267564	0.980847	0.0558559	0.615987
L2_hg19_chr3_-_147107060	ZIC4	black	0.285045	0.00900328	-0.30335	0.00530754	0.152383	0.16905	-0.236608	0.0312727	-0.240139	0.0287648	-0.160754	0.146561	-0.148395	0.180614	-0.136542	0.218372	0.170976	0.122239	-0.0950798	0.39254	-0.0980588	0.377811	-0.0835666	0.452594	0.95972	2.01336e-46	0.294056	0.00696977	-0.013372	0.904497	0.0423273	0.703989	0.0162883	0.883801	0.0271947	0.807197
L2_hg19_chr21_-_33976822	C21orf59	black	0.288481	0.00817364	-0.304766	0.00508792	0.176864	0.109707	-0.236722	0.0311888	-0.245754	0.0251276	-0.161482	0.144718	-0.145306	0.189963	-0.137487	0.215173	0.086761	0.435441	-0.0783208	0.481559	-0.139136	0.209669	-0.0781564	0.482482	0.9785	2.63716e-57	0.120518	0.277797	-0.0340619	0.759832	0.0551635	0.620375	0.000210806	0.998491	0.104836	0.34557
L2_hg19_chr20_-_44937616	CDH22	black	0.289517	0.0079371	-0.318681	0.00332203	0.20825	0.058859	-0.238092	0.0301967	-0.256629	0.0191855	-0.16234	0.142566	-0.150238	0.175199	-0.140589	0.204901	-0.0271537	0.807482	-0.072061	0.517378	-0.122855	0.268516	-0.0832013	0.45458	0.956369	4.79555e-45	0.0193714	0.862006	-0.0268849	0.809352	0.062795	0.572774	0.00980633	0.929887	-0.00148033	0.989403
L2_hg19_chr11_-_113144582	RP11-839D17.2	black	0.288148	0.00825111	-0.311786	0.00411353	0.199578	0.0704647	-0.234642	0.0327464	-0.245957	0.0250039	-0.163545	0.139586	-0.137973	0.21354	-0.140846	0.204068	0.0361925	0.745305	-0.000596534	0.99573	-0.128875	0.245582	-0.0808659	0.467384	0.973974	5.52802e-54	0.0761756	0.493683	-0.0316209	0.776577	0.0647393	0.560925	0.00924266	0.933908	0.0582537	0.600896
L2_hg19_chr4_-_2257106	MXD4	black	0.28313	0.00949705	-0.301675	0.00557817	0.155115	0.161445	-0.226955	0.039083	-0.228675	0.0375832	-0.156381	0.158009	-0.124232	0.263147	-0.158309	0.152883	0.0377179	0.734959	-0.0284586	0.798422	-0.124807	0.260925	-0.0918626	0.408824	0.935798	1.98556e-38	0.0989693	0.373376	-0.0445168	0.68944	0.0380704	0.732576	-0.0189874	0.864715	0.110557	0.319736
L2_hg19_chr19_+_39002197	RYR1	black	0.279934	0.0103741	-0.310003	0.00434378	0.182477	0.0987134	-0.230768	0.0358226	-0.249696	0.0228144	-0.140239	0.206043	-0.138448	0.211953	-0.139512	0.208428	0.0117943	0.915721	-0.0938002	0.39897	-0.062828	0.572572	-0.0853152	0.443159	0.935437	2.47519e-38	0.0222581	0.841691	-0.0278095	0.802925	0.0337147	0.762207	0.000164819	0.99882	0.0345376	0.756582
L2_hg19_chr19_-_40772027	AKT2	black	0.284099	0.00924432	-0.302938	0.00537307	0.192415	0.0813814	-0.231143	0.0355151	-0.243428	0.0265839	-0.156822	0.156826	-0.143966	0.194123	-0.134241	0.226305	0.0312555	0.779093	-0.084795	0.445954	-0.150974	0.173072	-0.0786148	0.47991	0.979077	8.85365e-58	0.109237	0.325583	-0.0294635	0.791462	0.0778998	0.483926	0.0114319	0.918301	0.0238032	0.83086
L2_hg19_chr22_+_31968966	SFI1	black	0.278818	0.0106965	-0.302089	0.00551019	0.173887	0.115912	-0.218379	0.0473272	-0.233195	0.0338689	-0.147856	0.18222	-0.12903	0.24501	-0.145799	0.188448	0.00479045	0.965716	-0.106628	0.337341	-0.118857	0.284521	-0.0886606	0.425417	0.973315	1.50245e-53	0.0919143	0.40856	-0.0300818	0.787189	0.0491665	0.658922	0.0101388	0.927516	0.0320804	0.773417
L2_hg19_chr1_+_3568875	TP73	black	0.261388	0.016991	-0.310356	0.00429741	0.135534	0.221825	-0.22688	0.0391494	-0.245019	0.0255803	-0.166471	0.132545	-0.158705	0.151846	-0.146577	0.186074	0.0786856	0.479513	-0.0673958	0.544925	0.0357087	0.748597	-0.0880782	0.428476	0.927847	1.91757e-36	0.159821	0.148948	-0.0379019	0.733715	-0.0425374	0.702587	-0.00777244	0.944403	0.123497	0.266002
L2_hg19_chr11_+_65999341	PACS1	black	0.270871	0.0132559	-0.300566	0.00576417	0.144264	0.193191	-0.233893	0.0333238	-0.242355	0.0272792	-0.159847	0.148884	-0.148022	0.181724	-0.136629	0.218076	0.0417471	0.707862	-0.0422388	0.704578	-0.0712021	0.522395	-0.0798665	0.472923	0.959897	1.6901e-46	0.0855875	0.441699	-0.0299616	0.788019	0.0345022	0.756824	-0.000254507	0.998178	0.0798774	0.472862
L2_hg19_chr8_-_61566542	RP11-91I20.2	black	0.267581	0.014462	-0.299614	0.00592804	0.133532	0.22879	-0.231024	0.0356122	-0.245733	0.0251404	-0.157196	0.155827	-0.145822	0.188377	-0.135278	0.222705	0.0121423	0.913243	-0.0447386	0.687973	-0.0631891	0.570363	-0.0796352	0.47421	0.950328	8.12573e-43	0.0521369	0.639709	-0.0325223	0.770381	0.030104	0.787036	-0.0196733	0.859877	0.112065	0.313137
L2_hg19_chr15_+_75105175	LMAN1L	black	0.272203	0.0127932	-0.306615	0.00481319	0.186131	0.0920329	-0.224531	0.0412815	-0.248268	0.0236303	-0.157137	0.155986	-0.146703	0.185693	-0.137065	0.216599	0.0383466	0.730709	-0.0882642	0.427498	-0.110413	0.32037	-0.0812625	0.465196	0.970285	1.10391e-51	0.112871	0.30965	-0.0299852	0.787856	0.0385779	0.729147	0.0723865	0.515482	0.0500169	0.653398
L2_hg19_chr18_+_8783642	SOGA2	black	0.272735	0.0126122	-0.294665	0.00684835	0.166276	0.133007	-0.222699	0.0430109	-0.237694	0.0304821	-0.154342	0.163572	-0.142949	0.197324	-0.133527	0.228807	0.038584	0.729106	-0.076186	0.493623	-0.140151	0.206331	-0.0762763	0.49311	0.987433	1.12692e-66	0.127799	0.249578	-0.0321107	0.773209	0.0567211	0.610523	0.0058854	0.957887	0.0708096	0.524697
L2_hg19_chr16_-_2907904	PRSS22	black	0.276735	0.0113216	-0.282935	0.00954864	0.157171	0.155894	-0.249732	0.0227941	-0.221335	0.0443368	-0.156203	0.158492	-0.17012	0.124148	-0.119514	0.281848	0.114568	0.302382	0.185712	0.0927788	-0.0672623	0.545724	-0.0972125	0.38196	0.834137	1.23497e-22	-0.0404115	0.716806	-0.049472	0.656935	0.0521148	0.639852	-0.0291582	0.793575	0.102907	0.354567
L2_hg19_chr19_+_7852358	CLEC4GP1	black	0.268445	0.0141362	-0.281998	0.00980002	0.139283	0.209184	-0.217133	0.0486366	-0.22242	0.0432792	-0.135017	0.223607	-0.144488	0.192494	-0.130895	0.238195	0.164737	0.136683	-0.0648375	0.560329	-0.121169	0.27519	-0.0747815	0.501647	0.939589	1.82052e-39	0.228567	0.0376763	0.175976	0.111531	0.0503697	0.651112	0.0148961	0.893672	0.0716572	0.519734
L2_hg19_chr7_-_14025137	ETV1	black	0.268675	0.0140508	-0.293481	0.00708628	0.169652	0.125202	-0.208449	0.0586117	-0.228227	0.0379689	-0.150069	0.17569	-0.145438	0.189554	-0.138216	0.212728	0.0391942	0.724991	0.0357316	0.748441	-0.104726	0.346078	-0.0825316	0.458232	0.938106	4.72025e-39	0.0632526	0.569975	-0.0221057	0.842761	0.0642746	0.563746	-0.0010194	0.992702	0.0409179	0.71341
L2_hg19_chr16_+_58496265	NDRG4	black	0.266352	0.0149361	-0.279962	0.0103661	0.142349	0.199231	-0.208667	0.0583424	-0.220468	0.0451974	-0.149066	0.178628	-0.140121	0.20643	-0.131947	0.234412	0.0918291	0.408996	0.0243306	0.82717	-0.133068	0.230427	-0.0782984	0.481685	0.969646	2.58293e-51	0.121559	0.273637	-0.0243386	0.827113	0.0653557	0.557192	-0.00614246	0.956049	0.0908561	0.413999
L2_hg19_chr17_+_72426489	GPRC5C	black	0.272021	0.0128556	-0.265426	0.0153022	0.124693	0.261367	-0.220005	0.0456618	-0.17547	0.112581	-0.153206	0.166731	-0.059269	0.594556	-0.157281	0.155602	0.158192	0.15319	0.0144717	0.896684	-0.11762	0.289599	-0.101149	0.362891	0.932595	1.33816e-37	0.203251	0.0653428	-0.0416385	0.708588	0.0759829	0.494779	-0.014977	0.893098	0.174206	0.115235
L2_hg19_chr19_-_7697873	PCP2	black	0.260904	0.0172041	-0.275031	0.0118566	0.120907	0.276236	-0.215322	0.0505916	-0.218076	0.0476425	-0.145259	0.190107	-0.133137	0.23018	-0.126305	0.255201	0.131731	0.235185	-0.0580854	0.60195	-0.0965851	0.385055	-0.071786	0.518982	0.959279	3.10171e-46	0.136763	0.217622	-0.0176235	0.87435	0.0568353	0.609803	0.00472763	0.966166	0.073702	0.507859
L2_hg19_chr9_-_75568257	ALDH1A1	black	0.257657	0.018692	-0.273301	0.012422	0.104136	0.348816	-0.199595	0.0704397	-0.201966	0.0670986	-0.158668	0.151943	-0.137155	0.216293	-0.144181	0.193451	0.0446579	0.688506	-0.044223	0.691386	-0.0581722	0.601406	-0.0889718	0.423788	0.950487	7.15796e-43	0.112865	0.309675	-0.0292739	0.792774	0.0421324	0.705289	-0.00242657	0.98263	0.0826478	0.457596
L2_hg19_chr4_+_55523789	KIT	black	0.257479	0.0187763	-0.285495	0.00889066	0.150638	0.174039	-0.210014	0.0567003	-0.221814	0.0438674	-0.147416	0.18354	-0.137644	0.214643	-0.13157	0.235764	0.0325581	0.770135	0.0455363	0.682704	-0.056193	0.613855	-0.0742226	0.504858	0.859375	2.60778e-25	0.0358332	0.747749	-0.0289212	0.795216	0.0175758	0.874688	0.0195572	0.860695	0.0358406	0.747699
L2_hg19_chr1_+_11253537	ANGPTL7	black	0.263991	0.0158849	-0.284249	0.0092057	0.17919	0.105042	-0.210392	0.0562462	-0.227265	0.0388095	-0.146488	0.186344	-0.136912	0.217117	-0.128572	0.246701	0.00585034	0.958137	-0.0344331	0.757295	-0.161634	0.144334	-0.0744658	0.503459	0.961314	4.04696e-47	0.0728402	0.512847	-0.0231274	0.835594	0.0794052	0.475492	0.00733824	0.947504	0.03996	0.719838
L2_hg19_chr11_+_122733160	CRTAM	black	0.261499	0.0169427	-0.270585	0.013357	0.117663	0.289422	-0.215042	0.0508997	-0.209259	0.057616	-0.152683	0.168201	-0.132174	0.233601	-0.130383	0.240054	0.129834	0.242055	-0.0923556	0.406304	-0.0785678	0.480173	-0.0793504	0.475797	0.965903	2.66376e-49	0.212233	0.0540774	-0.0262171	0.814002	0.0612344	0.582369	-0.000741176	0.994694	0.0735778	0.508576
L2_hg19_chr1_+_145727611	PDZK1	black	0.257381	0.018823	-0.277798	0.0109986	0.137133	0.216368	-0.210203	0.0564729	-0.221564	0.0441121	-0.144238	0.193275	-0.134686	0.224755	-0.126489	0.254506	0.0677426	0.542853	-0.076433	0.492219	-0.111649	0.314951	-0.0712193	0.522295	0.982092	1.71977e-60	0.124117	0.263594	-0.0218235	0.844744	0.0586929	0.59815	0.0115707	0.917313	0.0595368	0.592889
L2_hg19_chr5_+_170736272	TLX3	black	0.250067	0.0226064	-0.267392	0.0145339	0.0852532	0.443491	-0.207855	0.0593514	-0.210164	0.0565194	-0.146533	0.186207	-0.127441	0.250916	-0.129076	0.24484	0.152903	0.167581	-0.101648	0.360513	-0.0599141	0.590543	-0.0738945	0.506748	0.938044	4.908e-39	0.194983	0.0773221	-0.0113477	0.918901	0.0157848	0.887369	0.0422965	0.704193	0.0994503	0.371046
L2_hg19_chr16_-_77468724	ADAMTS18	black	0.25334	0.0208402	-0.285263	0.0089486	0.137364	0.215588	-0.219698	0.0459728	-0.217422	0.0483296	-0.162855	0.141287	-0.100536	0.365819	-0.139194	0.209476	0.103054	0.353877	-0.0577962	0.603763	-0.0372862	0.737883	-0.085037	0.444652	0.947895	5.37062e-42	0.20714	0.0602519	-0.0328542	0.768104	0.0179542	0.872012	0.0620615	0.577274	0.0487872	0.661391
L2_hg19_chr1_-_91183496	BARHL2	black	0.255849	0.0195669	-0.270154	0.0135112	0.123849	0.264633	-0.215422	0.0504826	-0.223376	0.0423653	-0.153161	0.166857	-0.1216	0.273475	-0.115314	0.299226	0.0674332	0.544702	-0.0624822	0.574691	-0.10997	0.322328	-0.05696	0.609018	0.971586	1.84893e-52	0.126745	0.253537	-0.0290732	0.794164	0.0731469	0.511068	-0.000583927	0.99582	0.0643872	0.563062
L2_hg19_chr9_+_135457992	BARHL1	black	0.270215	0.013489	-0.258384	0.0183496	0.120336	0.278527	-0.196873	0.0744392	-0.167476	0.13019	-0.166335	0.132866	-0.103413	0.352191	-0.14996	0.176009	0.222276	0.043419	-0.11224	0.312379	-0.0637445	0.566973	-0.104938	0.345098	0.790532	6.25717e-19	0.294455	0.00689005	-0.000265491	0.998099	0.0398741	0.720416	0.0469689	0.67328	-0.0830616	0.45534
L2_hg19_chr12_-_71182757	PTPRR	black	0.254693	0.0201451	-0.270456	0.0134032	0.134783	0.224418	-0.217436	0.0483154	-0.209112	0.0577955	-0.153807	0.165054	-0.1193	0.282719	-0.13013	0.240973	0.0093424	0.933196	-0.104426	0.34747	-0.0886684	0.425376	-0.0786531	0.479695	0.943357	1.44486e-40	0.107555	0.333133	-0.0136697	0.902381	0.0672074	0.546052	0.0121435	0.913236	0.0291217	0.793828
L2_hg19_chr17_+_72321783	KIF19	black	0.261827	0.0168003	-0.233842	0.0333628	0.150029	0.175807	-0.204138	0.0641517	-0.182609	0.0984651	-0.138114	0.213068	-0.120491	0.277907	-0.110691	0.319147	0.15726	0.155657	-0.028117	0.800791	-0.245445	0.0253171	-0.0688505	0.536259	0.654865	1.87046e-11	0.199626	0.0703959	-0.0135485	0.903242	0.0995852	0.370395	-0.00528717	0.962164	0.135555	0.221752
L2_hg19_chr17_-_9862318	GAS7	black	0.264604	0.0156337	-0.266893	0.0147259	0.17623	0.111007	-0.18422	0.0954799	-0.172563	0.118758	-0.151895	0.170433	-0.123134	0.267422	-0.158304	0.152897	0.00710135	0.949196	0.106444	0.33818	-0.150183	0.17536	-0.101645	0.360528	0.902785	2.03299e-31	0.0581717	0.601409	-0.0449288	0.686715	0.0852801	0.443347	0.00557005	0.960141	0.0400586	0.719176
L2_hg19_chr17_+_37894568	GRB7	black	0.230364	0.036157	-0.297914	0.00623097	0.133301	0.229603	-0.20013	0.0696752	-0.237728	0.0304581	-0.156426	0.157888	-0.148708	0.179687	-0.144208	0.193366	0.0752811	0.498785	-0.113468	0.307081	-0.044663	0.688473	-0.0894467	0.421308	0.879649	7.22628e-28	0.241691	0.0277174	0.191377	0.0830703	-0.0470654	0.672647	0.259086	0.018024	0.0444896	0.68962
L2_hg19_chr15_+_81489219	IL16	black	0.24497	0.0256107	-0.260637	0.0173222	0.109738	0.323356	-0.206087	0.0615967	-0.206888	0.0605716	-0.142277	0.199463	-0.117398	0.290517	-0.122426	0.270205	0.0879183	0.429318	-0.077377	0.486873	-0.0842341	0.448979	-0.0703593	0.527344	0.980422	6.16225e-59	0.134886	0.224063	-0.0224741	0.840176	0.0561357	0.614218	0.00603061	0.956849	0.0693296	0.53342
L2_hg19_chr18_-_56985889	CPLX4	black	0.23606	0.0316777	-0.259987	0.0176133	0.0803408	0.47029	-0.204365	0.0638498	-0.210112	0.0565827	-0.135851	0.220734	-0.129775	0.242273	-0.11837	0.286514	0.0732973	0.510198	-0.0986094	0.375125	-0.0335951	0.763026	-0.0672369	0.545876	0.91768	3.25877e-34	0.109218	0.325666	-0.0271398	0.807579	0.0384255	0.730176	0.00260769	0.981334	0.0974779	0.380656
L2_hg19_chr11_-_43855497	RP11-613D13.5	black	0.245747	0.0251319	-0.25274	0.0211544	0.109353	0.325066	-0.199213	0.0709914	-0.180328	0.102816	-0.158219	0.153119	-0.110952	0.317998	-0.133203	0.22995	0.216067	0.0497797	-0.116129	0.295799	-0.0980573	0.377818	-0.0854878	0.442233	0.90451	1.01925e-31	0.407163	0.000133401	0.161331	0.145097	0.0601295	0.589206	0.00821579	0.941237	0.0652678	0.557724
L2_hg19_chr18_-_58570032	RP11-325K19.1	black	0.230109	0.0363698	-0.278617	0.0107556	0.151711	0.170958	-0.204763	0.0633234	-0.234624	0.0327603	-0.142297	0.199397	-0.133552	0.228718	-0.118031	0.287907	-0.0302235	0.78621	-0.102171	0.358037	-0.0468931	0.673777	-0.068765	0.536767	0.948528	3.31523e-42	0.0607487	0.58537	-0.0385527	0.729317	0.0111678	0.920183	-0.00735309	0.947398	0.134741	0.224565
L2_hg19_chr11_+_720831	EPS8L2	black	0.265248	0.0153735	-0.263953	0.0159009	0.220573	0.0450921	-0.194447	0.0781567	-0.174054	0.115557	-0.123592	0.265633	-0.118221	0.287125	-0.155145	0.161365	-0.063055	0.571183	-0.0939442	0.398243	-0.205283	0.0626399	-0.102271	0.357564	0.853107	1.33946e-24	0.0216603	0.84589	0.186565	0.0912631	0.122623	0.269429	0.00104928	0.992488	0.0266502	0.810986
L2_hg19_chr16_+_89238174	CDH15	black	0.2463	0.0247959	-0.257233	0.0188942	0.129912	0.241772	-0.196314	0.0752835	-0.198515	0.0720055	-0.133951	0.22732	-0.113114	0.308601	-0.125787	0.257172	0.0515176	0.643696	-0.0910285	0.41311	-0.106333	0.338685	-0.0734683	0.509209	0.977512	1.59585e-56	0.126973	0.252675	-0.0258035	0.816884	0.0720982	0.517161	0.0161725	0.884621	0.0588823	0.596967
L2_hg19_chr17_+_48545703	ACSF2	black	0.234569	0.0328025	-0.261712	0.01685	0.129648	0.242736	-0.197233	0.0739009	-0.212999	0.0531948	-0.136945	0.217005	-0.114788	0.301448	-0.116605	0.293811	0.0049357	0.964677	-0.0578488	0.603433	-0.105188	0.343944	-0.0638649	0.566239	0.98636	3.04055e-65	0.0827866	0.456839	-0.0252935	0.820442	0.0543172	0.625756	0.0114292	0.91832	0.0833724	0.453649
L2_hg19_chr5_+_161112726	GABRA6	black	0.237449	0.030659	-0.248225	0.0236553	0.11879	0.284794	-0.211353	0.0551052	-0.225221	0.0406461	-0.120818	0.276592	-0.128118	0.248388	-0.0830691	0.455299	0.0733606	0.509831	-0.0831965	0.454605	-0.132661	0.231869	-0.0589238	0.596708	0.970806	5.45085e-52	0.142014	0.200304	-0.0224662	0.840231	0.0892277	0.422451	0.00901626	0.935523	0.0151923	0.891571
L2_hg19_chr16_+_610395	C16orf11	black	0.248095	0.0237308	-0.251253	0.0219521	0.126146	0.255803	-0.21515	0.0507811	-0.170193	0.123984	-0.173439	0.116869	-0.0784443	0.480866	-0.139466	0.20858	0.00518922	0.962864	-0.0758727	0.495407	-0.0601143	0.5893	-0.0887126	0.425145	0.953468	6.13965e-44	0.0867776	0.435353	-0.0383802	0.730482	0.0829384	0.456011	0.00475877	0.965943	0.0773379	0.487094
L2_hg19_chr7_-_128520572	KCP	black	0.238849	0.0296601	-0.256995	0.0190083	0.141053	0.203396	-0.205847	0.0619067	-0.221955	0.0437298	-0.134129	0.226696	-0.128896	0.245502	-0.0954226	0.390828	-0.00180814	0.987056	-0.100597	0.365528	-0.119768	0.280822	-0.0552566	0.619784	0.981778	3.45863e-60	0.083862	0.450992	-0.0296017	0.790507	0.0906214	0.415211	0.0179541	0.872013	0.0157965	0.887286
L2_hg19_chr19_-_3056114	AES	black	0.231347	0.0353482	-0.261061	0.0171346	0.131739	0.235158	-0.188524	0.0878545	-0.215387	0.0505213	-0.107765	0.332183	-0.13143	0.236265	-0.11767	0.289394	-0.0300512	0.7874	-0.103472	0.351915	-0.101601	0.360741	-0.0646482	0.561477	0.97486	1.38474e-54	0.0424018	0.703491	-0.0296055	0.79048	0.0532963	0.632274	0.0133424	0.904708	0.0585605	0.598977
L2_hg19_chr19_+_1523074	PLK5	black	0.225086	0.0407696	-0.251883	0.0216114	0.101267	0.362328	-0.19489	0.0774668	-0.214382	0.051633	-0.131442	0.236223	-0.123419	0.266307	-0.111393	0.316069	0.00365464	0.973842	-0.0858186	0.440462	-0.103904	0.349898	-0.0644132	0.562904	0.927253	2.64187e-36	0.0718499	0.518609	-0.03387	0.761145	0.053046	0.633876	-0.0181453	0.870662	0.145775	0.188521
L2_hg19_chr8_-_61566102	RP11-91I20.2	black	0.230894	0.0357193	-0.24808	0.0237398	0.100933	0.363919	-0.190066	0.0852411	-0.205151	0.062813	-0.113002	0.309082	-0.124285	0.262942	-0.113187	0.308288	0.0393019	0.724266	-0.0623065	0.57577	-0.110819	0.318583	-0.0637155	0.567149	0.975699	3.55619e-55	0.125234	0.259285	-0.0273912	0.805831	0.0673038	0.545475	-0.000733032	0.994752	0.0874842	0.431609
L2_hg19_chr20_+_62669382	LINC00176	black	0.229161	0.0371685	-0.268871	0.0139782	0.159548	0.149654	-0.192775	0.080803	-0.222494	0.0432078	-0.112306	0.312092	-0.13505	0.223493	-0.119977	0.279976	-0.0551931	0.620187	-0.0861032	0.438943	-0.1381	0.213113	-0.065283	0.557632	0.9458	2.54294e-41	0.0431162	0.698734	0.211844	0.0545296	0.057293	0.606923	0.0824921	0.458447	0.0343004	0.758202
L2_hg19_chr15_-_45480428	SHF	black	0.232756	0.0342155	-0.25469	0.0201464	0.1588	0.151597	-0.180143	0.103174	-0.199839	0.0700904	-0.136098	0.219889	-0.10893	0.326951	-0.121462	0.274024	0.00154978	0.988906	-0.0641535	0.564483	-0.156187	0.158534	-0.0736121	0.508378	0.887972	4.70009e-29	0.0887928	0.424725	0.275642	0.0116624	0.0835658	0.452599	-0.00956399	0.931615	0.0199724	0.857768
L2_hg19_chr18_+_8784169	SOGA2	black	0.228953	0.0373457	-0.254753	0.0201145	0.13828	0.212515	-0.206042	0.0616544	-0.215992	0.0498612	-0.145832	0.188347	-0.116257	0.295264	-0.100814	0.364492	-0.0155817	0.888809	-0.0838912	0.450834	-0.0761326	0.493927	-0.0604858	0.586997	0.962234	1.55498e-47	0.0437965	0.694214	-0.0373991	0.737118	0.0750984	0.49983	-0.00415104	0.97029	0.0780159	0.483272
L2_hg19_chr17_+_73616339	MYO15B	black	0.247909	0.0238393	-0.248896	0.0232684	0.152104	0.16984	-0.214149	0.0518931	-0.157394	0.155299	-0.177687	0.108038	-0.0415852	0.708944	-0.143493	0.195609	-0.0312596	0.779065	-0.128941	0.245337	-0.0985519	0.375405	-0.0915672	0.410339	0.869852	1.4064e-26	0.0593015	0.594354	-0.0339878	0.760339	0.0947064	0.394409	0.117172	0.291453	-0.0254277	0.819506
L2_hg19_chr17_-_48243716	RP11-893F2.14	black	0.226014	0.0399252	-0.251161	0.0220024	0.118335	0.286656	-0.190615	0.0843272	-0.20937	0.057481	-0.129133	0.244629	-0.119621	0.281415	-0.10987	0.322771	0.0379198	0.733594	-0.0544164	0.625124	-0.0779417	0.48369	-0.0634935	0.568504	0.956804	3.2223e-45	0.114137	0.304216	-0.0247483	0.82425	0.059089	0.595678	-0.00480768	0.965593	0.103263	0.352892
L2_hg19_chr3_-_147121844	ZIC4	black	0.228259	0.0379419	-0.248538	0.0234743	0.114722	0.301728	-0.189359	0.0864322	-0.20358	0.0648984	-0.126708	0.253678	-0.116587	0.293885	-0.109834	0.32293	0.011006	0.921335	-0.0772281	0.487715	-0.0996839	0.369918	-0.0607673	0.585255	0.986886	6.25385e-66	0.0892576	0.422294	-0.0171495	0.877703	0.0717672	0.519091	0.0203105	0.855387	0.0414268	0.710003
L2_hg19_chr14_+_52168977	FRMD6	black	0.219448	0.0462271	-0.250141	0.022565	0.105845	0.340919	-0.186531	0.0913221	-0.208766	0.0582209	-0.129003	0.24511	-0.120597	0.277479	-0.11226	0.312291	0.0280381	0.801339	-0.0700174	0.529357	-0.0879306	0.429254	-0.0632473	0.570007	0.976946	4.32103e-56	0.103703	0.350837	-0.0282157	0.800107	0.04925	0.658379	0.0471585	0.672037	0.101776	0.359909
L2_hg19_chr17_+_35299500	LHX1	black	0.222259	0.0434346	-0.24278	0.0270022	0.110905	0.318203	-0.189636	0.0859632	-0.195873	0.0759547	-0.132124	0.233779	-0.120921	0.276183	-0.111495	0.315622	-0.0159659	0.886085	-0.0986163	0.375091	-0.0585969	0.598749	-0.0650952	0.558768	0.970514	8.10399e-52	0.0543761	0.625381	-0.0324887	0.770612	0.0734951	0.509054	-0.00262229	0.981229	0.0626797	0.57348
L2_hg19_chrX_+_105192480	NRK	black	0.215754	0.0501199	-0.240765	0.0283382	0.0997164	0.369761	-0.183139	0.0974756	-0.196329	0.0752604	-0.125784	0.257182	-0.116266	0.295227	-0.10834	0.329596	0.024422	0.826531	-0.073701	0.507864	-0.0762982	0.492986	-0.0583185	0.600491	0.984048	1.65265e-62	0.0766889	0.490767	-0.0282666	0.799754	0.0607349	0.585455	0.00998231	0.928632	0.0869543	0.434415
L2_hg19_chr1_+_156339002	RHBG	black	0.21543	0.050474	-0.241435	0.0278877	0.102732	0.355391	-0.170749	0.122743	-0.176859	0.109719	-0.113658	0.306265	-0.0761517	0.493818	-0.133458	0.229049	0.0595846	0.592591	-0.105649	0.341818	-0.0495924	0.656153	-0.0783952	0.481142	0.959814	1.83347e-46	0.133922	0.227419	-0.0365904	0.742603	0.0298391	0.788865	0.00258903	0.981467	0.0838426	0.451098
L2_hg19_chr18_+_22208167	RP11-449D8.1	black	0.20628	0.0613482	-0.2375	0.0306223	0.0867337	0.435586	-0.180962	0.101591	-0.195039	0.0772355	-0.124138	0.263512	-0.113322	0.307707	-0.102967	0.354284	0.134078	0.226876	-0.0907982	0.414298	-0.0436566	0.695143	-0.0607608	0.585295	0.907905	2.51914e-32	0.270633	0.0133401	-0.0222459	0.841777	0.0135391	0.903309	0.00382404	0.97263	0.114783	0.301469
L2_hg19_chr16_+_609813	C16orf11	black	0.212815	0.0534059	-0.237589	0.030558	0.0929585	0.403233	-0.183687	0.0964602	-0.190171	0.0850662	-0.128416	0.24728	-0.0921007	0.407606	-0.110552	0.319758	-0.00161564	0.988434	-0.0797353	0.473653	-0.0685695	0.537928	-0.060117	0.589283	0.979042	9.47291e-58	0.0516708	0.642709	-0.0304615	0.784567	0.0554045	0.618846	0.0119732	0.914448	0.0658848	0.553998
L2_hg19_chr14_-_60031164	RP11-701B16.3	black	0.210097	0.0566011	-0.239362	0.0293015	0.0941368	0.397272	-0.178942	0.105531	-0.199344	0.070801	-0.123142	0.267392	-0.114476	0.302776	-0.106947	0.33589	0.041027	0.712679	-0.0793131	0.476005	-0.0891378	0.42292	-0.0574552	0.605903	0.987241	2.07179e-66	0.110949	0.318011	-0.0264897	0.812103	0.0513922	0.644505	0.0437671	0.69441	0.0994113	0.371235
L2_hg19_chr7_-_128520994	KCP	black	0.211425	0.0550206	-0.230733	0.0358517	0.111195	0.316934	-0.177955	0.107499	-0.189647	0.0859451	-0.125119	0.259725	-0.0951011	0.392433	-0.103804	0.350366	0.0123778	0.911568	-0.0915657	0.410347	-0.145686	0.188792	-0.0538649	0.62864	0.949129	2.0845e-42	0.0924192	0.405979	-0.0281304	0.800698	0.0639634	0.565639	0.0115463	0.917487	0.119363	0.282462
L2_hg19_chr7_+_29237385	CHN2	black	0.21759	0.0481521	-0.233119	0.0339285	0.106259	0.339026	-0.190775	0.0840611	-0.181034	0.101452	-0.104726	0.34608	-0.0796039	0.474384	-0.11921	0.283083	-0.0188009	0.866032	-0.082513	0.458333	-0.085139	0.444105	-0.0710579	0.523241	0.963646	3.41705e-48	0.0672874	0.545573	-0.0395851	0.722359	0.0868749	0.434836	-0.00618296	0.95576	0.111648	0.314952
L2_hg19_chr19_+_16178518	TPM4	black	0.209138	0.0577637	-0.23456	0.0328096	0.0846303	0.446841	-0.18048	0.102522	-0.187991	0.0887719	-0.123822	0.26474	-0.117148	0.291554	-0.107791	0.332067	-0.0204085	0.854696	-0.0704677	0.526706	-0.0608767	0.584578	-0.058529	0.599174	0.965238	5.74337e-49	0.0605773	0.586431	-0.0253492	0.820053	0.0679647	0.541528	0.014338	0.897634	0.0735707	0.508617
L2_hg19_chr8_-_16424980	MSR1	black	0.210333	0.0563168	-0.226623	0.0393787	0.0909895	0.413311	-0.175899	0.111691	-0.18786	0.0889975	-0.118362	0.286546	-0.107363	0.334001	-0.100194	0.367463	0.0545003	0.62459	-0.0869518	0.434428	-0.117784	0.288925	-0.0525327	0.637167	0.972843	3.03202e-53	0.131576	0.235743	-0.0217308	0.845395	0.0699784	0.529587	0.0119925	0.91431	0.102804	0.355048
L2_hg19_chr5_+_161113293	GABRA6	black	0.206915	0.0605371	-0.237083	0.0309245	0.102095	0.358395	-0.177467	0.108482	-0.197312	0.0737823	-0.11991	0.280248	-0.111021	0.317697	-0.103123	0.353549	-0.00655181	0.953123	-0.0905591	0.415533	-0.0761356	0.49391	-0.0552671	0.619718	0.988764	1.23842e-68	0.0733574	0.50985	-0.0286248	0.79727	0.0604359	0.587306	0.010048	0.928164	0.0735534	0.508717
L2_hg19_chr1_-_159842840	RP11-190A12.7	black	0.218243	0.0474681	-0.223206	0.0425266	0.103247	0.352971	-0.182501	0.0986679	-0.19719	0.0739649	-0.107281	0.334371	-0.127655	0.250118	-0.0830028	0.45566	0.026395	0.812762	-0.0800545	0.471878	-0.114731	0.301693	-0.0327012	0.769154	0.930067	5.65239e-37	0.0667255	0.548941	-0.0298334	0.788905	0.094885	0.393515	0.00545059	0.960995	0.00638928	0.954285
L2_hg19_chr14_+_64668901	SYNE2	black	0.208315	0.0587779	-0.245158	0.0254941	0.132255	0.233312	-0.178044	0.107321	-0.207707	0.059537	-0.0966316	0.384825	-0.120651	0.277263	-0.105822	0.341024	-0.0758249	0.49568	-0.0812672	0.46517	-0.049173	0.658879	-0.0610886	0.583269	0.922905	2.54166e-35	-0.00792373	0.943322	-0.0277611	0.803261	0.0580053	0.602452	0.00232239	0.983376	0.0414759	0.709674
L2_hg19_chr17_-_72673748	CTD-2006K23.2	black	0.206854	0.0606147	-0.230721	0.0358616	0.0929329	0.403364	-0.174801	0.113979	-0.192096	0.0818986	-0.117609	0.289644	-0.107467	0.333529	-0.101194	0.362676	0.00553124	0.960419	-0.0898128	0.419402	-0.0888525	0.424412	-0.0540633	0.627374	0.988812	1.04362e-68	0.0798253	0.473152	-0.0254845	0.819109	0.0659434	0.553645	0.01245	0.911054	0.0666357	0.54948
L2_hg19_chr10_-_61513212	RP11-59J5.1	black	0.203385	0.0651608	-0.235127	0.0323772	0.0919197	0.408532	-0.172968	0.117883	-0.193103	0.0802775	-0.120688	0.277116	-0.112745	0.310191	-0.106631	0.337327	0.0249813	0.822622	-0.0931308	0.402359	-0.0978348	0.378906	-0.0549491	0.621736	0.976777	5.78495e-56	0.128683	0.246292	-0.022744	0.838282	0.0457999	0.680967	0.0913093	0.411664	0.0897822	0.419562
L2_hg19_chr5_-_159766576	CCNJL	black	0.206165	0.0614958	-0.224015	0.0417625	0.088002	0.428877	-0.179197	0.105027	-0.184506	0.0949577	-0.122401	0.270301	-0.109859	0.322819	-0.100338	0.366771	0.0330882	0.766499	-0.0869188	0.434603	-0.0840732	0.449849	-0.0567476	0.610356	0.972004	1.02228e-52	0.119392	0.282345	-0.0304388	0.784724	0.078259	0.481906	0.00148351	0.98938	0.12068	0.277148
L2_hg19_chr18_+_59415408	RP11-1096D5.1	black	0.200181	0.0696015	-0.239084	0.0294957	0.100309	0.366909	-0.171248	0.121637	-0.199191	0.0710228	-0.11989	0.280328	-0.111874	0.31397	-0.10683	0.33642	-0.0311016	0.780153	-0.0916613	0.409856	-0.079999	0.472187	-0.0569833	0.608871	0.980617	4.12334e-59	0.024808	0.823833	-0.0289897	0.794742	0.0459775	0.679796	0.0784214	0.480994	0.0561023	0.614429
L2_hg19_chr17_-_588428	VPS53	black	0.2069	0.0605554	-0.221929	0.0437553	0.0847737	0.446069	-0.175441	0.11264	-0.178806	0.105801	-0.105575	0.342162	-0.105456	0.342708	-0.107857	0.331771	0.0503197	0.651436	-0.0900607	0.418115	-0.0904371	0.416164	-0.0597561	0.591525	0.978557	2.37206e-57	0.132517	0.23238	-0.0262577	0.813719	0.0750925	0.499864	0.033173	0.765918	0.0996903	0.369887
L2_hg19_chr16_-_21222894	ZP2	black	0.205267	0.0626617	-0.217105	0.0486656	0.0860572	0.439188	-0.180944	0.101627	-0.184954	0.094144	-0.119418	0.282239	-0.0930976	0.402527	-0.0846698	0.446628	0.0291979	0.7933	-0.0962977	0.386477	-0.101117	0.363041	-0.0447023	0.688213	0.977728	1.08334e-56	0.125889	0.256782	-0.0183616	0.869133	0.0889595	0.423852	0.0246225	0.825129	0.054158	0.62677
L2_hg19_chr7_-_155326556	CNPY1	black	0.207437	0.0598758	-0.204381	0.0638284	0.105145	0.344141	-0.16473	0.1367	-0.164871	0.13636	-0.111796	0.314309	-0.0967802	0.384091	-0.0927166	0.404463	0.0767191	0.490596	-0.0516695	0.642718	-0.203218	0.0653868	-0.0460882	0.679067	0.802621	7.29192e-20	0.0903253	0.416743	-0.0164901	0.882371	0.0831223	0.455009	0.0219254	0.844028	0.0943132	0.396384
L2_hg19_chr1_+_59775760	FGGY	black	0.200986	0.0684635	-0.22678	0.0392386	0.0879387	0.429211	-0.174866	0.113843	-0.184101	0.0956982	-0.123831	0.264702	-0.113229	0.308108	-0.105714	0.341521	0.0139618	0.900306	-0.0805498	0.469132	-0.0756232	0.49683	-0.0581966	0.601253	0.982893	2.73811e-61	0.0960094	0.387907	-0.029346	0.792275	0.0682301	0.539947	0.0495616	0.656354	0.0844875	0.447611
L2_hg19_chr19_+_49897415	CCDC155	black	0.190885	0.0838802	-0.224647	0.0411745	0.0744908	0.503315	-0.165989	0.133687	-0.186289	0.0917509	-0.115252	0.299488	-0.0923592	0.406285	-0.0995167	0.370725	-0.0112909	0.919306	-0.0928943	0.403559	-0.0534705	0.63116	-0.0539139	0.628328	0.983414	7.91933e-62	0.0478478	0.667523	-0.0316333	0.776492	0.0478437	0.66755	0.00567654	0.95938	0.0925302	0.405413
L2_hg19_chr5_-_150948419	FAT2	black	0.193585	0.0795116	-0.220969	0.0446984	0.0995236	0.370692	-0.164696	0.136784	-0.182258	0.0991245	-0.111931	0.313723	-0.101991	0.358889	-0.0954069	0.390906	-0.0160564	0.885444	-0.0351426	0.752453	-0.101479	0.36132	-0.0461759	0.67849	0.943139	1.68066e-40	0.00934878	0.933151	-0.0284344	0.79859	0.0548423	0.622415	0.0256214	0.818154	0.0710388	0.523352
L2_hg19_chr10_+_89623389	PTEN	black	-0.219942	0.0457257	0.259178	0.0179814	-0.125191	0.25945	-0.245652	0.0251904	-0.339992	0.0016623	0.139272	0.20922	-0.104204	0.348499	0.74459	7.11334e-16	-0.202583	0.0662501	-0.102887	0.354659	-0.246625	0.0246002	0.603014	1.61302e-09	0.258616	0.0182414	-0.158309	0.152883	-0.161332	0.145096	0.510751	8.08492e-07	-0.121252	0.274858	-0.0845345	0.447358
L2_hg19_chr4_+_71248847	SMR3B	black	0.21156	0.0548625	-0.226771	0.0392464	0.242325	0.027299	-0.146414	0.186568	-0.159648	0.149397	-0.117933	0.288311	-0.107215	0.334672	-0.111867	0.313998	-0.00492368	0.964763	-0.0646529	0.561448	-0.192226	0.0816876	-0.0685618	0.537974	0.382684	0.000356335	0.09004	0.418222	0.0195371	0.860837	0.0113176	0.919115	0.289759	0.0078826	-0.226327	0.0396437
L2_hg19_chr19_+_17992787	SLC5A5	black	0.187912	0.0889082	-0.213453	0.0526778	0.0778075	0.484446	-0.157565	0.154846	-0.177673	0.108067	-0.109437	0.324693	-0.103465	0.351948	-0.0951052	0.392413	0.0411333	0.711967	-0.0648561	0.560216	-0.0962562	0.386683	-0.0480085	0.666473	0.9655	4.25406e-49	0.115345	0.299095	-0.0259628	0.815773	0.0552408	0.619884	0.0120308	0.914037	0.115825	0.297075
L2_hg19_chr16_-_80597095	RP11-525K10.3	black	0.187111	0.090303	-0.215592	0.0502961	0.0754378	0.497889	-0.162953	0.141045	-0.184415	0.0951235	-0.109559	0.32415	-0.102353	0.357176	-0.09247	0.40572	-0.00350211	0.974933	-0.0854529	0.44242	-0.0795635	0.474609	-0.049669	0.655656	0.962715	9.34177e-48	0.0860216	0.439378	-0.0280769	0.80107	0.0605177	0.5868	-0.00109609	0.992153	0.121042	0.275699
L2_hg19_chr7_+_29161950	CHN2	black	0.183061	0.097621	-0.222723	0.0429876	0.0822048	0.460019	-0.162233	0.142833	-0.188688	0.0875731	-0.109604	0.323951	-0.103851	0.350146	-0.0954622	0.39063	-0.045799	0.680973	-0.0665626	0.549919	-0.0360452	0.746307	-0.0515647	0.643393	0.968645	9.42224e-51	0.0152387	0.891241	-0.0261049	0.814783	0.051241	0.64548	0.00205438	0.985294	0.0789624	0.477964
L2_hg19_chr11_-_69633949	FGF3	black	0.182983	0.0977659	-0.217538	0.0482073	0.0828458	0.456516	-0.161335	0.145088	-0.180726	0.102046	-0.108682	0.32806	-0.102004	0.358825	-0.0942965	0.396468	-0.0148134	0.894259	-0.0867921	0.435276	-0.0487874	0.66139	-0.0468644	0.673966	0.948387	3.69342e-42	0.0690791	0.534903	-0.0279336	0.802064	0.0439762	0.693022	0.0198527	0.858612	0.0749111	0.500903
L2_hg19_chr9_-_139651959	LCN8	black	0.185182	0.093732	-0.211421	0.0550258	0.0720542	0.517417	-0.151105	0.172695	-0.170287	0.123774	-0.0988786	0.373816	-0.0945056	0.395417	-0.103857	0.350116	-0.0119746	0.914437	-0.0863517	0.437618	-0.0815612	0.463552	-0.0575436	0.605348	0.971189	3.21522e-52	0.0792111	0.476575	-0.0309665	0.781084	0.0629947	0.571551	-0.00024175	0.998269	0.109291	0.32534
L2_hg19_chr5_-_159740086	CCNJL	black	0.171167	0.121815	-0.194378	0.078264	0.065122	0.558606	-0.204832	0.0632324	-0.247192	0.0242618	-0.101007	0.363565	-0.124484	0.262174	0.0227187	0.83846	0.0776408	0.485385	-0.0999365	0.368701	-0.108117	0.330599	0.0100276	0.928309	0.882671	2.74357e-28	0.19657	0.0748963	-0.0303699	0.785199	0.0782113	0.482174	-0.0191639	0.863469	0.127316	0.251386
L2_hg19_chr15_+_68124477	RP11-34F13.3	black	0.177798	0.107815	-0.224526	0.0412863	0.0756117	0.496896	-0.14839	0.18063	-0.182262	0.0991174	-0.110369	0.320565	-0.109679	0.323617	-0.106464	0.338088	-0.0568854	0.609487	-0.0442751	0.691041	-0.044525	0.689386	-0.057963	0.602717	0.912786	3.06368e-33	-0.014517	0.896363	-0.0297095	0.789761	0.0128475	0.908226	0.0874401	0.431842	0.0187789	0.866187
L2_hg19_chr7_-_128519819	KCP	black	0.187858	0.0890016	-0.209591	0.0572118	0.096666	0.384655	-0.157676	0.154553	-0.17147	0.121146	-0.106332	0.338692	-0.0963441	0.386247	-0.0905415	0.415624	-0.0187303	0.86653	-0.071142	0.522748	-0.116708	0.293382	-0.0426402	0.701902	0.928918	1.0693e-36	0.049692	0.655506	-0.022862	0.837454	0.0653117	0.557458	0.0340741	0.759748	0.0534188	0.63149
L2_hg19_chr3_+_98451131	ST3GAL6	black	0.261285	0.0170363	-0.266029	0.0150631	0.168727	0.127305	0.280522	0.0102075	0.349005	0.00122201	-0.0956511	0.389689	-0.170571	0.123139	-0.734482	2.74282e-15	0.0609354	0.584215	-0.107579	0.333026	0.29124	0.00755678	-0.63234	1.4364e-10	0.254643	0.0201704	0.106438	0.338207	0.0565881	0.611361	-0.337634	0.00179901	0.00396563	0.971617	-0.0900324	0.418262
L2_hg19_chr7_+_29162050	CHN2	black	0.177906	0.107598	-0.212462	0.0538127	0.0739247	0.506574	-0.157131	0.156	-0.182551	0.0985744	-0.106077	0.339856	-0.0994003	0.371288	-0.0901311	0.41775	-0.0232779	0.834539	-0.0841046	0.44968	-0.059641	0.592241	-0.0473071	0.671063	0.974091	4.62097e-54	0.0456391	0.682026	-0.0284188	0.798698	0.05552	0.618114	0.0016445	0.988228	0.108365	0.329482
L2_hg19_chr21_+_47268078	PCBP3	black	0.180802	0.101899	-0.203658	0.0647939	0.0754765	0.497668	-0.154606	0.162842	-0.173599	0.116527	-0.104277	0.348162	-0.0959174	0.388364	-0.0869839	0.434258	0.011072	0.920865	-0.0720852	0.517237	-0.101602	0.360735	-0.045756	0.681256	0.927171	2.76005e-36	0.0729807	0.512032	-0.0223889	0.840774	0.0627503	0.573048	0.00445481	0.968117	0.119139	0.283372
L2_hg19_chr15_+_89644993	ABHD2	black	-0.246397	0.0247374	0.27527	0.0117805	-0.223723	0.0420374	-0.224914	0.0409278	-0.371776	0.000538983	0.182558	0.0985607	-0.0496431	0.655824	0.713559	3.72278e-14	-0.106391	0.338422	-0.138409	0.212082	-0.444771	2.52386e-05	0.855339	7.54593e-25	0.205097	0.0628845	-0.0388479	0.727326	-0.0852736	0.443382	0.448532	2.11319e-05	-0.0176652	0.874056	0.144022	0.193949
L2_hg19_chr20_-_33732997	EDEM2	black	0.193966	0.0789107	-0.19826	0.0723801	0.0796445	0.474158	-0.164956	0.136156	-0.115507	0.298411	-0.14738	0.183648	-0.00972635	0.930457	-0.139358	0.208936	-0.00713089	0.948985	-0.120535	0.277728	-0.0397882	0.720993	-0.0769294	0.489404	0.912486	3.49877e-33	0.0390384	0.726041	-0.0508534	0.647983	0.084186	0.449239	0.00177397	0.987301	0.128829	0.245752
L2_hg19_chr22_-_26849926	HPS4	black	0.175822	0.111849	-0.210776	0.0557877	0.0783561	0.481361	-0.155066	0.16158	-0.182972	0.0977863	-0.104764	0.345904	-0.0983194	0.376538	-0.0890114	0.423581	-0.0305623	0.783872	-0.0806711	0.468461	-0.0599484	0.59033	-0.0490006	0.660002	0.933794	6.62713e-38	0.0271055	0.807818	-0.0286676	0.796973	0.0547067	0.623277	-0.00869458	0.937819	0.120048	0.279689
L2_hg19_chr11_-_69634514	FGF3	black	0.174461	0.114696	-0.215856	0.0500092	0.0837356	0.451677	-0.153921	0.164737	-0.180245	0.102976	-0.110338	0.320703	-0.0822874	0.459567	-0.0959655	0.388125	-0.0765361	0.491634	-0.0909816	0.413352	-0.0221942	0.84214	-0.0539973	0.627795	0.945927	2.3181e-41	-0.013001	0.907135	-0.0288425	0.795761	0.0475604	0.669403	0.00186525	0.986648	0.039299	0.724285
L2_hg19_chr15_+_91181183	CRTC3	black	0.179679	0.10408	-0.196598	0.0748537	0.0464154	0.676915	-0.110331	0.320733	-0.095454	0.390671	-0.153649	0.165493	-0.118876	0.284445	-0.153958	0.164634	0.0582867	0.600689	-0.0584239	0.599831	-0.00268784	0.98076	-0.101871	0.359456	0.859434	2.56671e-25	0.12883	0.245746	-0.0513787	0.644592	-0.00432513	0.969045	-0.00511705	0.963381	0.105344	0.343226
L2_hg19_chr19_+_49898950	CCDC155	black	0.170382	0.12356	-0.213695	0.0524045	0.0782235	0.482105	-0.153085	0.16707	-0.182003	0.0996068	-0.103169	0.353336	-0.098132	0.377453	-0.0908966	0.41379	-0.0789024	0.478299	-0.0855408	0.441949	-0.0113267	0.919051	-0.0486445	0.662322	0.933959	6.00968e-38	-0.0231494	0.835439	-0.0303125	0.785596	0.0415706	0.709041	0.00737783	0.947221	0.043659	0.695127
L2_hg19_chr11_-_118084066	AMICA1	black	0.164711	0.136746	-0.199969	0.069905	0.0643805	0.563103	-0.17124	0.121654	-0.213844	0.0522362	-0.103985	0.349518	-0.111789	0.314341	-0.0436693	0.695059	-0.018938	0.865063	-0.0946231	0.394828	-0.0807142	0.468222	0.00484305	0.96534	0.948554	3.25041e-42	0.0574729	0.605792	-0.0291442	0.793672	0.0742824	0.504514	0.0651122	0.558665	0.0804806	0.469515
L2_hg19_chr14_-_60031601	RP11-701B16.3	black	0.163814	0.138927	-0.21005	0.0566573	0.0700851	0.528958	-0.149995	0.175908	-0.182866	0.0979836	-0.101412	0.361635	-0.0982699	0.37678	-0.0885174	0.426168	-0.0849212	0.445275	-0.0820077	0.461099	0.0121157	0.913433	-0.0513648	0.644682	0.900858	4.32867e-31	-0.02694	0.808969	-0.0304174	0.784872	0.0339099	0.760872	-0.0143474	0.897567	0.0697362	0.531016
L2_hg19_chr16_+_31225339	TRIM72	black	0.171972	0.120044	-0.206442	0.0611401	0.066942	0.547643	-0.144923	0.191143	-0.170859	0.122497	-0.0555444	0.617959	-0.116805	0.29298	-0.0979112	0.378532	-0.0242702	0.827592	-0.0731794	0.510881	-0.0281645	0.800462	-0.059717	0.591768	0.925789	5.74915e-36	0.0222114	0.84202	-0.0290411	0.794386	0.0542883	0.62594	0.0636448	0.567581	0.041514	0.70942
L2_hg19_chr21_+_46548093	ADARB1	black	0.176579	0.11029	-0.17459	0.114424	0.0752496	0.498965	-0.138087	0.213159	-0.139055	0.209937	-0.0975849	0.380131	-0.0664629	0.550518	-0.0801239	0.471493	0.0845815	0.447104	-0.0713912	0.521289	-0.169855	0.124743	-0.0415447	0.709214	0.792546	4.41772e-19	0.156485	0.157731	-0.0154684	0.889612	0.0711821	0.522513	0.0198732	0.858468	0.0872551	0.432821
L2_hg19_chr1_+_247670410	GCSAML	black	0.171173	0.121801	-0.175675	0.112154	0.0780829	0.482896	-0.139367	0.208905	-0.143876	0.194404	-0.0944346	0.395774	-0.0818871	0.461761	-0.0770667	0.488627	0.0479143	0.667089	-0.0680525	0.541005	-0.169452	0.125653	-0.0343816	0.757647	0.81597	5.6757e-21	0.111445	0.31584	-0.020028	0.857377	0.0716604	0.519715	0.02567	0.817815	0.111334	0.316326
L2_hg19_chr16_+_609607	C16orf11	black	0.159865	0.148836	-0.199425	0.0706843	0.0580568	0.602129	-0.133493	0.228927	-0.160465	0.147297	-0.105611	0.341996	-0.107156	0.33494	-0.0981027	0.377596	-0.0378933	0.733773	-0.0844689	0.447712	-0.00250908	0.982039	-0.0562518	0.613484	0.931256	2.89061e-37	0.0409617	0.713117	-0.0340239	0.760092	0.0422012	0.70483	-0.0137994	0.90146	0.0974294	0.380894
L2_hg19_chr4_+_70916154	HTN1	black	0.183775	0.0962981	-0.181118	0.101292	0.189839	0.0856229	-0.134781	0.224427	-0.130855	0.238342	-0.0919817	0.408215	-0.07972	0.473738	-0.0794079	0.475477	-0.0462503	0.678001	-0.0480287	0.666341	-0.153123	0.166963	-0.0412501	0.711185	0.452748	1.72747e-05	-0.00196067	0.985965	0.00612518	0.956172	0.0554105	0.618808	0.0835715	0.452568	-0.146566	0.186108
L2_hg19_chr4_-_141678149	TBC1D9	black	0.254446	0.0202703	-0.280919	0.0100964	0.261588	0.016904	0.274262	0.0121053	0.37764	0.000432255	-0.0519302	0.641039	-0.0423489	0.703844	-0.811352	1.4044e-20	-0.00516712	0.963022	0.0355108	0.749944	0.322142	0.00297848	-0.667171	5.70126e-12	0.248244	0.0236444	0.0174819	0.875352	0.0694082	0.532955	-0.325424	0.00268253	0.118977	0.284034	-0.105089	0.3444
L2_hg19_chr5_-_140700344	TAF7	black	-0.185943	0.092366	0.250707	0.0222511	-0.177195	0.109034	-0.211663	0.0547416	-0.238938	0.0295981	-0.0150542	0.892551	0.0854872	0.442236	0.671764	3.6067e-12	-0.0668288	0.548321	-0.0147899	0.894426	-0.136709	0.217805	0.475035	5.68819e-06	0.161316	0.145136	-0.0658236	0.554367	-0.252146	0.0214702	0.415903	9.2184e-05	-0.234081	0.0331777	-0.0607378	0.585437
L2_hg19_chr4_+_70894175	HTN3	black	0.167926	0.129146	-0.169084	0.126489	0.168997	0.126688	-0.125258	0.259192	-0.12299	0.267987	-0.0858311	0.440396	-0.0740685	0.505745	-0.0738277	0.507133	-0.0514733	0.643982	-0.0491669	0.658919	-0.139783	0.207536	-0.0360372	0.746362	0.46031	1.19534e-05	-0.00850712	0.939157	0.00608571	0.956455	0.0483168	0.664459	0.0813047	0.464963	-0.11729	0.290966
L2_hg19_chr20_+_62669230	LINC00176	black	0.169141	0.126359	-0.167024	0.131246	0.0584167	0.599876	-0.133206	0.229937	-0.143165	0.196643	0.0944228	0.395834	-0.10696	0.33583	-0.0857778	0.440681	-0.0646234	0.561628	-0.0785831	0.480088	-0.0897228	0.419871	-0.050607	0.649576	0.917229	4.02931e-34	0.000529478	0.99621	-0.0454316	0.683395	0.123409	0.266349	-0.00797551	0.942952	0.0622052	0.576391
L2_hg19_chr1_+_145726855	PDZK1	black	0.152758	0.16799	-0.181368	0.100813	0.0766325	0.491087	-0.134712	0.224666	-0.119445	0.282131	-0.12334	0.266618	-0.103654	0.351066	-0.10848	0.328967	-0.053007	0.634126	-0.0464384	0.676764	0.084521	0.44743	-0.0737827	0.507393	0.809866	1.86995e-20	-0.0123817	0.91154	-0.042001	0.706166	0.0655814	0.555829	-0.0145419	0.896186	0.0497662	0.655025
L2_hg19_chr2_+_71115002	AC007040.5	black	0.133258	0.229754	-0.186	0.0922646	0.0528114	0.635379	-0.11283	0.309823	-0.152079	0.16991	-0.0960473	0.387719	-0.0519113	0.641161	-0.0914897	0.410737	-0.0973387	0.38134	-0.0931242	0.402392	0.0184884	0.868238	-0.0544125	0.625149	0.895373	3.43009e-30	-0.0364344	0.743662	-0.0350931	0.752791	0.016593	0.881643	-0.0106382	0.923956	0.076537	0.491629
L2_hg19_chr17_+_72321654	KIF19	black	0.144903	0.191208	-0.1482	0.181195	0.0791019	0.477184	-0.108953	0.326848	-0.124567	0.261851	-0.0808543	0.467448	-0.0742734	0.504565	-0.0682586	0.539777	0.06604	0.553063	-0.0191605	0.863493	-0.149393	0.177666	-0.0389866	0.72639	0.610224	9.10664e-10	0.105142	0.344155	-0.0199537	0.8579	0.0513842	0.644556	-0.0152127	0.891426	0.140855	0.204037
L2_hg19_chr15_+_81488926	IL16	black	0.133967	0.227263	-0.175123	0.113304	0.0306201	0.783473	-0.10904	0.326461	-0.133184	0.230015	-0.100846	0.364336	-0.0547955	0.622712	-0.094987	0.393004	-0.0770303	0.488833	-0.0694465	0.532729	-0.00249906	0.982111	-0.0575729	0.605164	0.939297	2.20037e-39	0.0028315	0.979732	-0.0388267	0.727469	0.0439749	0.693031	-0.0115698	0.917319	0.106042	0.340017
L2_hg19_chr16_+_610133	C16orf11	black	0.14254	0.198623	-0.158547	0.152259	0.0365312	0.743005	-0.132502	0.232433	-0.0973012	0.381524	-0.120126	0.279374	-0.0228234	0.837725	-0.0959553	0.388176	-0.0435109	0.69611	-0.105702	0.341576	0.00348694	0.975042	-0.0592532	0.594655	0.93412	5.46209e-38	0.0345517	0.756485	-0.0368684	0.740716	0.0894823	0.421123	0.00952486	0.931894	0.0615881	0.580188
L2_hg19_chr20_-_23807364	CST2	black	0.137464	0.21525	-0.143373	0.195986	0.105046	0.3446	-0.0886038	0.425715	-0.0904496	0.416099	-0.079483	0.475058	-0.0599634	0.590237	-0.0810168	0.466551	0.0110366	0.921117	-0.0635787	0.567984	-0.119616	0.281437	-0.0365505	0.742874	0.501994	1.3315e-06	0.0366546	0.742166	0.001422	0.98982	0.0318382	0.775082	0.0773383	0.487092	-0.0841233	0.449578
L2_hg19_chr11_-_62622164	SNORD28	black	-0.152782	0.167922	0.148127	0.181412	-0.236814	0.0311211	0.0271598	0.80744	0.0342025	0.758871	-0.0066301	0.952564	0.108706	0.327954	0.069223	0.534051	-0.0928411	0.40383	-0.117348	0.290726	-0.0632173	0.57019	0.418254	8.33136e-05	0.33826	0.00176174	0.00964199	0.931059	0.0546317	0.623754	0.116089	0.295968	0.00361048	0.974158	0.411093	0.000113119
L2_hg19_chr19_-_21770062	RP11-678G14.3	black	-0.189209	0.0866866	0.205573	0.0622622	-0.239511	0.0291975	-0.196799	0.0745514	-0.335382	0.00193889	0.0697944	0.530673	-0.108209	0.330186	0.685173	9.03287e-13	-0.00658002	0.952922	-0.136859	0.217295	-0.273444	0.0123745	0.48809	2.85951e-06	0.32721	0.00253277	0.0642639	0.563811	-0.116384	0.294731	0.334416	0.00200187	-0.0728382	0.512858	-0.0850408	0.444632
L2_hg19_chr12_-_11036853	PRH1	black	0.118635	0.285428	-0.162027	0.143348	0.130582	0.239331	-0.0896793	0.420097	-0.111669	0.31486	-0.0893153	0.421993	-0.0629088	0.572077	-0.0896317	0.420345	-0.0724501	0.515112	-0.0646526	0.56145	-0.145282	0.190036	-0.0413263	0.710675	0.4488	2.08652e-05	0.00715975	0.948779	0.26453	0.015664	-0.0276543	0.804003	0.369131	0.000594598	-0.0959701	0.388103
L2_hg19_chr9_+_17135037	CNTLN	black	0.167851	0.129321	-0.173407	0.116939	-0.0156308	0.888461	0.254951	0.0200148	0.372733	0.00052007	-0.0669047	0.547866	0.0196751	0.859864	-0.685228	8.98095e-13	0.14319	0.196562	0.0901063	0.417878	0.306758	0.00479247	-0.516074	5.92891e-07	0.305257	0.00501366	0.0733975	0.509618	-0.0151337	0.891986	-0.340046	0.00165931	0.0727477	0.513384	0.222513	0.0431895
L2_hg19_chr3_+_146639564	RP11-232M24.1	black	0.114289	0.30357	-0.133377	0.229334	0.00525417	0.9624	-0.101111	0.363073	-0.0749621	0.500611	-0.11148	0.315686	-0.0147855	0.894457	-0.0961533	0.387193	-0.0650457	0.559068	-0.12488	0.260644	0.0103682	0.925881	-0.0586878	0.598181	0.930338	4.85825e-37	0.0299335	0.788213	-0.0408217	0.714055	0.0956012	0.389937	0.00256802	0.981618	0.100012	0.368339
L2_hg19_chr15_+_89659175	ABHD2	black	0.0588776	0.596996	-0.0934395	0.400793	0.0650197	0.559225	-0.256723	0.0191396	-0.371937	0.000535752	-0.0784497	0.480835	-0.175924	0.111639	0.234616	0.0327666	-0.0023524	0.983161	-0.12149	0.27391	-0.22328	0.0424561	0.470889	7.0356e-06	0.537117	1.64978e-07	0.0512062	0.645704	-0.0508254	0.648164	0.160784	0.146485	-0.0362642	0.744818	0.214749	0.0512246
L2_hg19_chr11_+_64120343	CCDC88B	black	0.0978008	0.379073	-0.108421	0.32923	0.00371848	0.973385	-0.102606	0.355982	-0.140764	0.204332	0.042573	0.70235	-0.0442958	0.690904	0.000930364	0.99334	0.0172448	0.877029	-0.0440348	0.692633	-0.115155	0.299898	-0.00197518	0.985861	0.899609	7.00742e-31	0.0599282	0.590455	-0.0580605	0.602106	0.0942019	0.396945	0.0404805	0.716343	0.056849	0.609717
L2_hg19_chr5_-_147286100	C5orf46	black	0.0391916	0.725009	-0.102418	0.356869	-0.0101777	0.927239	0.0543559	0.62551	-0.0582356	0.601009	0.0256057	0.818264	-0.0955169	0.390358	-0.0915073	0.410647	-0.0325513	0.770183	-0.0931155	0.402436	-0.140993	0.203589	-0.0571202	0.60801	0.733733	3.02379e-15	0.0637522	0.566926	-0.0390977	0.725641	-0.0811374	0.465885	0.133357	0.229406	-0.010046	0.928178
L2_hg19_chr17_+_42297794	RP5-882C2.2	black	0.0533111	0.632179	-0.0795862	0.474483	0.0323267	0.771725	-0.166181	0.133231	-0.111943	0.313667	-0.111315	0.316409	-0.0780551	0.483052	-0.0184862	0.868254	-0.126183	0.255664	-0.11872	0.285083	0.19818	0.0724971	0.136193	0.219564	0.351862	0.00110636	-0.0631613	0.570533	-0.0573804	0.606373	0.121605	0.273455	-0.0720577	0.517397	0.155066	0.16158
L2_hg19_chr15_+_42184990	RP11-23P13.6	black	0.0603292	0.587968	-0.0120325	0.914025	-0.0627219	0.573222	-0.0822244	0.459912	-0.0427787	0.70098	0.170558	0.123169	-0.117539	0.289936	0.0183917	0.868921	-0.026419	0.812595	-0.143497	0.195594	-0.135093	0.223345	-0.0135985	0.902887	0.812476	1.12907e-20	0.0464729	0.676537	-0.0613979	0.58136	0.234951	0.032511	-0.0104733	0.925131	0.0915945	0.410199
L2_hg19_chr9_-_74384381	TMEM2	black	-0.0115153	0.917708	0.0720866	0.517228	-0.159961	0.14859	-0.0590614	0.59585	-0.0905006	0.415835	0.382828	0.000354366	-0.0807922	0.467791	0.177785	0.107841	-0.125524	0.258177	-0.175975	0.111532	-0.264088	0.015845	-0.0174212	0.875781	0.50538	1.09969e-06	-0.0576096	0.604933	-0.133436	0.229127	0.197079	0.0741317	0.0215067	0.84697	0.0783699	0.481284
L2_hg19_chr17_+_74733760	MFSD11	black	-0.00100156	0.99283	0.032907	0.767742	-0.152574	0.168507	0.0981881	0.377179	0.110109	0.321711	0.0557739	0.616506	-0.220257	0.0454083	-0.064028	0.565246	-0.00548885	0.960722	-0.132216	0.233452	0.13782	0.214053	-0.15347	0.165993	0.303468	0.00528894	0.0301169	0.786946	-0.144038	0.193896	0.0132535	0.905339	-0.115529	0.298318	0.0825258	0.458263
L2_hg19_chr17_+_4854413	ENO3	black	0.0518589	0.641498	-0.0705481	0.526233	0.0341612	0.759153	-0.0187026	0.866725	0.0487368	0.66172	-0.145155	0.190427	-0.103125	0.35354	-0.138751	0.210944	-0.127767	0.249697	-0.143373	0.195985	0.0256147	0.818201	-0.106012	0.340157	0.583576	7.03438e-09	-0.0237917	0.83094	0.138063	0.213239	0.103768	0.350532	0.50693	1.00683e-06	-0.0585136	0.59927
L2_hg19_chr1_+_242935866	RSL24D1P4	black	-0.0153695	0.890314	-0.0671005	0.546692	-0.0472671	0.671325	0.0437061	0.694814	0.0327838	0.768586	-0.0933376	0.40131	-0.047288	0.671188	-0.12151	0.273831	-0.0746816	0.50222	-0.114564	0.3024	0.452805	1.72272e-05	-0.110667	0.31925	0.306949	0.00476504	0.0122258	0.912649	-0.0691775	0.53432	-0.178337	0.106735	-0.0769155	0.489483	0.0883769	0.426906
L2_hg19_chr1_-_27952674	FGR	blue	-0.961909	2.18481e-47	0.981081	1.56103e-59	-0.920547	8.21416e-35	0.767074	2.78017e-17	0.739195	1.47317e-15	0.54317	1.12335e-07	0.504581	1.15068e-06	0.458677	1.29524e-05	-0.420308	7.62178e-05	-0.330679	0.00226318	0.35223	0.00109223	0.31062	0.00426288	-0.33308	0.00209201	-0.275199	0.0118029	-0.168004	0.128967	0.170209	0.123948	0.0436042	0.695491	0.0516779	0.642664
L2_hg19_chrX_-_47489328	CFP	blue	-0.953237	7.47028e-44	0.9661	2.11461e-49	-0.887053	6.42227e-29	0.777684	5.29193e-18	0.768894	2.10476e-17	0.518295	5.20098e-07	0.532604	2.1865e-07	0.401614	0.000167801	-0.432878	4.36535e-05	-0.325631	0.00266473	0.388533	0.000283723	0.278897	0.0106733	-0.33708	0.00183255	-0.303252	0.00532304	-0.127587	0.250372	0.158255	0.153025	0.0639215	0.565894	0.034652	0.7558
L2_hg19_chr19_-_2085336	MOB3A	blue	-0.957199	2.23777e-45	0.991368	3.01305e-73	-0.902514	2.26322e-31	0.699069	1.98594e-13	0.670998	3.89524e-12	0.53859	1.50349e-07	0.478775	4.68454e-06	0.54766	8.40541e-08	-0.420624	7.51786e-05	-0.342999	0.00150164	0.258738	0.0181847	0.392219	0.000245234	-0.32773	0.00249062	-0.272424	0.0127176	-0.168287	0.128313	0.269557	0.0137265	0.0285727	0.797631	0.0380135	0.73296
L2_hg19_chr12_-_54807211	ITGA5	blue	-0.951659	2.77701e-43	0.969846	1.98161e-51	-0.898229	1.18488e-30	0.785788	1.40001e-18	0.770828	1.56162e-17	0.508172	9.37784e-07	0.533532	2.06413e-07	0.422693	6.86867e-05	-0.437082	3.60507e-05	-0.343255	0.00148863	0.395614	0.000214089	0.254295	0.0203473	-0.331754	0.00218507	-0.30837	0.00456472	-0.161949	0.143542	0.15058	0.174209	-0.00315628	0.977408	0.019436	0.86155
L2_hg19_chr5_-_90607640	RP11-213H15.3	blue	-0.977646	1.25626e-56	0.958003	1.0549e-45	-0.913036	2.74071e-33	0.808483	2.43545e-20	0.701278	1.54858e-13	0.575511	1.26025e-08	0.469232	7.65333e-06	0.454785	1.56569e-05	-0.393887	0.000229449	-0.338727	0.00173444	0.320001	0.00318707	0.31917	0.00327141	-0.325664	0.00266193	-0.239573	0.029155	-0.160961	0.146033	0.0759801	0.494796	0.083642	0.452185	0.00983673	0.92967
L2_hg19_chrX_-_129244471	ELF4	blue	-0.952707	1.16702e-43	0.974293	3.3778e-54	-0.909022	1.57201e-32	0.760568	7.36721e-17	0.756914	1.25649e-16	0.516633	5.73702e-07	0.53159	2.32813e-07	0.4322	4.50115e-05	-0.392777	0.000239842	-0.353	0.00106314	0.387409	0.000296521	0.282576	0.00964424	-0.361751	0.000778576	-0.266858	0.0147393	-0.151906	0.170401	0.166389	0.132739	0.039724	0.721425	0.0433034	0.697489
L2_hg19_chr20_+_36932557	BPI	blue	-0.949864	1.17302e-42	0.967811	2.68234e-50	-0.886751	7.11167e-29	0.759649	8.4334e-17	0.743835	7.88497e-16	0.494998	1.96427e-06	0.515699	6.06095e-07	0.434283	4.096e-05	-0.432001	4.54173e-05	-0.33996	0.00166414	0.350621	0.00115534	0.320723	0.00311528	-0.319641	0.00322336	-0.298114	0.00619457	-0.156927	0.156546	0.189633	0.0859692	0.0237945	0.830921	0.0339781	0.760405
L2_hg19_chr6_+_144471653	STX11	blue	-0.969528	3.01194e-51	0.972054	9.51732e-53	-0.92511	8.20371e-36	0.763185	4.99681e-17	0.701288	1.5469e-13	0.574072	1.39615e-08	0.531924	2.28051e-07	0.485097	3.35628e-06	-0.397675	0.000197011	-0.32909	0.00238329	0.341598	0.00157469	0.316066	0.00360459	-0.3318	0.00218176	-0.273793	0.0122588	-0.14108	0.203307	0.122341	0.27054	0.0439493	0.6932	0.0164463	0.882681
L2_hg19_chr16_-_3306632	MEFV	blue	-0.963454	4.21005e-48	0.966635	1.12163e-49	-0.917466	3.60547e-34	0.756396	1.35422e-16	0.740751	1.19639e-15	0.448378	2.12875e-05	0.573586	1.44511e-08	0.43855	3.37012e-05	-0.42464	6.3055e-05	-0.330889	0.00224773	0.379113	0.000408676	0.313128	0.00394743	-0.327868	0.0024795	-0.291316	0.00754037	-0.148527	0.180223	0.143839	0.19452	0.0504589	0.650535	0.0634313	0.568884
L2_hg19_chr17_+_8868394	CTB-41I6.1	blue	-0.964481	1.35405e-48	0.9602	1.24979e-46	-0.895981	2.74268e-30	0.798894	1.43675e-19	0.696763	2.56876e-13	0.618174	4.76696e-10	0.413456	0.000102336	0.470983	7.00204e-06	-0.419983	7.73018e-05	-0.323415	0.00286039	0.285039	0.00900477	0.286309	0.00868994	-0.349605	0.00119687	-0.273014	0.0125183	-0.171236	0.121664	0.121447	0.274084	0.0725808	0.514353	-0.0415309	0.709307
L2_hg19_chr19_+_55385690	FCAR	blue	-0.970607	7.14976e-52	0.960537	8.92101e-47	-0.914193	1.6311e-33	0.774672	8.55294e-18	0.710738	5.19843e-14	0.519715	4.78076e-07	0.481351	4.09266e-06	0.464833	9.55003e-06	-0.412014	0.000108798	-0.337614	0.00180023	0.408327	0.00012707	0.299591	0.00593198	-0.357355	0.000911457	-0.270525	0.0133785	-0.192854	0.0806761	0.0941969	0.39697	0.0580801	0.601983	0.0185646	0.8677
L2_hg19_chr15_+_75335658	PPCDC	blue	-0.97215	8.28895e-53	0.97696	4.2138e-56	-0.897599	1.50199e-30	0.715077	3.1051e-14	0.619883	4.13763e-10	0.549769	7.32431e-08	0.427635	5.52264e-05	0.586045	5.86549e-09	-0.414898	9.62368e-05	-0.322429	0.00295149	0.249506	0.0229214	0.417978	8.43136e-05	-0.339171	0.00170884	-0.276614	0.0113589	-0.171639	0.120775	0.205083	0.0629023	0.0437715	0.69438	-0.0121955	0.912865
L2_hg19_chr19_-_10450299	ICAM3	blue	-0.959548	2.38312e-46	0.990345	2.75492e-71	-0.908262	2.16821e-32	0.679877	1.57432e-12	0.640843	6.78625e-11	0.550251	7.09645e-08	0.480348	4.31412e-06	0.578233	1.03692e-08	-0.428433	5.32968e-05	-0.315712	0.00364447	0.237826	0.0303876	0.416678	8.91668e-05	-0.332022	0.00216597	-0.301179	0.00566071	-0.173616	0.11649	0.26636	0.014933	0.0481556	0.665512	0.0409229	0.713377
L2_hg19_chr5_+_131631142	SLC22A4	blue	-0.956101	6.11388e-45	0.973428	1.26898e-53	-0.906299	4.91212e-32	0.742395	9.58674e-16	0.707557	7.54037e-14	0.547131	8.69987e-08	0.519784	4.76122e-07	0.494758	1.99035e-06	-0.405405	0.000143522	-0.323456	0.00285662	0.358294	0.000881449	0.314502	0.0037836	-0.313704	0.00387798	-0.284557	0.0091269	-0.165874	0.13396	0.176489	0.110474	0.0132349	0.905471	0.0220043	0.843473
L2_hg19_chr6_-_41254419	TREM1	blue	-0.967592	3.51698e-50	0.977957	7.16504e-57	-0.924159	1.34173e-35	0.73051	4.58446e-15	0.671924	3.5491e-12	0.536903	1.6721e-07	0.477785	4.93269e-06	0.530085	2.55428e-07	-0.399179	0.000185347	-0.332763	0.00211393	0.306436	0.00483924	0.354658	0.00100287	-0.325659	0.00266233	-0.263172	0.0162263	-0.191212	0.0833402	0.171237	0.12166	0.0458668	0.680526	0.0170212	0.878611
L2_hg19_chr10_-_135090371	ADAM8	blue	-0.960584	8.50322e-47	0.979278	6.01973e-58	-0.894488	4.73893e-30	0.701752	1.46772e-13	0.648091	3.51516e-11	0.528631	2.79245e-07	0.421237	7.31987e-05	0.56029	3.6325e-08	-0.410196	0.000117478	-0.32149	0.00304064	0.290764	0.00766014	0.391828	0.00024907	-0.342598	0.00152222	-0.298619	0.00610376	-0.165825	0.134076	0.235406	0.0321672	0.0449517	0.686564	0.017548	0.874885
L2_hg19_chr1_-_209824716	LAMB3	blue	-0.972349	6.23261e-53	0.937634	6.36027e-39	-0.888336	4.14976e-29	0.849816	3.06932e-24	0.733278	3.20794e-15	0.555026	5.17501e-08	0.44675	2.29931e-05	0.396799	0.000204107	-0.443118	2.72691e-05	-0.334215	0.00201522	0.355889	0.000960177	0.24181	0.0276387	-0.318874	0.00330194	-0.304425	0.00514002	-0.154981	0.161812	0.0293511	0.79224	0.0930231	0.402905	-0.0179467	0.872065
L2_hg19_chr16_+_31885131	ZNF267	blue	-0.965701	3.37054e-49	0.955606	9.53219e-45	-0.904398	1.06637e-31	0.79279	4.23351e-19	0.719624	1.7908e-14	0.550491	6.98566e-08	0.533579	2.05819e-07	0.451277	1.85389e-05	-0.435739	3.83337e-05	-0.314271	0.0038108	0.382727	0.000355743	0.274659	0.0119763	-0.296143	0.00656103	-0.3182	0.00337243	-0.203603	0.0648679	0.0906884	0.414865	0.0106739	0.923702	0.00508363	0.96362
L2_hg19_chr20_+_48891854	RP11-290F20.3	blue	-0.961832	2.36757e-47	0.97443	2.72966e-54	-0.89492	4.04809e-30	0.732419	3.58572e-15	0.671843	3.57807e-12	0.572413	1.57008e-08	0.498059	1.65878e-06	0.532737	2.1686e-07	-0.435105	3.9457e-05	-0.338765	0.00173221	0.304372	0.00514823	0.336064	0.00189553	-0.326936	0.0025552	-0.302525	0.00543941	-0.158817	0.151553	0.181895	0.0998101	-0.000618387	0.995573	-0.00235935	0.983111
L2_hg19_chr19_-_54823904	LILRA5	blue	-0.952557	1.3222e-43	0.954109	3.54509e-44	-0.880498	5.51949e-28	0.75852	9.94888e-17	0.737762	1.78205e-15	0.480384	4.30612e-06	0.514542	6.48575e-07	0.417901	8.45937e-05	-0.437284	3.57182e-05	-0.341448	0.00158268	0.355903	0.000959679	0.283676	0.00935395	-0.322744	0.00292212	-0.295267	0.00672993	-0.150852	0.173422	0.157646	0.154633	0.120458	0.27804	0.0401031	0.718876
L2_hg19_chr15_+_45740554	RP11-519G16.3	blue	-0.956302	5.09588e-45	0.933844	6.43426e-38	-0.881756	3.6894e-28	0.872035	7.41382e-27	0.777076	5.83407e-18	0.584042	6.79808e-09	0.457972	1.34075e-05	0.347526	0.00128611	-0.440678	3.0546e-05	-0.333244	0.00208075	0.381523	0.000372633	0.18609	0.0921043	-0.320374	0.00314978	-0.300903	0.00570709	-0.152685	0.168196	0.0264688	0.812248	0.0741094	0.50551	-0.0249984	0.822503
L2_hg19_chr19_-_54824416	LILRA5	blue	-0.943903	9.86392e-41	0.978094	5.57444e-57	-0.903804	1.35443e-31	0.721862	1.36045e-14	0.720306	1.64746e-14	0.56752	2.2117e-08	0.514685	6.43174e-07	0.470628	7.12949e-06	-0.412389	0.000107084	-0.341931	0.00155702	0.338335	0.00175735	0.322727	0.00292365	-0.341112	0.00160075	-0.269376	0.0137926	-0.170589	0.123099	0.214187	0.0518505	0.0615383	0.580495	0.0743207	0.504293
L2_hg19_chr9_-_137809754	FCN1	blue	-0.933786	6.6572e-38	0.950726	5.91089e-43	-0.894903	4.07354e-30	0.818642	3.32059e-21	0.827137	5.68965e-22	0.529343	2.67324e-07	0.551951	6.34532e-08	0.31013	0.004327	-0.409357	0.000121698	-0.317667	0.00342913	0.416581	8.95377e-05	0.213527	0.0525936	-0.327268	0.002528	-0.277514	0.0110843	-0.17546	0.112602	0.112861	0.309692	0.0668726	0.548059	0.0629508	0.57182
L2_hg19_chr1_-_152020643	S100A11	blue	-0.941313	5.83236e-40	0.980813	2.74443e-59	-0.905787	6.06405e-32	0.731643	3.9636e-15	0.71547	2.96223e-14	0.597209	2.53001e-09	0.499395	1.53999e-06	0.487769	2.9093e-06	-0.372769	0.000519359	-0.317365	0.0034616	0.338729	0.0017343	0.318022	0.00339123	-0.34596	0.00135727	-0.257337	0.0188444	-0.108435	0.32917	0.208809	0.0581679	0.012653	0.90961	0.0221611	0.842372
L2_hg19_chr1_-_27961653	FGR	blue	-0.94076	8.43104e-40	0.982671	4.59714e-61	-0.914732	1.27727e-33	0.733432	3.14469e-15	0.730844	4.39208e-15	0.556496	4.69089e-08	0.498586	1.6109e-06	0.469162	7.68057e-06	-0.388007	0.000289645	-0.317279	0.00347098	0.310271	0.00430843	0.311845	0.00410615	-0.381994	0.000365939	-0.26488	0.0155218	-0.183997	0.0958896	0.215555	0.0503369	0.0383718	0.730538	0.0389039	0.726948
L2_hg19_chr19_-_54804248	LILRA3	blue	-0.937697	6.11305e-39	0.955545	1.00597e-44	-0.886026	9.07386e-29	0.770433	1.66013e-17	0.788914	8.25499e-19	0.512576	7.27355e-07	0.537502	1.61025e-07	0.368972	0.000598109	-0.451757	1.81171e-05	-0.345981	0.00135631	0.427731	5.49895e-05	0.2275	0.0386023	-0.340249	0.00164801	-0.306836	0.00478128	-0.164233	0.137904	0.150763	0.173679	0.0601425	0.589126	0.0582218	0.601096
L2_hg19_chr17_-_72527612	CD300LB	blue	-0.931197	2.98962e-37	0.966975	7.45581e-50	-0.891468	1.39765e-29	0.761272	6.63939e-17	0.772457	1.21173e-17	0.531563	2.33198e-07	0.488274	2.8313e-06	0.405147	0.000145064	-0.440132	3.13281e-05	-0.343269	0.00148795	0.383882	0.000340198	0.280051	0.0103407	-0.316147	0.00359553	-0.298193	0.00618036	-0.159084	0.150857	0.205404	0.0624823	0.0150031	0.892913	0.0582858	0.600695
L2_hg19_chr1_+_156124338	SEMA4A	blue	-0.944633	5.89028e-41	0.976704	6.56077e-56	-0.870988	1.00949e-26	0.695321	3.01347e-13	0.675365	2.50441e-12	0.554163	5.48102e-08	0.480232	4.34047e-06	0.52124	4.36543e-07	-0.489486	2.65228e-06	-0.363449	0.000732179	0.276166	0.0114978	0.36753	0.000630757	-0.391376	0.000253585	-0.334437	0.00200048	-0.14541	0.189641	0.252592	0.0212328	0.0455117	0.682866	0.0280602	0.801185
L2_hg19_chr15_+_63795729	USP3	blue	-0.948946	2.40312e-42	0.971656	1.67535e-52	-0.891699	1.28804e-29	0.727274	6.92075e-15	0.690723	4.98316e-13	0.599001	2.20387e-09	0.540761	1.31022e-07	0.508636	9.13179e-07	-0.41631	9.05868e-05	-0.345865	0.00136171	0.310456	0.0042843	0.308394	0.00456144	-0.304365	0.00514929	-0.277195	0.0111808	-0.157111	0.156053	0.194114	0.0786776	-0.00705328	0.94954	-0.0160774	0.885295
L2_hg19_chr14_+_103589797	TNFAIP2	blue	-0.959141	3.54543e-46	0.953229	7.52061e-44	-0.906826	3.95161e-32	0.790119	6.71775e-19	0.736786	2.02745e-15	0.519393	4.8731e-07	0.532286	2.23008e-07	0.422189	7.02179e-05	-0.36616	0.000663277	-0.305652	0.00495449	0.375367	0.000471082	0.263368	0.016144	-0.370666	0.000561722	-0.248933	0.0232473	-0.205549	0.0622937	0.0758207	0.495704	0.0721175	0.517049	0.011869	0.915189
L2_hg19_chr19_-_54567150	VSTM1	blue	-0.929572	7.44924e-37	0.951954	2.1796e-43	-0.876623	1.85664e-27	0.777383	5.554e-18	0.798288	1.60204e-19	0.502689	1.28051e-06	0.554295	5.43308e-08	0.341753	0.00156643	-0.430931	4.76575e-05	-0.335554	0.00192792	0.407387	0.000132162	0.279539	0.0104871	-0.321157	0.0030729	-0.290838	0.00764401	-0.153349	0.16633	0.169215	0.126191	0.0300627	0.787321	0.0605417	0.586651
L2_hg19_chr6_+_13272958	PHACTR1	blue	-0.954303	2.9971e-44	0.959913	1.66229e-46	-0.893877	5.91237e-30	0.802065	8.07551e-20	0.733627	3.06608e-15	0.535714	1.8015e-07	0.479371	4.54076e-06	0.448373	2.12926e-05	-0.430978	4.75573e-05	-0.290853	0.0076408	0.301586	0.00559289	0.255327	0.0198265	-0.354511	0.00100809	-0.28724	0.00846534	-0.115627	0.297906	0.127483	0.250761	0.0347944	0.754828	-0.048544	0.662977
L2_hg19_chr17_+_7746498	KDM6B	blue	-0.972038	9.74364e-53	0.960102	1.37798e-46	-0.909185	1.46656e-32	0.788339	9.10238e-19	0.663633	8.06825e-12	0.625879	2.50112e-10	0.443424	2.68815e-05	0.504578	1.15091e-06	-0.399343	0.000184113	-0.333578	0.002058	0.272018	0.0128567	0.317423	0.00345538	-0.364662	0.000700564	-0.278048	0.0109241	-0.156859	0.156727	0.091275	0.411841	0.0432635	0.697755	0.00244146	0.982523
L2_hg19_chr22_+_18260351	LINC00528	blue	-0.971998	1.03131e-52	0.960829	6.64217e-47	-0.888078	4.53318e-29	0.761316	6.5969e-17	0.610852	8.65812e-10	0.639345	7.7574e-11	0.379976	0.00039542	0.563779	2.86339e-08	-0.423323	6.68165e-05	-0.33647	0.00187013	0.203265	0.0653228	0.375932	0.000461143	-0.329608	0.00234352	-0.269504	0.0137461	-0.110747	0.318899	0.149097	0.178538	0.0494531	0.657058	-0.0453292	0.68407
L2_hg19_chr12_-_48298776	VDR	blue	-0.941652	4.64196e-40	0.9674	4.45254e-50	-0.895715	3.02507e-30	0.719048	1.92139e-14	0.747322	4.88509e-16	0.439703	3.19563e-05	0.553014	5.91481e-08	0.451205	1.86032e-05	-0.401139	0.0001711	-0.333276	0.00207855	0.410848	0.000114296	0.282935	0.00954869	-0.324578	0.00275616	-0.27592	0.0115749	-0.170827	0.122568	0.190706	0.0841769	0.0104391	0.925375	0.0551535	0.620439
L2_hg19_chr6_+_36095551	MAPK13	blue	-0.960539	8.89635e-47	0.969558	2.89743e-51	-0.894867	4.12754e-30	0.735787	2.31222e-15	0.648134	3.50105e-11	0.565454	2.55169e-08	0.386416	0.000308264	0.553148	5.86281e-08	-0.441816	2.89747e-05	-0.339728	0.00167717	0.28104	0.0100627	0.34472	0.00141615	-0.321139	0.00307461	-0.31026	0.00430998	-0.164027	0.138406	0.196223	0.075422	-0.00165815	0.98813	0.00470978	0.966293
L2_hg19_chr4_-_84206286	COQ2	blue	-0.929396	8.21433e-37	0.970777	5.67023e-52	-0.877843	1.27273e-27	0.728719	5.76283e-15	0.726018	8.10838e-15	0.572389	1.57278e-08	0.471165	6.9373e-06	0.467404	8.39407e-06	-0.425693	6.0192e-05	-0.320898	0.0030981	0.337091	0.00183185	0.300104	0.00584307	-0.329043	0.0023869	-0.283338	0.00944227	-0.157591	0.154777	0.241356	0.0279407	-0.00161683	0.988426	0.0326507	0.7695
L2_hg19_chr22_+_39353613	APOBEC3A	blue	-0.946613	1.40174e-41	0.930603	4.1844e-37	-0.876855	1.72872e-27	0.83084	2.55836e-22	0.803359	6.36453e-20	0.487847	2.89709e-06	0.583163	7.25022e-09	0.315118	0.0037122	-0.433714	4.20322e-05	-0.331544	0.00220008	0.414982	9.58892e-05	0.181485	0.100591	-0.324499	0.00276313	-0.294038	0.00697345	-0.157237	0.155719	0.0451657	0.68515	0.12649	0.254499	0.00543492	0.961107
L2_hg19_chr1_-_183559593	NCF2	blue	-0.944217	7.90874e-41	0.975494	4.98277e-55	-0.910528	8.24063e-33	0.73348	3.12486e-15	0.721819	1.36764e-14	0.480763	4.22128e-06	0.494329	2.03768e-06	0.474268	5.91767e-06	-0.369714	0.00058191	-0.305568	0.00496705	0.284183	0.0092228	0.334337	0.00200712	-0.389023	0.000278304	-0.23415	0.0331244	-0.114866	0.301118	0.208954	0.0579894	0.0797889	0.473355	0.0186306	0.867234
L2_hg19_chrX_-_70331424	IL2RG	blue	-0.963842	2.75579e-48	0.970136	1.34827e-51	-0.915054	1.10304e-33	0.732454	3.56957e-15	0.649799	3.0026e-11	0.552649	6.0596e-08	0.432132	4.51487e-05	0.536568	1.7077e-07	-0.34213	0.00154656	-0.324364	0.00277512	0.290072	0.00781269	0.386075	0.000312396	-0.370703	0.000560942	-0.222172	0.0435191	-0.21131	0.0551557	0.150172	0.175392	0.0707182	0.525234	0.0158105	0.887187
L2_hg19_chr2_+_161993473	TANK	blue	-0.962674	9.75208e-48	0.953154	8.01095e-44	-0.923841	1.57929e-35	0.807434	2.97149e-20	0.736563	2.08782e-15	0.521705	4.24591e-07	0.508	9.47074e-07	0.430822	4.78914e-05	-0.386619	0.000305831	-0.317634	0.00343265	0.357504	0.000906638	0.253244	0.0208901	-0.333941	0.00203351	-0.244428	0.0259496	-0.153318	0.166417	0.0591651	0.595203	0.0512956	0.645128	-0.0022688	0.983759
L2_hg19_chr5_-_131630895	P4HA2	blue	-0.958262	8.25469e-46	0.980819	2.71293e-59	-0.894608	4.53573e-30	0.698441	2.13072e-13	0.620805	3.8321e-10	0.585838	5.95578e-09	0.473817	6.05641e-06	0.587716	5.18239e-09	-0.386826	0.000303366	-0.316969	0.00350463	0.226387	0.0395898	0.409729	0.000119811	-0.331445	0.00220725	-0.258003	0.0185283	-0.166553	0.132353	0.230944	0.0356781	0.00309042	0.977879	-1.57083e-05	0.999888
L2_hg19_chr11_-_61734637	FTH1	blue	-0.961456	3.49547e-47	0.961572	3.10122e-47	-0.918094	2.67866e-34	0.742751	9.13494e-16	0.673732	2.95698e-12	0.557608	4.35352e-08	0.415314	9.45386e-05	0.497932	1.67045e-06	-0.453796	1.64241e-05	-0.379267	0.000406291	0.35164	0.001115	0.360896	0.000802969	-0.321474	0.00304217	-0.299285	0.00598566	-0.157248	0.15569	0.152058	0.169971	0.0340242	0.76009	0.0508914	0.647737
L2_hg19_chr8_+_56792393	LYN	blue	-0.957277	2.0832e-45	0.981526	6.00668e-60	-0.930373	4.76216e-37	0.678632	1.79101e-12	0.623682	3.01156e-10	0.551965	6.33962e-08	0.464388	9.76459e-06	0.587624	5.21787e-09	-0.406693	0.000136039	-0.358189	0.000884775	0.250331	0.0224592	0.417774	8.50573e-05	-0.2498	0.0227561	-0.251093	0.0220392	-0.129978	0.241528	0.256382	0.0193056	0.0411757	0.711683	0.0192174	0.863092
L2_hg19_chr8_-_59507293	NSMAF	blue	-0.96185	2.32361e-47	0.93324	9.18537e-38	-0.876851	1.73078e-27	0.816529	5.07718e-21	0.752317	2.42748e-16	0.398326	0.000191879	0.51553	6.12129e-07	0.400752	0.000173833	-0.440741	3.04575e-05	-0.321373	0.00305196	0.405419	0.000143441	0.236444	0.0313931	-0.326201	0.00261637	-0.301365	0.00562967	-0.159079	0.150869	0.0493786	0.657542	0.0615236	0.580585	-0.00785823	0.94379
L2_hg19_chr5_-_169739666	CTB-114C7.4	blue	-0.956613	3.84013e-45	0.922001	4.00226e-35	-0.880093	6.27717e-28	0.874079	4.0281e-27	0.797057	1.99661e-19	0.499996	1.48922e-06	0.550687	6.89609e-08	0.31942	0.00324581	-0.426348	5.84726e-05	-0.336284	0.00188175	0.424995	6.20757e-05	0.15623	0.158417	-0.316258	0.00358307	-0.280183	0.0103031	-0.153038	0.167203	-0.0166292	0.881387	0.0692618	0.533821	-0.0265391	0.811759
L2_hg19_chr5_-_169724734	LCP2	blue	-0.953483	6.06076e-44	0.974356	3.06259e-54	-0.925754	5.85464e-36	0.740013	1.32075e-15	0.704735	1.04446e-13	0.530162	2.54216e-07	0.552084	6.29018e-08	0.48636	3.13743e-06	-0.369289	0.00059113	-0.312564	0.00401657	0.301876	0.00554518	0.322159	0.0029769	-0.371284	0.000548947	-0.255885	0.0195495	-0.170814	0.122597	0.159201	0.150554	0.0376449	0.735454	0.015171	0.891722
L2_hg19_chr19_+_49375677	PPP1R15A	blue	-0.956472	4.36567e-45	0.94263	2.38746e-40	-0.900027	5.96966e-31	0.849906	3.00075e-24	0.746133	5.75636e-16	0.595881	2.80102e-09	0.473238	6.23918e-06	0.38689	0.000302605	-0.382501	0.000358859	-0.33896	0.00172093	0.327578	0.00250285	0.22442	0.0413846	-0.339049	0.00171582	-0.227644	0.0384764	-0.150102	0.175596	0.0532436	0.632611	0.0550055	0.621378	-0.024067	0.829014
L2_hg19_chr10_+_30723112	MAP3K8	blue	-0.965699	3.3775e-49	0.945149	4.07101e-41	-0.923838	1.58141e-35	0.833714	1.35717e-22	0.725278	8.89655e-15	0.566241	2.41666e-08	0.46961	7.5082e-06	0.416643	8.92994e-05	-0.355599	0.000970075	-0.325242	0.00269823	0.362525	0.000757096	0.261567	0.0169131	-0.341599	0.0015746	-0.225849	0.0400744	-0.157328	0.155477	0.0285292	0.797933	0.0600063	0.589971	-0.0119615	0.914531
L2_hg19_chr13_-_111318096	CARS2	blue	-0.945468	3.23498e-41	0.979632	3.01188e-58	-0.878772	9.52276e-28	0.656907	1.54162e-11	0.601678	1.79064e-09	0.619544	4.25586e-10	0.470987	7.00033e-06	0.603673	1.53184e-09	-0.443328	2.70033e-05	-0.324134	0.00279555	0.21639	0.0494305	0.445253	2.4674e-05	-0.315012	0.00372445	-0.307882	0.00463265	-0.15752	0.154967	0.28842	0.0081878	0.0273282	0.806269	0.0254659	0.819239
L2_hg19_chr17_-_3819758	P2RX1	blue	-0.937539	6.7507e-39	0.987432	1.13027e-66	-0.888555	3.85008e-29	0.663247	8.37782e-12	0.648799	3.29335e-11	0.549134	7.63539e-08	0.481498	4.06106e-06	0.568484	2.06824e-08	-0.403202	0.000157203	-0.341388	0.00158591	0.221873	0.0438098	0.418793	8.13936e-05	-0.345322	0.00138726	-0.234563	0.0328066	-0.171984	0.120019	0.306228	0.00486949	0.0292257	0.793108	0.0236729	0.831772
L2_hg19_chr21_+_30671242	BACH1	blue	-0.94517	4.01028e-41	0.955528	1.02179e-44	-0.927779	1.98933e-36	0.78015	3.55228e-18	0.777461	5.48459e-18	0.462542	1.07042e-05	0.573619	1.4417e-08	0.392681	0.000240765	-0.369413	0.000588425	-0.328954	0.00239386	0.428154	5.39639e-05	0.238483	0.029919	-0.344992	0.00140301	-0.258133	0.0184671	-0.194521	0.0780406	0.0967179	0.384398	0.0446502	0.688557	0.0365912	0.742597
L2_hg19_chr21_-_34638565	AP000295.7	blue	-0.947835	5.61893e-42	0.947354	8.07355e-42	-0.905527	6.74466e-32	0.82818	4.5514e-22	0.761766	6.17184e-17	0.569933	1.86914e-08	0.461037	1.15322e-05	0.390632	0.000261175	-0.40196	0.00016544	-0.313041	0.00395804	0.368382	0.000611258	0.208336	0.0587526	-0.344285	0.0014373	-0.288337	0.00820698	-0.178183	0.107042	0.0739249	0.506573	0.0324641	0.770781	-0.015552	0.889019
L2_hg19_chr20_+_48892857	RP11-290F20.3	blue	-0.949739	1.2946e-42	0.973546	1.06244e-53	-0.897609	1.49617e-30	0.681591	1.31702e-12	0.682846	1.15468e-12	0.46975	7.45515e-06	0.511762	7.62549e-07	0.523801	3.74378e-07	-0.395938	0.000211321	-0.33107	0.00223447	0.383244	0.000348714	0.36575	0.000673298	-0.367849	0.000623391	-0.26258	0.0164765	-0.19233	0.0815194	0.20535	0.062553	-0.00182469	0.986938	0.0996226	0.370214
L2_hg19_chr1_-_36852131	STK40	blue	-0.965475	4.37794e-49	0.948292	3.97072e-42	-0.892046	1.13908e-29	0.809743	1.91463e-20	0.690806	4.93862e-13	0.56864	2.04587e-08	0.475916	5.43497e-06	0.462591	1.06781e-05	-0.386991	0.000301419	-0.351215	0.00113167	0.288341	0.00820615	0.293725	0.00703675	-0.372468	0.000525241	-0.253176	0.0209255	-0.189551	0.0861081	0.0608922	0.584482	0.043171	0.698369	-0.0345084	0.756781
L2_hg19_chr1_+_203256838	RP11-134P9.3	blue	-0.966113	2.08169e-49	0.951555	3.02342e-43	-0.88698	6.58225e-29	0.773752	9.88957e-18	0.662925	8.64381e-12	0.528631	2.79246e-07	0.4536	1.65802e-05	0.52231	4.09475e-07	-0.426831	5.72326e-05	-0.340014	0.00166112	0.290238	0.00777593	0.300732	0.00573596	-0.325084	0.00271192	-0.284027	0.00926305	-0.163931	0.138642	0.110519	0.319904	0.0407465	0.714559	-0.0708288	0.524584
L2_hg19_chr3_+_14474005	SLC6A6	blue	-0.942661	2.337e-40	0.978513	2.57061e-57	-0.90947	1.29875e-32	0.700516	1.6877e-13	0.667334	5.61014e-12	0.577832	1.06728e-08	0.427066	5.66404e-05	0.540158	1.36138e-07	-0.398956	0.00018703	-0.35196	0.00110258	0.30879	0.00450694	0.35463	0.00100386	-0.330689	0.00226247	-0.269733	0.0136628	-0.175283	0.112969	0.236533	0.0313273	0.00720975	0.948422	0.033544	0.763376
L2_hg19_chr11_+_67051154	ADRBK1	blue	-0.937581	6.57676e-39	0.962265	1.50401e-47	-0.846283	7.31359e-24	0.717069	2.44303e-14	0.677839	1.94366e-12	0.532929	2.14297e-07	0.499544	1.52728e-06	0.5093	8.79021e-07	-0.485139	3.34874e-06	-0.360946	0.000801518	0.256318	0.0193369	0.358949	0.000861081	-0.336414	0.00187364	-0.330675	0.00226351	-0.111745	0.314531	0.246575	0.0246302	0.00236778	0.983051	-0.00145927	0.989554
L2_hg19_chr1_+_20915590	CDA	blue	-0.940891	7.73056e-40	0.977311	2.27683e-56	-0.881023	4.66786e-28	0.663474	8.19454e-12	0.638517	8.35009e-11	0.517451	5.46694e-07	0.478594	4.7288e-06	0.570002	1.86018e-08	-0.398378	0.000191475	-0.375703	0.000465147	0.278195	0.0108801	0.416468	8.99736e-05	-0.333565	0.00205889	-0.269205	0.0138554	-0.148217	0.181145	0.286706	0.0085934	0.0360506	0.74627	-0.0100017	0.928494
L2_hg19_chr6_-_41250358	TREM1	blue	-0.961116	4.95847e-47	0.96393	2.50042e-48	-0.879903	6.66747e-28	0.679348	1.66311e-12	0.643056	5.56146e-11	0.411395	0.000111684	0.508925	8.98141e-07	0.544018	1.0638e-07	-0.421876	7.11866e-05	-0.320709	0.0031167	0.320459	0.00314131	0.424336	6.39051e-05	-0.323136	0.00288589	-0.307912	0.00462843	-0.155664	0.159949	0.206648	0.0608773	0.0419348	0.706608	0.0704754	0.52666
L2_hg19_chr2_+_70142240	MXD1	blue	-0.962201	1.60908e-47	0.965981	2.43091e-49	-0.881182	4.43561e-28	0.69709	2.47701e-13	0.602031	1.74197e-09	0.532519	2.19812e-07	0.443968	2.62069e-05	0.589825	4.42798e-09	-0.430919	4.76841e-05	-0.317656	0.00343036	0.22483	0.0410053	0.412206	0.000107916	-0.300542	0.0057682	-0.293546	0.00707312	-0.157618	0.154706	0.231933	0.0348731	0.0256794	0.81775	-0.0467375	0.674799
L2_hg19_chr2_+_113885174	IL1RN	blue	-0.969545	2.94765e-51	0.926203	4.62185e-36	-0.88001	6.44462e-28	0.863574	8.33076e-26	0.713848	3.59652e-14	0.533743	2.03727e-07	0.451034	1.87562e-05	0.408303	0.000127198	-0.416256	9.07973e-05	-0.330252	0.00229493	0.321852	0.00300599	0.253547	0.0207325	-0.341331	0.00158896	-0.274116	0.012153	-0.132861	0.231157	0.00319182	0.977153	0.0939409	0.39826	-0.0896122	0.420446
L2_hg19_chr9_-_95896532	NINJ1	blue	-0.951285	3.7652e-43	0.955978	6.82668e-45	-0.891699	1.28785e-29	0.791462	5.33063e-19	0.687099	7.35972e-13	0.590319	4.26724e-09	0.415715	9.29307e-05	0.480172	4.35427e-06	-0.398767	0.000188473	-0.340651	0.00162586	0.226684	0.0393239	0.297923	0.0062294	-0.34599	0.00135589	-0.247587	0.0240285	-0.121271	0.274782	0.151145	0.17258	0.0780143	0.483281	-0.11703	0.292042
L2_hg19_chr12_+_8276463	CLEC4A	blue	-0.932706	1.25512e-37	0.970122	1.37359e-51	-0.893599	6.53593e-30	0.72231	1.28725e-14	0.718524	2.04787e-14	0.485874	3.22e-06	0.507495	9.74826e-07	0.476122	5.37732e-06	-0.449125	2.05454e-05	-0.335659	0.00192122	0.283161	0.00948904	0.329958	0.00231698	-0.325957	0.002637	-0.300582	0.00576137	-0.13641	0.218823	0.248693	0.0233849	0.0327451	0.768852	-0.00575053	0.958851
L2_hg19_chrX_+_46696477	RP2	blue	-0.942332	2.92818e-40	0.95643	4.53465e-45	-0.934098	5.53162e-38	0.77879	4.4282e-18	0.763753	4.59e-17	0.470032	7.34905e-06	0.49172	2.34983e-06	0.407871	0.000129516	-0.366492	0.000655258	-0.340647	0.00162606	0.391599	0.000251347	0.254871	0.0200551	-0.284168	0.00922656	-0.224317	0.0414813	-0.179084	0.10525	0.130726	0.238806	0.0564457	0.61226	0.023	0.836487
L2_hg19_chr15_-_58432330	ALDH1A2	blue	-0.964923	8.22663e-49	0.953723	4.93901e-44	-0.882915	2.53443e-28	0.780774	3.20846e-18	0.628766	1.95525e-10	0.651428	2.58114e-11	0.418091	8.39022e-05	0.537225	1.63857e-07	-0.432746	4.39158e-05	-0.326121	0.00262312	0.234995	0.0324776	0.350847	0.00114627	-0.32167	0.00302335	-0.298734	0.00608311	-0.155293	0.160961	0.124758	0.261114	0.0208908	0.851301	-0.0465744	0.67587
L2_hg19_chr1_-_27951425	FGR	blue	-0.938597	3.45252e-39	0.967684	3.13782e-50	-0.896949	1.91543e-30	0.753473	2.05978e-16	0.72498	9.23515e-15	0.561979	3.23843e-08	0.500215	1.47112e-06	0.433434	4.25698e-05	-0.391114	0.000256237	-0.310155	0.00432371	0.299398	0.00596571	0.357616	0.000903038	-0.328123	0.00245918	-0.263442	0.0161129	-0.103053	0.353882	0.188823	0.087343	0.026324	0.813257	0.107475	0.333493
L2_hg19_chr19_+_46010744	VASP	blue	-0.951574	2.97719e-43	0.975636	3.94671e-55	-0.915661	8.34988e-34	0.679438	1.64763e-12	0.650685	2.76589e-11	0.492566	2.244e-06	0.45353	1.66359e-05	0.561211	3.41235e-08	-0.362695	0.00075247	-0.312867	0.00397935	0.312446	0.00403109	0.37667	0.00044845	-0.342811	0.00151125	-0.252052	0.0215204	-0.15397	0.164602	0.227062	0.0389886	0.0263198	0.813286	0.0207324	0.852416
L2_hg19_chr17_-_8869023	PIK3R5	blue	-0.932186	1.69641e-37	0.982298	1.08101e-60	-0.910906	6.99682e-33	0.707136	7.91724e-14	0.69223	4.23019e-13	0.566534	2.36813e-08	0.434661	4.02629e-05	0.511014	7.96272e-07	-0.378031	0.000425874	-0.317808	0.00341405	0.240292	0.0286601	0.339672	0.0016803	-0.380251	0.000391285	-0.238301	0.0300476	-0.133503	0.228891	0.268468	0.0141276	0.0529914	0.634226	-0.00538488	0.961465
L2_hg19_chr6_-_44233284	NFKBIE	blue	-0.934995	3.23303e-38	0.961537	3.21669e-47	-0.850964	2.30362e-24	0.724671	9.59834e-15	0.66742	5.56245e-12	0.581181	8.37816e-09	0.4005	0.000175633	0.522998	3.92918e-07	-0.461947	1.10244e-05	-0.366213	0.000661992	0.230369	0.0361534	0.316821	0.0035209	-0.287534	0.00839541	-0.289468	0.00794803	-0.126844	0.253162	0.258055	0.0185035	0.0536467	0.630034	-0.0779672	0.483546
L2_hg19_chr4_+_2800781	SH3BP2	blue	-0.930972	3.39693e-37	0.950186	9.09366e-43	-0.883965	1.79816e-28	0.777217	5.70393e-18	0.751055	2.90103e-16	0.53775	1.58531e-07	0.43152	4.64123e-05	0.394601	0.000222977	-0.408033	0.000128641	-0.341037	0.0016048	0.342651	0.00151951	0.262386	0.0165597	-0.326611	0.00258209	-0.260151	0.0175398	-0.133573	0.228646	0.178877	0.105661	0.0624022	0.575182	0.0137865	0.901551
L2_hg19_chr1_-_150737226	CTSS	blue	-0.950671	6.17602e-43	0.97022	1.20545e-51	-0.899918	6.22525e-31	0.672903	3.2157e-12	0.669521	4.51511e-12	0.463215	1.03522e-05	0.555324	5.07331e-08	0.510969	7.98366e-07	-0.43873	3.34225e-05	-0.330502	0.00227626	0.321615	0.00302862	0.428376	5.34327e-05	-0.338356	0.00175611	-0.287298	0.00845135	-0.165613	0.134582	0.220958	0.0447091	0.0450909	0.685644	0.132252	0.233323
L2_hg19_chr6_+_29691210	HLA-F	blue	-0.944018	9.10064e-41	0.955707	8.70973e-45	-0.916037	7.02176e-34	0.771302	1.45073e-17	0.750503	3.13525e-16	0.518314	5.19504e-07	0.523634	3.78169e-07	0.402032	0.000164949	-0.368869	0.000600387	-0.241244	0.028016	0.342376	0.00153375	0.278479	0.010796	-0.312866	0.00397943	-0.249966	0.0226629	-0.143042	0.19703	0.129687	0.242595	0.0669797	0.547416	0.0732973	0.510198
L2_hg19_chr3_+_38180151	MYD88	blue	-0.931548	2.44716e-37	0.959178	3.42113e-46	-0.91413	1.67812e-33	0.751309	2.79916e-16	0.786979	1.14607e-18	0.447173	2.2538e-05	0.590998	4.05526e-09	0.37882	0.000413278	-0.373715	0.000501285	-0.350976	0.00114111	0.383496	0.000345332	0.255555	0.0197128	-0.287504	0.00840237	-0.226534	0.0394577	-0.137967	0.213559	0.171925	0.120147	0.0776065	0.485578	0.0577394	0.604119
L2_hg19_chr15_-_90358083	ANPEP	blue	-0.928084	1.6866e-36	0.967293	5.06948e-50	-0.858211	3.55445e-25	0.70682	8.21335e-14	0.722205	1.3041e-14	0.455502	1.51218e-05	0.526082	3.26169e-07	0.466336	8.8575e-06	-0.44109	2.9968e-05	-0.325739	0.0026555	0.292274	0.0073364	0.326613	0.00258198	-0.332379	0.00214073	-0.288519	0.0081648	-0.0950673	0.392602	0.268663	0.0140553	0.0630035	0.571498	-0.00176986	0.98733
L2_hg19_chr10_+_104154310	NFKB2	blue	-0.958533	6.37708e-46	0.959685	2.08419e-46	-0.902028	2.74088e-31	0.767346	2.66751e-17	0.656721	1.56906e-11	0.639074	7.94733e-11	0.394101	0.00022749	0.513802	6.77243e-07	-0.358974	0.000860309	-0.306326	0.00485519	0.284224	0.00921216	0.321688	0.00302167	-0.39243	0.000243176	-0.250248	0.0225056	-0.197238	0.073893	0.112285	0.312182	0.0530603	0.633784	-0.0159982	0.885856
L2_hg19_chr5_-_139971692	APBB3	blue	-0.937088	8.95727e-39	0.973535	1.07948e-53	-0.910651	7.81495e-33	0.704508	1.07196e-13	0.714696	3.25002e-14	0.522337	4.08824e-07	0.529818	2.59648e-07	0.477613	4.9769e-06	-0.381827	0.000368306	-0.312902	0.00397497	0.32702	0.00254831	0.323921	0.00281457	-0.331156	0.00222821	-0.27189	0.0129005	-0.179362	0.104703	0.206412	0.0611788	0.0444599	0.689817	0.0910298	0.413103
L2_hg19_chr12_-_10282764	CLEC7A	blue	-0.941948	3.80057e-40	0.972223	7.46934e-53	-0.92519	7.86749e-36	0.74242	9.55423e-16	0.735287	2.46883e-15	0.507061	9.99316e-07	0.528207	2.86572e-07	0.466655	8.71639e-06	-0.354874	0.000995274	-0.31959	0.00322856	0.359382	0.000847828	0.28368	0.0093529	-0.38614	0.0003116	-0.224704	0.0411215	-0.138441	0.211977	0.16246	0.142266	0.0324998	0.770536	0.00367457	0.973699
L2_hg19_chr19_+_12897225	MIR5684	blue	-0.936708	1.13461e-38	0.972426	5.57245e-53	-0.874128	3.96843e-27	0.71187	4.54898e-14	0.66362	8.0787e-12	0.600577	1.95076e-09	0.456926	1.41102e-05	0.551048	6.73466e-08	-0.431869	4.56877e-05	-0.330511	0.00227563	0.279824	0.0104053	0.316313	0.00357697	-0.320686	0.00311896	-0.304979	0.0050556	-0.154074	0.164312	0.242132	0.0274258	-0.0180169	0.87157	-0.0217781	0.845062
L2_hg19_chr4_+_15704687	BST1	blue	-0.93196	1.932e-37	0.981377	8.29076e-60	-0.877675	1.34108e-27	0.664306	7.55544e-12	0.655204	1.81146e-11	0.564052	2.81023e-08	0.518829	5.03905e-07	0.562792	3.06364e-08	-0.403997	0.000152136	-0.311868	0.00410329	0.257304	0.0188602	0.378069	0.000425257	-0.349448	0.0012034	-0.295774	0.00663176	-0.158034	0.153607	0.291395	0.00752336	0.0311244	0.779996	-0.0085515	0.93884
L2_hg19_chr17_-_62207503	ERN1	blue	-0.956053	6.37957e-45	0.941804	4.19014e-40	-0.888428	4.02113e-29	0.832666	1.71238e-22	0.700179	1.75304e-13	0.566149	2.43205e-08	0.400618	0.000174786	0.444603	2.54381e-05	-0.388463	0.000284509	-0.315025	0.00372284	0.285896	0.00879122	0.291471	0.0075071	-0.294407	0.00689947	-0.251035	0.0220712	-0.141154	0.203069	0.0919506	0.408374	0.0550411	0.621152	-0.0828005	0.456763
L2_hg19_chr14_-_94421616	ASB2	blue	-0.931334	2.76494e-37	0.965705	3.35257e-49	-0.875661	2.49346e-27	0.709386	6.09241e-14	0.737502	1.84455e-15	0.481037	4.16076e-06	0.612033	7.87181e-10	0.462915	1.05077e-05	-0.430666	4.82284e-05	-0.327955	0.00247259	0.352613	0.00107768	0.27186	0.012911	-0.328513	0.0024283	-0.289125	0.00802595	-0.155303	0.160932	0.2156	0.0502877	-0.00260588	0.981347	-0.0170894	0.878129
L2_hg19_chr3_-_72149977	RP11-398A8.3	blue	-0.95996	1.58689e-46	0.956836	3.12812e-45	-0.899315	7.8416e-31	0.758286	1.02947e-16	0.665815	6.51634e-12	0.589119	4.66807e-09	0.437211	3.58386e-05	0.506351	1.04063e-06	-0.393847	0.000229816	-0.335309	0.00194362	0.284707	0.00908894	0.29824	0.00617183	-0.383233	0.000348855	-0.28436	0.00917741	-0.20145	0.0678155	0.108943	0.326896	0.0662813	0.55161	0.0160456	0.88552
L2_hg19_chr6_-_31324955	HLA-B	blue	-0.931775	2.14906e-37	0.981333	9.11207e-60	-0.908496	1.96417e-32	0.71135	4.83724e-14	0.699942	1.80061e-13	0.557866	4.27863e-08	0.489253	2.68585e-06	0.512374	7.35942e-07	-0.355009	0.000990522	-0.318131	0.00337976	0.263617	0.0160403	0.330056	0.00230961	-0.361598	0.000782897	-0.217591	0.0481511	-0.11874	0.285	0.252139	0.0214741	0.029985	0.787857	-0.057291	0.606935
L2_hg19_chr19_-_54327567	NLRP12	blue	-0.922074	3.85868e-35	0.964037	2.22114e-48	-0.875425	2.67909e-27	0.687192	7.28656e-13	0.73242	3.58527e-15	0.440477	3.08318e-05	0.471972	6.65721e-06	0.452545	1.7444e-05	-0.414674	9.71625e-05	-0.318808	0.00330874	0.389401	0.000274187	0.332669	0.00212045	-0.329289	0.00236792	-0.283723	0.00934166	-0.159428	0.149966	0.267664	0.0144302	0.0333718	0.764555	0.100188	0.367489
L2_hg19_chr15_+_58430579	AQP9	blue	-0.973543	1.06717e-53	0.930368	4.77701e-37	-0.864629	6.21711e-26	0.815556	6.16217e-21	0.647105	3.84824e-11	0.558311	4.15244e-08	0.376561	0.000450308	0.479937	4.40821e-06	-0.438475	3.38169e-05	-0.317898	0.0034044	0.264949	0.0154939	0.331869	0.00217686	-0.370904	0.00055678	-0.299183	0.00600351	-0.106839	0.336381	0.0450904	0.685648	0.0876391	0.430791	-0.0316499	0.776378
L2_hg19_chr12_+_8666169	CLEC4D	blue	-0.96529	5.41588e-49	0.958937	4.32405e-46	-0.884186	1.67182e-28	0.714331	3.39502e-14	0.595456	2.89332e-09	0.571581	1.66494e-08	0.438669	3.35167e-05	0.578708	1.00204e-08	-0.420348	7.60855e-05	-0.319838	0.00320341	0.23452	0.0328402	0.42429	6.40357e-05	-0.33314	0.0020879	-0.298241	0.00617159	-0.162816	0.141383	0.166143	0.133322	0.066885	0.547984	0.0134281	0.904098
L2_hg19_chr19_+_859663	CFD	blue	-0.932642	1.3027e-37	0.958566	6.17766e-46	-0.88139	4.14982e-28	0.735528	2.39196e-15	0.733123	3.27342e-15	0.516229	5.87506e-07	0.520042	4.68868e-07	0.45201	1.78988e-05	-0.382451	0.000359548	-0.342925	0.00150541	0.372196	0.0005306	0.274271	0.0121023	-0.418929	8.09165e-05	-0.227122	0.0389355	-0.133427	0.22916	0.173221	0.117338	0.0493622	0.657649	-0.0652232	0.557993
L2_hg19_chr5_-_176326339	HK3	blue	-0.928585	1.28363e-36	0.942995	1.85695e-40	-0.890494	1.96753e-29	0.792572	4.39762e-19	0.805107	4.60061e-20	0.506649	1.02308e-06	0.573938	1.40946e-08	0.323765	0.00282862	-0.444889	2.50987e-05	-0.327339	0.00252228	0.423394	6.6606e-05	0.223945	0.0418282	-0.318556	0.003335	-0.32183	0.00300812	-0.178206	0.106996	0.114132	0.304241	0.0485469	0.662958	0.113494	0.306967
L2_hg19_chr3_+_122044093	CSTA	blue	-0.946547	1.47112e-41	0.95073	5.89191e-43	-0.938385	3.95325e-39	0.791583	5.22038e-19	0.77189	1.32382e-17	0.497993	1.66486e-06	0.514987	6.31903e-07	0.375808	0.000463315	-0.364065	0.000715972	-0.283582	0.00937853	0.404683	0.000147879	0.256346	0.0193233	-0.348301	0.00125218	-0.255092	0.0199442	-0.20135	0.0679539	0.0748234	0.501406	0.0709524	0.523859	0.11013	0.321619
L2_hg19_chr17_+_21188022	MAP2K3	blue	-0.947538	7.03111e-42	0.952299	1.63875e-43	-0.898642	1.01327e-30	0.779111	4.20454e-18	0.682343	1.2173e-12	0.60035	1.98547e-09	0.383927	0.000339614	0.470959	7.01034e-06	-0.383244	0.000348708	-0.332917	0.00210326	0.294941	0.00679373	0.316801	0.00352301	-0.270733	0.0133046	-0.245083	0.0255405	-0.110815	0.318601	0.154666	0.162679	0.0527283	0.635912	-0.00508843	0.963585
L2_hg19_chr14_+_103602829	TNFAIP2	blue	-0.941715	4.45101e-40	0.926061	4.98055e-36	-0.875359	2.73419e-27	0.824018	1.09941e-21	0.788611	8.69092e-19	0.526318	3.21523e-07	0.563244	2.97028e-08	0.314348	0.00380173	-0.417635	8.55704e-05	-0.32708	0.00254339	0.400639	0.000174635	0.20463	0.0634984	-0.345401	0.00138356	-0.287711	0.00835353	-0.180263	0.102942	0.0412821	0.710971	0.0699865	0.529539	0.038688	0.728404
L2_hg19_chr2_-_219232575	AC021016.6	blue	-0.951164	4.15356e-43	0.954915	1.75669e-44	-0.892706	9.0047e-30	0.774311	9.05442e-18	0.677355	2.04287e-12	0.588181	5.00627e-09	0.394254	0.000226095	0.495228	1.93957e-06	-0.379342	0.000405128	-0.309124	0.0044615	0.309091	0.00446604	0.308503	0.00454636	-0.385215	0.000323044	-0.256437	0.0192787	-0.197421	0.0736204	0.13081	0.238505	0.0194572	0.861401	-0.0252613	0.820667
L2_hg19_chr16_-_48419906	SIAH1	blue	-0.923368	2.01057e-35	0.949696	1.33915e-42	-0.870074	1.31865e-26	0.795076	2.83662e-19	0.752815	2.26181e-16	0.635711	1.06995e-10	0.440386	3.09624e-05	0.397127	0.000201426	-0.431983	4.54542e-05	-0.334675	0.00198484	0.32708	0.00254339	0.238825	0.0296774	-0.311136	0.00419625	-0.289291	0.0079882	-0.157146	0.155962	0.158809	0.151574	0.0086253	0.938313	-0.0249853	0.822594
L2_hg19_chr1_-_33430409	RNF19B	blue	-0.938963	2.72968e-39	0.935589	2.2562e-38	-0.84203	2.02147e-23	0.760815	7.10329e-17	0.709967	5.69143e-14	0.52304	3.91925e-07	0.564906	2.64991e-08	0.42595	5.95111e-05	-0.464072	9.9196e-06	-0.321713	0.0030193	0.293373	0.00710839	0.266843	0.0147451	-0.275524	0.0116998	-0.313448	0.00390882	-0.0956583	0.389653	0.162577	0.141976	0.0897336	0.419814	-0.0648314	0.560366
L2_hg19_chr11_+_10325524	ADM	blue	-0.961895	2.21874e-47	0.943583	1.23421e-40	-0.880247	5.97724e-28	0.77651	6.38649e-18	0.65969	1.1817e-11	0.599489	2.1224e-09	0.498837	1.58861e-06	0.50611	1.05498e-06	-0.419089	8.03572e-05	-0.334809	0.00197608	0.286767	0.00857866	0.281205	0.0100173	-0.319143	0.00327422	-0.272174	0.0128029	-0.154233	0.163872	0.0759476	0.49498	0.0634349	0.568862	-0.067038	0.547067
L2_hg19_chr9_-_95888797	NINJ1	blue	-0.954669	2.1794e-44	0.937573	6.61111e-39	-0.897016	1.86818e-30	0.796471	2.21605e-19	0.73552	2.39472e-15	0.488334	2.82222e-06	0.47104	6.98146e-06	0.380384	0.000389288	-0.394314	0.000225555	-0.343329	0.00148491	0.339135	0.00171085	0.312323	0.00404642	-0.320563	0.00313103	-0.251088	0.0220424	-0.065666	0.555318	0.0851675	0.443951	0.0922367	0.406911	0.0970836	0.382595
L2_hg19_chr3_+_171757408	FNDC3B	blue	-0.946968	1.07736e-41	0.950853	5.33839e-43	-0.913879	1.87865e-33	0.800674	1.04107e-19	0.725657	8.48399e-15	0.554839	5.24001e-08	0.421726	7.16528e-05	0.436153	3.76162e-05	-0.36151	0.00078538	-0.305126	0.00503334	0.335236	0.00194834	0.260628	0.0173265	-0.353609	0.00104063	-0.225992	0.0399449	-0.178493	0.106423	0.102511	0.356432	0.0229728	0.836678	-0.0121385	0.913271
L2_hg19_chr5_-_90610218	RP11-213H15.3	blue	-0.952697	1.17656e-43	0.950237	8.73276e-43	-0.949439	1.63728e-42	0.805318	4.42311e-20	0.744434	7.26641e-16	0.526933	3.09719e-07	0.49503	1.9608e-06	0.403685	0.000154107	-0.361954	0.000772903	-0.338831	0.00172843	0.366546	0.000653966	0.264184	0.0158058	-0.333529	0.0020613	-0.235636	0.0319938	-0.197397	0.0736556	0.0663226	0.551362	0.0743612	0.504061	0.0329615	0.767368
L2_hg19_chr11_+_117857108	IL10RA	blue	-0.931343	2.7515e-37	0.957914	1.14768e-45	-0.915125	1.06757e-33	0.796408	2.24114e-19	0.77338	1.04842e-17	0.554019	5.5337e-08	0.481302	4.10325e-06	0.385778	0.000316033	-0.348277	0.00125322	-0.297993	0.00621656	0.360674	0.000809394	0.230661	0.0359114	-0.410425	0.000116349	-0.231725	0.035041	-0.193345	0.0798928	0.126794	0.25335	0.0439661	0.693089	0.00531876	0.961938
L2_hg19_chr2_+_202125285	CASP8	blue	-0.935907	1.85795e-38	0.983934	2.20174e-62	-0.896244	2.48796e-30	0.655721	1.72507e-11	0.638406	8.43335e-11	0.535138	1.86759e-07	0.481526	4.05502e-06	0.589228	4.63014e-09	-0.388869	0.000279994	-0.316547	0.003551	0.238039	0.030235	0.391844	0.000248914	-0.359346	0.000848915	-0.25953	0.0178207	-0.194175	0.0785817	0.289475	0.00794649	0.0229809	0.836621	-0.0156854	0.888074
L2_hg19_chr12_-_106642737	CKAP4	blue	-0.961449	3.52392e-47	0.963391	4.51106e-48	-0.876978	1.6644e-27	0.675455	2.48165e-12	0.566288	2.4089e-08	0.610284	9.0625e-10	0.441527	2.9366e-05	0.633099	1.34465e-10	-0.419447	7.9123e-05	-0.321193	0.00306934	0.205843	0.061912	0.401687	0.000167305	-0.306709	0.00479955	-0.27661	0.0113604	-0.151868	0.170512	0.205529	0.0623202	0.056702	0.610643	-0.0505402	0.650008
L2_hg19_chr1_-_160681611	CD48	blue	-0.923855	1.56773e-35	0.930935	3.46923e-37	-0.886392	8.02662e-29	0.852389	1.60794e-24	0.850509	2.5818e-24	0.490009	2.5783e-06	0.533632	2.05141e-07	0.27301	0.0125197	-0.397173	0.000201045	-0.326178	0.00261831	0.429919	4.98728e-05	0.137599	0.214795	-0.331023	0.00223793	-0.266546	0.0148605	-0.135052	0.223488	0.059579	0.592626	0.0735085	0.508976	0.0179263	0.87221
AS1.plus	C9orf72	blue	-0.952826	1.05557e-43	0.957134	2.37641e-45	-0.872715	6.05932e-27	0.686838	7.56717e-13	0.646419	4.09755e-11	0.44768	2.2004e-05	0.503513	1.22235e-06	0.551512	6.53179e-08	-0.430941	4.76363e-05	-0.336328	0.00187903	0.314737	0.00375621	0.353606	0.00104074	-0.314654	0.00376596	-0.299893	0.0058796	-0.158335	0.152814	0.194265	0.0784413	0.0646794	0.561288	0.00209772	0.984984
L2_hg19_chr1_-_1711469	NADK	blue	-0.943642	1.18456e-40	0.981093	1.52149e-59	-0.910131	9.78417e-33	0.658789	1.28829e-11	0.614655	6.36242e-10	0.533834	2.02576e-07	0.44022	3.1201e-05	0.596087	2.75713e-09	-0.39511	0.000218466	-0.312853	0.00398105	0.184937	0.0941754	0.43227	4.48683e-05	-0.282022	0.00979344	-0.244256	0.0260577	-0.121402	0.274262	0.299496	0.00594867	0.0676995	0.54311	0.0144627	0.896748
L2_hg19_chr8_+_23398981	SLC25A37	blue	-0.967697	3.09109e-50	0.945196	3.93616e-41	-0.908625	1.86014e-32	0.798729	1.48009e-19	0.661639	9.79241e-12	0.617203	5.16387e-10	0.500181	1.4739e-06	0.486253	3.1554e-06	-0.400876	0.000172953	-0.321792	0.00301175	0.271972	0.0128724	0.305348	0.00500002	-0.341604	0.00157436	-0.278	0.0109382	-0.172238	0.119464	0.0529132	0.634727	0.0476161	0.669039	-0.0145468	0.896151
L2_hg19_chr5_+_169758522	CTB-114C7.3	blue	-0.957805	1.27184e-45	0.935147	2.95046e-38	-0.880004	6.45809e-28	0.812977	1.02395e-20	0.715168	3.07154e-14	0.550566	6.95132e-08	0.570298	1.82199e-08	0.428009	5.43138e-05	-0.418597	8.20877e-05	-0.334418	0.00200175	0.340754	0.0016202	0.246215	0.024847	-0.324389	0.00277286	-0.299832	0.00589004	-0.15598	0.159092	0.0420504	0.705836	0.0151869	0.891609	-0.0511562	0.646028
L2_hg19_chr19_+_19496651	GATAD2A	blue	-0.921654	4.75821e-35	0.968408	1.27219e-50	-0.902321	2.44167e-31	0.734737	2.65312e-15	0.75748	1.15744e-16	0.535403	1.83697e-07	0.479602	4.48625e-06	0.426816	5.72718e-05	-0.356919	0.000925716	-0.313972	0.00384611	0.389848	0.000269392	0.282438	0.00968139	-0.362973	0.000744917	-0.225176	0.040687	-0.114473	0.302785	0.208548	0.05849	-0.0238476	0.830549	0.0770016	0.488995
L2_hg19_chr19_-_54784469	LILRB2	blue	-0.926655	3.63654e-36	0.942391	2.81099e-40	-0.865386	5.03213e-26	0.746099	5.78348e-16	0.767837	2.475e-17	0.408477	0.000126274	0.513079	7.06387e-07	0.378225	0.000422747	-0.43978	3.18416e-05	-0.316601	0.00354512	0.415712	9.29407e-05	0.288674	0.00812919	-0.318971	0.00329193	-0.298056	0.00620524	-0.152124	0.169783	0.174252	0.115138	0.0921598	0.407304	0.0911207	0.412635
L2_hg19_chr11_+_63974192	FERMT3	blue	-0.932517	1.40046e-37	0.975325	6.56116e-55	-0.932895	1.12379e-37	0.713028	3.96524e-14	0.729341	5.32395e-15	0.508554	9.17494e-07	0.489259	2.68499e-06	0.472681	6.41998e-06	-0.345132	0.00139632	-0.303401	0.00529944	0.357648	0.000902014	0.297602	0.00628804	-0.359142	0.000855149	-0.238518	0.0298943	-0.202815	0.0659339	0.20927	0.0576032	0.0198958	0.858308	0.056625	0.611129
L2_hg19_chr19_+_47729530	MIR3191	blue	-0.930987	3.36826e-37	0.940503	9.99817e-40	-0.903332	1.63559e-31	0.781404	2.89443e-18	0.770211	1.71833e-17	0.533832	2.02607e-07	0.517502	5.45063e-07	0.380672	0.000385024	-0.405482	0.000143067	-0.343109	0.00149603	0.424588	6.32017e-05	0.190996	0.0836963	-0.272944	0.0125418	-0.292639	0.00725991	-0.102698	0.355549	0.112809	0.309915	0.0559102	0.615644	0.00348601	0.975048
L2_hg19_chr6_-_2842093	SERPINB1	blue	-0.938862	2.9122e-39	0.974671	1.86843e-54	-0.940148	1.26299e-39	0.717006	2.46188e-14	0.70877	6.54756e-14	0.533981	2.00728e-07	0.517992	5.29518e-07	0.498028	1.66165e-06	-0.326377	0.00260165	-0.313186	0.00394046	0.320738	0.00311382	0.291817	0.00743315	-0.356801	0.000929595	-0.205743	0.0620418	-0.187609	0.0894341	0.192513	0.081224	0.0376764	0.735241	-0.0112112	0.919874
L2_hg19_chr1_-_150552074	MCL1	blue	-0.950541	6.8572e-43	0.983216	1.27312e-61	-0.925875	5.49459e-36	0.689015	5.99261e-13	0.632381	1.43126e-10	0.584867	6.39812e-09	0.506561	1.02826e-06	0.56743	2.22549e-08	-0.336367	0.00187658	-0.301241	0.00565039	0.21959	0.0460826	0.411803	0.000109774	-0.332588	0.00212611	-0.224955	0.0408897	-0.161999	0.143417	0.226781	0.0392378	0.0120298	0.914045	0.0582702	0.600793
L2_hg19_chr3_+_182971929	B3GNT5	blue	-0.942294	3.00433e-40	0.953369	6.67926e-44	-0.897959	1.31194e-30	0.768275	2.31438e-17	0.739898	1.34128e-15	0.531172	2.38889e-07	0.555014	5.17913e-08	0.429353	5.11515e-05	-0.355071	0.000988352	-0.341352	0.00158784	0.376557	0.000450377	0.252226	0.0214273	-0.377168	0.000440077	-0.224169	0.0416191	-0.123976	0.264139	0.103727	0.350725	0.0186436	0.867142	0.0289381	0.795099
L2_hg19_chr19_+_10959090	C19orf38	blue	-0.920255	9.47548e-35	0.960706	7.51963e-47	-0.916137	6.70418e-34	0.776805	6.09295e-18	0.810092	1.79058e-20	0.504822	1.13511e-06	0.541043	1.28688e-07	0.350425	0.00116322	-0.355534	0.000972308	-0.298137	0.00619046	0.38823	0.000287118	0.240959	0.0282072	-0.384969	0.000326144	-0.231531	0.035199	-0.14281	0.197766	0.154217	0.163917	0.0396226	0.722107	0.079768	0.473471
L2_hg19_chr11_+_1874328	LSP1	blue	-0.936127	1.62366e-38	0.977453	1.77108e-56	-0.930602	4.18745e-37	0.71365	3.68255e-14	0.699761	1.83755e-13	0.527428	3.00533e-07	0.486148	3.17316e-06	0.496733	1.78513e-06	-0.359626	0.000840451	-0.338777	0.00173153	0.255173	0.0199036	0.345232	0.00139154	-0.330416	0.00228265	-0.225933	0.0399977	-0.217489	0.0482595	0.221945	0.0437395	0.0454258	0.683433	0.0433446	0.697216
L2_hg19_chr16_-_11837555	TXNDC11	blue	-0.943814	1.04997e-40	0.976113	1.79012e-55	-0.886562	7.5791e-29	0.678994	1.72513e-12	0.613507	6.98589e-10	0.603591	1.5418e-09	0.451881	1.80098e-05	0.611364	8.30826e-10	-0.420346	7.60941e-05	-0.332218	0.00215209	0.245879	0.0250513	0.37819	0.000423316	-0.325103	0.00271022	-0.2788	0.0107017	-0.157864	0.154054	0.244654	0.0258074	-0.0160251	0.885666	-0.0391227	0.725473
L2_hg19_chr17_+_8870615	CTB-41I6.2	blue	-0.97702	3.79427e-56	0.947403	7.78277e-42	-0.883173	2.33031e-28	0.738477	1.62091e-15	0.573742	1.42919e-08	0.555835	4.90285e-08	0.394789	0.000221302	0.598351	2.31729e-09	-0.429377	5.1098e-05	-0.338218	0.00176427	0.208664	0.0583461	0.38739	0.000296737	-0.320697	0.00311779	-0.287001	0.00852237	-0.154055	0.164364	0.126611	0.254042	0.0575099	0.605559	-0.0619075	0.578221
L2_hg19_chr20_-_1600654	RP4-576H24.4	blue	-0.942985	1.8691e-40	0.983536	5.87429e-62	-0.906387	4.73729e-32	0.64081	6.80644e-11	0.614525	6.43021e-10	0.518282	5.20486e-07	0.467962	8.16107e-06	0.602933	1.62331e-09	-0.408081	0.000128383	-0.325855	0.00264569	0.224586	0.0412305	0.442855	2.76057e-05	-0.329461	0.00235477	-0.285012	0.00901171	-0.183579	0.0966588	0.295969	0.00659426	0.0284938	0.798178	0.049339	0.6578
L2_hg19_chr19_+_7742814	C19orf59	blue	-0.951761	2.55377e-43	0.956572	3.98355e-45	-0.876705	1.8106e-27	0.711074	4.997e-14	0.629351	1.85951e-10	0.526516	3.17669e-07	0.360845	0.000804429	0.564036	2.81334e-08	-0.441942	2.88046e-05	-0.320015	0.00318559	0.291188	0.00756804	0.350592	0.00115649	-0.327751	0.00248888	-0.309792	0.00437176	-0.158552	0.152246	0.204262	0.0639868	0.0137787	0.901607	-0.0224848	0.8401
L2_hg19_chr15_+_75494222	C15orf39	blue	-0.933486	7.95016e-38	0.976206	1.53051e-55	-0.874276	3.79563e-27	0.672064	3.49962e-12	0.641308	6.50935e-11	0.528942	2.73986e-07	0.45378	1.64369e-05	0.560063	3.68889e-08	-0.367512	0.000631166	-0.303292	0.00531673	0.212502	0.0537665	0.404979	0.000146078	-0.369473	0.000587118	-0.254801	0.0200903	-0.200416	0.0692678	0.278012	0.0109346	0.0418656	0.70707	0.0116707	0.916601
L2_hg19_chr19_+_55401172	CTB-61M7.2	blue	-0.949012	2.28205e-42	0.93042	4.63742e-37	-0.865812	4.46462e-26	0.791963	4.88797e-19	0.735158	2.51099e-15	0.484169	3.52607e-06	0.485196	3.33863e-06	0.388936	0.000279257	-0.440329	3.10439e-05	-0.33296	0.0021003	0.374809	0.000481091	0.246785	0.0245043	-0.319232	0.00326506	-0.305268	0.00501192	-0.153238	0.166642	0.077959	0.483592	0.0644122	0.56291	0.0314285	0.777901
L2_hg19_chr22_-_30663271	OSM	blue	-0.946016	2.17274e-41	0.975734	3.36065e-55	-0.890179	2.19598e-29	0.673065	3.16349e-12	0.600443	1.97118e-09	0.590259	4.28644e-09	0.403776	0.000153532	0.614052	6.68276e-10	-0.373941	0.000497056	-0.334145	0.0020199	0.225782	0.0401344	0.399828	0.000180513	-0.337652	0.00179791	-0.236873	0.031078	-0.159211	0.150528	0.259869	0.0176668	-0.000910225	0.993484	-0.0231071	0.835736
L2_hg19_chr20_-_47894593	ZNFX1	blue	-0.924539	1.10313e-35	0.941217	6.21661e-40	-0.858931	2.93565e-25	0.768391	2.27357e-17	0.756494	1.33531e-16	0.518675	5.08532e-07	0.578917	9.87081e-09	0.382803	0.000354709	-0.418124	8.3781e-05	-0.336507	0.00186785	0.347962	0.00126691	0.249388	0.0229882	-0.333039	0.00209483	-0.273958	0.0122048	-0.125966	0.256489	0.153914	0.164755	0.0728197	0.512965	-0.0617105	0.579434
L2_hg19_chr2_+_114647707	ACTR3	blue	-0.939902	1.48435e-39	0.954188	3.31123e-44	-0.900945	4.18536e-31	0.755168	1.61627e-16	0.733032	3.31198e-15	0.436889	3.63716e-05	0.494558	2.01227e-06	0.451171	1.86333e-05	-0.356308	0.000946004	-0.278545	0.0107767	0.367701	0.000626805	0.272595	0.0126596	-0.374533	0.000486126	-0.24651	0.0246691	-0.186408	0.0915401	0.137369	0.215569	0.0361655	0.745489	-0.0112429	0.919648
L2_hg19_chr10_-_31288448	ZNF438	blue	-0.941265	6.02208e-40	0.935164	2.9201e-38	-0.896214	2.51605e-30	0.812701	1.08071e-20	0.792373	4.55201e-19	0.400084	0.00017864	0.522323	4.09145e-07	0.360009	0.00082898	-0.436279	3.74003e-05	-0.327393	0.00251783	0.434962	3.97157e-05	0.204084	0.0642239	-0.332832	0.00210912	-0.298933	0.00604785	-0.170002	0.124413	0.0693261	0.533441	0.0435534	0.695828	0.0282722	0.799715
L2_hg19_chr2_+_68592413	PLEK	blue	-0.949197	1.97729e-42	0.948695	2.91485e-42	-0.90252	2.25772e-31	0.792975	4.09979e-19	0.729398	5.28511e-15	0.495432	1.9179e-06	0.575877	1.22779e-08	0.427913	5.45456e-05	-0.38256	0.000358051	-0.326847	0.00256258	0.282764	0.00959403	0.270229	0.0134842	-0.353459	0.00104614	-0.257041	0.018986	-0.13927	0.209226	0.0973253	0.381406	0.0640506	0.565108	-0.0586268	0.598563
L2_hg19_chr1_+_209941909	TRAF3IP3	blue	-0.92814	1.63571e-36	0.951854	2.36675e-43	-0.913502	2.22545e-33	0.802239	7.82151e-20	0.784741	1.66793e-18	0.545095	9.9252e-08	0.487603	2.93538e-06	0.374571	0.000485416	-0.404325	0.000150085	-0.338879	0.00172561	0.368854	0.000600719	0.196995	0.0742571	-0.332736	0.00211579	-0.262981	0.0163066	-0.179293	0.104839	0.125246	0.25924	0.0227376	0.838327	0.0410092	0.712799
L2_hg19_chr19_+_41086225	SHKBP1	blue	-0.946773	1.24509e-41	0.95581	7.94055e-45	-0.880295	5.88751e-28	0.702373	1.36781e-13	0.636374	1.00936e-10	0.498997	1.57453e-06	0.342712	0.00151636	0.544026	1.06329e-07	-0.432024	4.53707e-05	-0.315389	0.00368119	0.300331	0.00580421	0.389066	0.000277834	-0.311349	0.00416902	-0.317146	0.00348541	-0.161862	0.14376	0.21984	0.0458293	0.0193933	0.861851	0.0208566	0.851542
L2_hg19_chr6_-_31323247	HLA-B	blue	-0.934704	3.8522e-38	0.960114	1.36237e-46	-0.889164	3.1226e-29	0.704448	1.07934e-13	0.717464	2.32926e-14	0.446535	2.32282e-05	0.54987	7.27581e-08	0.446864	2.28694e-05	-0.408092	0.000128323	-0.311456	0.0041553	0.311808	0.00411075	0.36954	0.000585667	-0.33112	0.00223079	-0.250918	0.0221352	-0.0485233	0.663112	0.222394	0.0433048	0.043415	0.696748	0.0881859	0.42791
L2_hg19_chr10_+_104155461	NFKB2	blue	-0.956917	2.90532e-45	0.946807	1.21363e-41	-0.906049	5.44403e-32	0.795938	2.43601e-19	0.698147	2.20178e-13	0.567081	2.28015e-08	0.426115	5.90785e-05	0.450707	1.90515e-05	-0.359014	0.000859084	-0.295394	0.00670525	0.315485	0.00367017	0.275833	0.0116021	-0.438623	3.35878e-05	-0.252105	0.0214923	-0.193475	0.079687	0.054581	0.624077	0.0614748	0.580886	0.0360113	0.746538
L2_hg19_chr17_+_43299253	FMNL1	blue	-0.924521	1.11307e-35	0.987477	9.76046e-67	-0.886515	7.70059e-29	0.629143	1.89301e-10	0.624875	2.72313e-10	0.557925	4.26179e-08	0.44645	2.33211e-05	0.594579	3.09332e-09	-0.398649	0.000189378	-0.360847	0.000804363	0.212014	0.0543317	0.431977	4.54661e-05	-0.305137	0.00503164	-0.263378	0.0161397	-0.126591	0.25412	0.361348	0.000789998	0.017082	0.878181	0.0146905	0.895131
L2_hg19_chr8_-_42128767	RP11-231D20.2	blue	-0.936793	1.07611e-38	0.933079	1.00919e-37	-0.860037	2.18345e-25	0.794555	3.10938e-19	0.737696	1.7978e-15	0.521701	4.24683e-07	0.4892	2.69347e-06	0.410449	0.000116234	-0.474241	5.92577e-06	-0.368281	0.000613546	0.336906	0.00184319	0.212008	0.0543385	-0.275468	0.0117174	-0.305294	0.00500808	-0.0546602	0.623573	0.127439	0.250924	0.0352488	0.751729	-0.055415	0.61878
L2_hg19_chr19_+_16254543	HSH2D	blue	-0.954112	3.53586e-44	0.966809	9.10572e-50	-0.881273	4.30764e-28	0.644384	4.93153e-11	0.560416	3.6016e-08	0.57071	1.77014e-08	0.492588	2.24133e-06	0.631252	1.57842e-10	-0.414112	9.95189e-05	-0.325547	0.00267194	0.175182	0.11318	0.451024	1.87654e-05	-0.320904	0.00309753	-0.283636	0.00936452	-0.152015	0.170092	0.251404	0.0218702	0.0942265	0.396821	-0.0159791	0.885992
L2_hg19_chr17_-_1619503	MIR22HG	blue	-0.928976	1.03554e-36	0.942613	2.41586e-40	-0.856179	6.06511e-25	0.768151	2.35894e-17	0.752891	2.2374e-16	0.514809	6.38537e-07	0.505928	1.06599e-06	0.411734	0.000110094	-0.361238	0.000793126	-0.30457	0.00511784	0.415232	9.48699e-05	0.216187	0.0496504	-0.411179	0.000112709	-0.236184	0.0315852	-0.0949841	0.393018	0.118815	0.284694	0.0410066	0.712816	-0.0529112	0.63474
L2_hg19_chr19_+_55085256	LILRA2	blue	-0.919046	1.70078e-34	0.983179	1.39369e-61	-0.901287	3.66338e-31	0.664539	7.3854e-12	0.695702	2.88932e-13	0.487369	2.97238e-06	0.5016	1.36131e-06	0.520678	4.51448e-07	-0.400031	0.000179025	-0.303366	0.00530511	0.273748	0.0122738	0.375806	0.000463352	-0.339179	0.00170833	-0.288201	0.00823873	-0.183458	0.0968828	0.317504	0.00344663	0.00456194	0.967351	0.0405216	0.716067
L2_hg19_chr1_-_155881139	RIT1	blue	-0.927852	1.91261e-36	0.957014	2.65716e-45	-0.882349	3.04611e-28	0.723188	1.15461e-14	0.747031	5.08615e-16	0.396895	0.000203322	0.544155	1.05447e-07	0.449568	2.01159e-05	-0.388061	0.000289036	-0.287698	0.00835646	0.379419	0.000403932	0.269069	0.013905	-0.36334	0.000735062	-0.265644	0.0152155	-0.127557	0.250482	0.198314	0.0723002	0.0227468	0.838262	-0.00906661	0.935164
L2_hg19_chr10_+_129845880	PTPRE	blue	-0.951276	3.79303e-43	0.972758	3.43511e-53	-0.932842	1.15897e-37	0.709085	6.31086e-14	0.651421	2.58288e-11	0.572658	1.54319e-08	0.461753	1.11312e-05	0.544645	1.02171e-07	-0.346628	0.00132651	-0.30403	0.00520106	0.313324	0.00392372	0.365117	0.000689049	-0.393993	0.000228469	-0.242257	0.0273438	-0.165149	0.135693	0.165603	0.134606	-0.000175978	0.99874	0.0734744	0.509173
L2_hg19_chr1_-_153348073	S100A12	blue	-0.947708	6.18468e-42	0.957794	1.28536e-45	-0.919031	1.71284e-34	0.715114	3.09132e-14	0.686698	7.68157e-13	0.525035	3.47509e-07	0.497632	1.69854e-06	0.481038	4.16054e-06	-0.366476	0.000655634	-0.317569	0.0034397	0.380187	0.000392238	0.33549	0.00193202	-0.340922	0.00161106	-0.249236	0.0230748	-0.213649	0.0524565	0.138666	0.211226	0.0569283	0.609218	0.115093	0.300157
L2_hg19_chr1_-_117113615	CD58	blue	-0.94279	2.13837e-40	0.957449	1.77396e-45	-0.932837	1.16273e-37	0.760752	7.16968e-17	0.711398	4.80976e-14	0.536451	1.72019e-07	0.401626	0.000167723	0.465907	9.05006e-06	-0.325006	0.00271867	-0.282006	0.00979774	0.364936	0.000693623	0.273202	0.0124552	-0.3794	0.00040423	-0.218909	0.0467787	-0.159052	0.15094	0.122572	0.269629	0.0392707	0.724476	0.0207417	0.85235
L2_hg19_chr7_-_77045449	GSAP	blue	-0.940777	8.33973e-40	0.928842	1.11465e-36	-0.856926	4.98801e-25	0.829703	3.27658e-22	0.739865	1.3471e-15	0.616214	5.60101e-10	0.515895	5.99133e-07	0.392813	0.000239496	-0.441498	2.94057e-05	-0.31559	0.00365824	0.33591	0.00190527	0.184968	0.0941177	-0.328518	0.00242787	-0.31846	0.00334513	-0.164527	0.137192	0.0407784	0.714345	0.0427809	0.700965	-0.0417289	0.707983
L2_hg19_chr3_-_32544301	CMTM6	blue	-0.934197	5.217e-38	0.977185	2.84354e-56	-0.911304	5.8837e-33	0.693183	3.81201e-13	0.675533	2.46205e-12	0.489819	2.60496e-06	0.463214	1.03529e-05	0.540487	1.3332e-07	-0.370989	0.000555012	-0.340214	0.00164995	0.246692	0.0245598	0.354508	0.0010082	-0.327832	0.00248239	-0.207362	0.0599708	-0.133455	0.229061	0.26666	0.0148162	0.0323161	0.771798	-0.0300538	0.787382
L2_hg19_chr15_+_50646440	GABPB1-AS1	blue	-0.93624	1.51412e-38	0.955924	7.16983e-45	-0.868496	2.08115e-26	0.714352	3.38647e-14	0.666746	5.94578e-12	0.540509	1.33134e-07	0.517115	5.57633e-07	0.516565	5.76014e-07	-0.418486	8.24811e-05	-0.341786	0.0015647	0.287787	0.0083355	0.319554	0.00323215	-0.219656	0.0460157	-0.30899	0.00447972	-0.203731	0.0646962	0.20951	0.0573111	0.0328438	0.768175	-0.0257004	0.817603
L2_hg19_chr19_-_44174319	PLAUR	blue	-0.969249	4.33531e-51	0.93159	2.389e-37	-0.907824	2.60711e-32	0.837071	6.37451e-23	0.670498	4.09516e-12	0.587278	5.3537e-09	0.364824	0.000696452	0.458181	1.32706e-05	-0.381604	0.000371486	-0.31628	0.00358061	0.319124	0.0032761	0.287154	0.00848578	-0.35249	0.00108232	-0.270679	0.0133238	-0.194545	0.0780027	0.00835918	0.940213	0.0430814	0.698965	-0.0362428	0.744964
L2_hg19_chr2_+_192542861	NABP1	blue	-0.954906	1.77092e-44	0.963245	5.28185e-48	-0.904517	1.01654e-31	0.689007	5.99761e-13	0.656445	1.61066e-11	0.443857	2.6343e-05	0.503261	1.23988e-06	0.545054	9.95155e-08	-0.356734	0.000931824	-0.321104	0.00307798	0.370631	0.000562449	0.355345	0.000978821	-0.402794	0.000159868	-0.240947	0.0282155	-0.154471	0.163216	0.158144	0.153317	0.0270619	0.808121	0.0307918	0.782288
L2_hg19_chr11_+_1901415	LSP1	blue	-0.923271	2.11117e-35	0.95692	2.89691e-45	-0.874374	3.68574e-27	0.66579	6.53268e-12	0.709401	6.08206e-14	0.436735	3.66278e-05	0.522641	4.0142e-07	0.448076	2.15948e-05	-0.426955	5.69203e-05	-0.335668	0.00192063	0.357157	0.000917897	0.393568	0.000232385	-0.32492	0.00272615	-0.295136	0.00675563	-0.153327	0.166391	0.261404	0.016984	0.0521458	0.639653	0.123072	0.267665
L2_hg19_chr1_-_150738250	CTSS	blue	-0.929838	6.42382e-37	0.97597	2.27161e-55	-0.923245	2.13921e-35	0.724298	1.00556e-14	0.728368	6.02513e-15	0.518014	5.28806e-07	0.518159	5.24298e-07	0.457356	1.38168e-05	-0.35808	0.000888235	-0.310116	0.00432888	0.259905	0.0176504	0.335832	0.00191019	-0.39361	0.000231998	-0.225495	0.0403952	-0.14783	0.182298	0.210538	0.0560714	0.0565777	0.611427	0.0862267	0.438284
L2_hg19_chr12_+_10124012	CLEC12A	blue	-0.947417	7.70102e-42	0.91622	6.44912e-34	-0.897098	1.81139e-30	0.856418	5.69828e-25	0.77294	1.12345e-17	0.478211	4.82439e-06	0.468222	8.05465e-06	0.319439	0.00324385	-0.412545	0.000106375	-0.32404	0.00280398	0.425701	6.01717e-05	0.259375	0.0178916	-0.299949	0.00586988	-0.277307	0.0111468	-0.165511	0.134825	0.00866416	0.938036	0.0581462	0.601569	0.0428622	0.700424
L2_hg19_chr19_-_36399196	TYROBP	blue	-0.919194	1.584e-34	0.972013	1.00888e-52	-0.916924	4.649e-34	0.726032	8.09413e-15	0.767495	2.60731e-17	0.495759	1.88365e-06	0.527008	3.08307e-07	0.42409	6.45999e-05	-0.334363	0.00200538	-0.302496	0.00544411	0.350991	0.00114054	0.266541	0.0148623	-0.415762	9.27405e-05	-0.216997	0.0487809	-0.150402	0.174723	0.210437	0.0561926	0.0436688	0.695062	0.0275828	0.8045
L2_hg19_chr1_-_153518281	S100A4	blue	-0.923099	2.30404e-35	0.961463	3.47151e-47	-0.929316	8.58372e-37	0.749189	3.76849e-16	0.780231	3.50553e-18	0.504426	1.16087e-06	0.554306	5.42898e-08	0.381669	0.000370551	-0.388801	0.000280745	-0.350107	0.00117618	0.3344	0.00200293	0.264948	0.0154942	-0.331327	0.00221579	-0.241938	0.0275541	-0.171905	0.120191	0.182892	0.0979348	0.0513774	0.6446	0.0987754	0.374318
L2_hg19_chr4_-_40632864	RBM47	blue	-0.936812	1.06358e-38	0.970175	1.27929e-51	-0.927122	2.83377e-36	0.706793	8.23902e-14	0.721519	1.41922e-14	0.457996	1.33915e-05	0.576587	1.16696e-08	0.470963	7.00896e-06	-0.327939	0.00247382	-0.309764	0.00437558	0.363254	0.000737358	0.328653	0.00241731	-0.382293	0.00036175	-0.213555	0.0525628	-0.174773	0.114037	0.176958	0.109515	0.0268001	0.809942	0.0656445	0.555448
L2_hg19_chr1_+_2488001	TNFRSF14	blue	-0.918353	2.36898e-34	0.94527	3.73178e-41	-0.847022	6.10909e-24	0.770079	1.75367e-17	0.769298	1.97814e-17	0.501059	1.40326e-06	0.501001	1.40782e-06	0.393258	0.000235284	-0.443345	2.69818e-05	-0.407362	0.000132298	0.357973	0.000891616	0.227969	0.038193	-0.331122	0.00223071	-0.245815	0.0250903	-0.0965804	0.385078	0.181003	0.101513	0.0143863	0.897291	-0.0197987	0.858992
L2_hg19_chr22_+_25003637	GGT1	blue	-0.928406	1.41509e-36	0.949987	1.06495e-42	-0.853249	1.29179e-24	0.742839	9.02736e-16	0.734918	2.59115e-15	0.420295	7.62626e-05	0.537444	1.61619e-07	0.43817	3.4295e-05	-0.432481	4.44433e-05	-0.329061	0.0023855	0.326874	0.00256031	0.299616	0.00592771	-0.344801	0.00141223	-0.309297	0.00443811	-0.181115	0.101298	0.194194	0.0785521	0.0190275	0.864432	0.012211	0.912755
L2_hg19_chr22_-_42828364	NFAM1	blue	-0.925081	8.32846e-36	0.984127	1.3519e-62	-0.911648	5.06022e-33	0.65226	2.38854e-11	0.666142	6.31047e-12	0.541256	1.26955e-07	0.475964	5.42159e-06	0.550889	6.80535e-08	-0.339279	0.00170261	-0.293534	0.00707542	0.303278	0.00531898	0.376023	0.00045957	-0.405736	0.000141564	-0.22689	0.0391408	-0.18574	0.0927289	0.281695	0.00988245	0.0199033	0.858255	0.0452099	0.684858
L2_hg19_chr11_-_10325383	RP11-351I24.1	blue	-0.935416	2.50674e-38	0.928383	1.43348e-36	-0.874089	4.01612e-27	0.810675	1.60061e-20	0.762181	5.80246e-17	0.555299	5.08168e-08	0.530181	2.53929e-07	0.37631	0.000454599	-0.440342	3.10258e-05	-0.328986	0.00239135	0.375066	0.000476468	0.15387	0.164879	-0.31562	0.0036548	-0.317792	0.00341571	-0.167118	0.131026	0.0503434	0.651283	0.0935205	0.400384	-0.0145531	0.896106
L2_hg19_chr6_-_160114272	SOD2	blue	-0.966551	1.24029e-49	0.925374	7.14748e-36	-0.90621	5.09554e-32	0.836498	7.2612e-23	0.714496	3.32874e-14	0.497273	1.73261e-06	0.479114	4.60216e-06	0.404836	0.000146945	-0.357143	0.000918375	-0.297872	0.00623871	0.349248	0.00121178	0.243212	0.0267227	-0.367494	0.000631582	-0.238864	0.0296496	-0.164201	0.137983	-0.0208347	0.851696	0.10516	0.344073	-0.0272644	0.806713
L2_hg19_chr4_+_74606285	IL8	blue	-0.972948	2.59596e-53	0.927997	1.76806e-36	-0.890282	2.11833e-29	0.818963	3.11191e-21	0.625816	2.51466e-10	0.595311	2.92541e-09	0.375975	0.000460396	0.501496	1.36928e-06	-0.396604	0.000205718	-0.326623	0.0025811	0.265351	0.0153322	0.33548	0.00193265	-0.32649	0.00259221	-0.259195	0.0179738	-0.142815	0.197751	0.0198686	0.8585	0.0814445	0.464194	-0.080499	0.469414
L2_hg19_chr1_+_111415769	CD53	blue	-0.93629	1.46862e-38	0.957979	1.07957e-45	-0.899192	8.21891e-31	0.734781	2.63793e-15	0.742569	9.36248e-16	0.437384	3.55546e-05	0.570702	1.77104e-08	0.438561	3.36833e-05	-0.372764	0.000519456	-0.341917	0.00155778	0.354694	0.00100161	0.285688	0.00884283	-0.454084	1.61969e-05	-0.234791	0.0326325	-0.143206	0.196513	0.144852	0.191365	0.0450903	0.685648	0.0299416	0.788157
L2_hg19_chr8_-_59508414	NSMAF	blue	-0.946605	1.41003e-41	0.905741	6.17954e-32	-0.878038	1.19802e-27	0.894496	4.72547e-30	0.802918	6.9035e-20	0.455216	1.5333e-05	0.49149	2.37935e-06	0.294074	0.00696629	-0.434722	4.01519e-05	-0.32003	0.00318413	0.426733	5.74822e-05	0.152714	0.168114	-0.308082	0.00460475	-0.305192	0.00502343	-0.158614	0.152084	-0.0381059	0.732335	0.0773429	0.487066	-0.0322531	0.77223
L2_hg19_chr17_+_38497676	RARA	blue	-0.924654	1.03923e-35	0.959187	3.39216e-46	-0.824738	9.45421e-22	0.686393	7.93482e-13	0.644188	5.02001e-11	0.578372	1.0266e-08	0.481963	3.96279e-06	0.549603	7.40455e-08	-0.458536	1.30422e-05	-0.366362	0.000658387	0.246346	0.0247679	0.348503	0.00124345	-0.341794	0.00156425	-0.295554	0.00667428	-0.0948543	0.393669	0.281796	0.00985484	-0.0141947	0.898652	-0.0781083	0.482753
L2_hg19_chr19_-_36399447	TYROBP	blue	-0.907727	2.71518e-32	0.95432	2.95378e-44	-0.879772	6.95003e-28	0.725481	8.673e-15	0.797588	1.81619e-19	0.432636	4.41333e-05	0.5428	1.15032e-07	0.366338	0.000658955	-0.425882	5.96914e-05	-0.324811	0.00273571	0.406339	0.00013806	0.257274	0.0188743	-0.336996	0.00183771	-0.287938	0.00830017	-0.156307	0.158209	0.225577	0.0403205	0.040862	0.713784	0.0962411	0.386758
L2_hg19_chr19_+_45504721	RELB	blue	-0.928129	1.64534e-36	0.963276	5.10952e-48	-0.875264	2.81407e-27	0.74316	8.64223e-16	0.671889	3.56157e-12	0.641875	6.18578e-11	0.396843	0.000203745	0.504251	1.17244e-06	-0.366031	0.000666403	-0.286841	0.00856102	0.24357	0.0264932	0.331978	0.00216907	-0.396509	0.000206507	-0.247554	0.0240478	-0.142023	0.200274	0.203837	0.0645538	0.0477513	0.668155	-0.0273619	0.806035
L2_hg19_chr1_-_150724292	CTSS	blue	-0.924596	1.07073e-35	0.956036	6.4804e-45	-0.882927	2.52507e-28	0.692002	4.33669e-13	0.723556	1.10298e-14	0.45236	1.76001e-05	0.560457	3.59161e-08	0.417158	8.73448e-05	-0.434491	4.05757e-05	-0.333284	0.00207804	0.339068	0.0017147	0.402687	0.000160571	-0.31724	0.00347512	-0.306665	0.0048059	-0.16351	0.139671	0.223188	0.0425438	0.0574797	0.605749	0.179621	0.104193
L2_hg19_chr14_+_35342988	RP11-73E17.2	blue	-0.940374	1.08854e-39	0.960432	9.91442e-47	-0.894615	4.52364e-30	0.722162	1.31107e-14	0.66353	8.1499e-12	0.604475	1.43825e-09	0.489116	2.70578e-06	0.508308	9.3053e-07	-0.399103	0.000185916	-0.255186	0.0198967	0.277412	0.0111151	0.335259	0.00194681	-0.391474	0.000252598	-0.278358	0.0108319	-0.104428	0.347461	0.16755	0.130018	0.0302814	0.785811	0.0253547	0.820015
L2_hg19_chr11_-_47400090	SPI1	blue	-0.927525	2.28214e-36	0.97896	1.10804e-57	-0.91928	1.51982e-34	0.696755	2.57098e-13	0.692182	4.25255e-13	0.515395	6.1698e-07	0.469981	7.36817e-06	0.506933	1.00664e-06	-0.347082	0.00130596	-0.297174	0.00636706	0.228043	0.0381291	0.361567	0.000783765	-0.394037	0.000228073	-0.227045	0.0390035	-0.130923	0.238093	0.258711	0.0181971	0.0409156	0.713425	0.0406491	0.715212
L2_hg19_chr17_+_7747518	KDM6B	blue	-0.950126	9.53681e-43	0.923917	1.51877e-35	-0.89446	4.78607e-30	0.853499	1.21197e-24	0.745506	6.27422e-16	0.530072	2.55625e-07	0.461139	1.1474e-05	0.373278	0.000509565	-0.360063	0.000827365	-0.315507	0.00366767	0.397101	0.00020163	0.216084	0.0497615	-0.347291	0.00129657	-0.250877	0.0221577	-0.202498	0.0663671	-0.00535022	0.961713	0.0554825	0.618352	-0.0554332	0.618664
L2_hg19_chr2_-_175462531	WIPF1	blue	-0.926587	3.77034e-36	0.978672	1.91067e-57	-0.912909	2.8999e-33	0.665971	6.41726e-12	0.677139	2.08873e-12	0.481189	4.12766e-06	0.428314	5.35816e-05	0.531714	2.3103e-07	-0.357059	0.000921132	-0.332993	0.00209801	0.296386	0.00651499	0.383023	0.000351696	-0.370435	0.000566566	-0.228195	0.0379969	-0.149409	0.17762	0.280134	0.0103172	0.031547	0.777086	0.0662132	0.55202
L2_hg19_chr14_-_96969068	RP11-872J21.3	blue	-0.908971	1.60661e-32	0.951991	2.11447e-43	-0.853489	1.21507e-24	0.7206	1.58908e-14	0.72862	5.8356e-15	0.582882	7.40065e-09	0.50661	1.02538e-06	0.438014	3.45417e-05	-0.448767	2.08979e-05	-0.3404	0.00163967	0.332242	0.00215037	0.252328	0.0213732	-0.284447	0.00915497	-0.304613	0.00511126	-0.166591	0.132262	0.237996	0.0302657	0.0253509	0.820042	0.0492643	0.658286
L2_hg19_chr1_+_45266048	PLK3	blue	-0.94828	4.00793e-42	0.944629	5.90488e-41	-0.918572	2.13403e-34	0.770629	1.61057e-17	0.688301	6.47062e-13	0.56571	2.50706e-08	0.409087	0.000123088	0.466491	8.78881e-06	-0.32274	0.00292245	-0.294372	0.00690648	0.391832	0.000249036	0.290463	0.0077263	-0.410815	0.000114453	-0.227282	0.038794	-0.164286	0.137778	0.0794837	0.475054	0.0392689	0.724488	-0.0298207	0.788993
L2_hg19_chr20_+_48807366	CEBPB	blue	-0.936481	1.30531e-38	0.955436	1.10875e-44	-0.878228	1.12916e-27	0.708103	7.07635e-14	0.714566	3.30102e-14	0.406422	0.000137584	0.521815	4.2179e-07	0.475233	5.6303e-06	-0.363902	0.000720221	-0.278484	0.0107946	0.412928	0.00010466	0.311406	0.0041617	-0.433259	4.29073e-05	-0.259588	0.0177941	-0.14795	0.18194	0.162257	0.142772	-0.00313404	0.977567	0.0355361	0.749772
L2_hg19_chr3_+_38178930	MYD88	blue	-0.950607	6.50287e-43	0.92162	4.83906e-35	-0.891429	1.41692e-29	0.81533	6.44436e-21	0.732106	3.73345e-15	0.524853	3.51353e-07	0.573756	1.42784e-08	0.387234	0.000298563	-0.399922	0.000179825	-0.345994	0.00135571	0.343139	0.00149454	0.2058	0.0619681	-0.240266	0.0286776	-0.24996	0.0226663	-0.127864	0.249336	0.0230333	0.836253	0.0891602	0.422803	-0.030674	0.783101
L2_hg19_chr14_-_73930330	NUMB	blue	-0.962473	1.20821e-47	0.931914	1.9841e-37	-0.920648	7.81866e-35	0.812798	1.06036e-20	0.687667	6.92542e-13	0.503011	1.25748e-06	0.38787	0.000291206	0.44532	2.45959e-05	-0.369415	0.000588384	-0.331665	0.00219143	0.324219	0.00278793	0.30381	0.00523534	-0.335416	0.00193674	-0.258654	0.0182236	-0.152629	0.168354	0.0257344	0.817366	0.0682051	0.540095	0.0387124	0.728239
L2_hg19_chr4_+_103422538	NFKB1	blue	-0.944283	7.54974e-41	0.921559	4.98791e-35	-0.898005	1.28925e-30	0.867803	2.53879e-26	0.724217	1.01582e-14	0.636198	1.02511e-10	0.384061	0.000337855	0.37481	0.000481081	-0.406406	0.000137679	-0.327237	0.00253055	0.284186	0.00922202	0.222232	0.0434608	-0.260361	0.0174454	-0.272124	0.0128203	-0.154927	0.16196	0.0398687	0.720452	0.0667211	0.548967	-0.0390674	0.725846
L2_hg19_chr10_+_70847358	SRGN	blue	-0.960016	1.50155e-46	0.956841	3.11406e-45	-0.891355	1.45441e-29	0.670942	3.91709e-12	0.549617	7.39769e-08	0.565002	2.63242e-08	0.396291	0.00020833	0.635831	1.05876e-10	-0.423508	6.62758e-05	-0.320176	0.00316948	0.229346	0.0370113	0.459215	1.26149e-05	-0.289761	0.00788213	-0.304364	0.00514937	-0.169215	0.126192	0.205079	0.0629078	0.0258492	0.816565	-0.0246649	0.824833
L2_hg19_chr16_+_50727525	NOD2	blue	-0.904599	9.83217e-32	0.945843	2.46472e-41	-0.890474	1.98131e-29	0.76049	7.45187e-17	0.836568	7.1459e-23	0.477182	5.08977e-06	0.609366	9.75516e-10	0.307997	0.00461648	-0.392296	0.000244481	-0.335196	0.00195091	0.444442	2.5631e-05	0.174268	0.115104	-0.328036	0.00246605	-0.268133	0.0142533	-0.170325	0.123688	0.15153	0.171476	0.0499718	0.653691	0.0671851	0.546186
L2_hg19_chr12_+_69742160	LYZ	blue	-0.909643	1.20599e-32	0.933364	8.54034e-38	-0.901669	3.15482e-31	0.822222	1.59691e-21	0.859844	2.29964e-25	0.502122	1.32199e-06	0.569619	1.91073e-08	0.256119	0.0194342	-0.36639	0.000657712	-0.323121	0.00288731	0.449717	1.99742e-05	0.144333	0.192978	-0.341205	0.00159575	-0.231178	0.0354865	-0.176814	0.10981	0.0841854	0.449242	0.0727095	0.513605	0.0786704	0.479599
L2_hg19_chr12_-_121476779	OASL	blue	-0.946253	1.82704e-41	0.914362	1.51105e-33	-0.864186	7.03127e-26	0.830741	2.61385e-22	0.715831	2.83639e-14	0.575541	1.25758e-08	0.512822	7.17006e-07	0.373759	0.000500463	-0.391151	0.000255859	-0.302913	0.00537698	0.288457	0.0081791	0.242239	0.0273552	-0.343637	0.00146939	-0.260998	0.0171623	-0.127503	0.250686	0.0200487	0.85723	0.152846	0.167743	-0.0727777	0.513209
L2_hg19_chr12_-_14720675	PLBD1	blue	-0.92388	1.54803e-35	0.972946	2.60491e-53	-0.930452	4.55559e-37	0.696209	2.73147e-13	0.711672	4.65658e-14	0.543972	1.06699e-07	0.528729	2.77576e-07	0.481208	4.12359e-06	-0.290598	0.00769654	-0.291961	0.00740258	0.33824	0.00176292	0.322321	0.00296166	-0.385976	0.000313601	-0.143894	0.194349	-0.137674	0.214544	0.210152	0.0565338	0.037995	0.733085	0.0521691	0.639503
L2_hg19_chr2_+_238600975	LRRFIP1	blue	-0.924722	1.00313e-35	0.968318	1.42453e-50	-0.925887	5.45984e-36	0.722416	1.27041e-14	0.734777	2.63914e-15	0.493869	2.08975e-06	0.482447	3.86288e-06	0.452143	1.77845e-05	-0.300711	0.00573958	-0.332456	0.00213532	0.357985	0.000891238	0.305267	0.00501208	-0.364458	0.000705802	-0.16781	0.129416	-0.230301	0.0362099	0.195057	0.0772085	0.0198956	0.85831	0.0756013	0.496955
L2_hg19_chr10_+_60094765	UBE2D1	blue	-0.944481	6.5606e-41	0.919391	1.44093e-34	-0.851842	1.84641e-24	0.819919	2.56243e-21	0.707949	7.20406e-14	0.548849	7.77855e-08	0.529407	2.66284e-07	0.399219	0.000185044	-0.427861	5.46717e-05	-0.316749	0.00352878	0.32103	0.00308519	0.258702	0.0182012	-0.348123	0.00125987	-0.316287	0.00357987	-0.180139	0.103183	0.0436568	0.695141	0.0511364	0.646155	-0.0157806	0.887399
L2_hg19_chr6_-_30712323	IER3	blue	-0.938064	4.84685e-39	0.925307	7.40064e-36	-0.872001	7.49002e-27	0.855366	7.49392e-25	0.775288	7.75836e-18	0.521594	4.27423e-07	0.468216	8.05716e-06	0.343951	0.00145377	-0.354551	0.00100667	-0.324794	0.00273714	0.349481	0.00120204	0.185001	0.0940584	-0.418061	8.40126e-05	-0.217209	0.0485557	-0.122375	0.270406	0.0255634	0.818559	0.0642236	0.564056	-0.056187	0.613893
L2_hg19_chr19_+_6887589	EMR1	blue	-0.944287	7.52645e-41	0.946189	1.91443e-41	-0.921442	5.28495e-35	0.725894	8.23473e-15	0.720234	1.66212e-14	0.440579	3.06873e-05	0.568467	2.07064e-08	0.421376	7.27554e-05	-0.416949	8.8133e-05	-0.329104	0.0023822	0.341583	0.00157548	0.324006	0.00280694	-0.344629	0.00142057	-0.279659	0.0104527	-0.184761	0.0944941	0.11647	0.294374	0.121749	0.272881	0.127888	0.249247
L2_hg19_chr1_+_37940180	ZC3H12A	blue	-0.95416	3.39336e-44	0.926318	4.349e-36	-0.913305	2.43096e-33	0.821849	1.72495e-21	0.69144	4.61026e-13	0.562966	3.0274e-08	0.394236	0.000226266	0.433594	4.22623e-05	-0.357417	0.000909458	-0.343629	0.00146982	0.328792	0.00240646	0.25028	0.0224877	-0.272313	0.0127554	-0.219318	0.0463599	-0.117742	0.289096	0.0414225	0.710032	0.0894661	0.421207	-0.0677505	0.542806
L2_hg19_chr6_-_31322965	HLA-B	blue	-0.930689	3.98547e-37	0.95073	5.89411e-43	-0.920516	8.34008e-35	0.737264	1.90352e-15	0.758818	9.52444e-17	0.420663	7.50501e-05	0.572833	1.52424e-08	0.394238	0.000226244	-0.402482	0.000161935	-0.326018	0.00263181	0.396533	0.000206315	0.320809	0.00310679	-0.319285	0.00325957	-0.277063	0.0112211	-0.178055	0.107298	0.152963	0.167413	0.0473489	0.670789	0.0918883	0.408693
L2_hg19_chr6_+_138188395	TNFAIP3	blue	-0.958368	7.4643e-46	0.93314	9.73796e-38	-0.890926	1.69099e-29	0.810542	1.64229e-20	0.634926	1.14626e-10	0.65262	2.30942e-11	0.36694	0.000644561	0.492226	2.28591e-06	-0.367137	0.000639921	-0.311832	0.00410777	0.241777	0.0276603	0.314729	0.00375717	-0.348973	0.0012234	-0.240697	0.0283843	-0.174138	0.11538	0.0552603	0.61976	0.0766648	0.490904	-0.0932123	0.401945
L2_hg19_chr22_-_32034503	PISD	blue	-0.927427	2.40522e-36	0.94916	2.03498e-42	-0.898861	9.3235e-31	0.737192	1.92176e-15	0.752402	2.3984e-16	0.404847	0.000146878	0.503248	1.24079e-06	0.412628	0.000106001	-0.433705	4.20493e-05	-0.335376	0.00193934	0.399327	0.000184235	0.290217	0.00778053	-0.321311	0.00305795	-0.315593	0.00365797	-0.122412	0.270259	0.176684	0.110076	0.00800282	0.942757	0.110301	0.320863
L2_hg19_chr19_+_2270291	OAZ1	blue	-0.905792	6.05104e-32	0.946704	1.30978e-41	-0.868652	1.99028e-26	0.721592	1.40661e-14	0.777615	5.3506e-18	0.450537	1.92068e-05	0.497152	1.74429e-06	0.370666	0.000561709	-0.393279	0.00023509	-0.280497	0.0102147	0.399539	0.00018265	0.276353	0.0114397	-0.336272	0.0018825	-0.276723	0.0113255	-0.176772	0.109895	0.22104	0.0446285	0.0667857	0.54858	0.0893425	0.421852
L2_hg19_chr6_-_41249048	TREM1	blue	-0.956218	5.4978e-45	0.966801	9.1955e-50	-0.875754	2.42356e-27	0.616654	5.40252e-10	0.544685	1.0191e-07	0.485865	3.22159e-06	0.440121	3.13436e-05	0.642674	5.75648e-11	-0.426544	5.79672e-05	-0.336171	0.00188884	0.210026	0.0566858	0.534874	1.89867e-07	-0.311935	0.00409487	-0.280734	0.010148	-0.155538	0.160291	0.275124	0.011827	0.0279581	0.801894	0.0834614	0.453165
L2_hg19_chr1_-_183560045	NCF2	blue	-0.917195	4.09359e-34	0.918033	2.75779e-34	-0.878617	9.99743e-28	0.829259	3.60722e-22	0.856083	6.2179e-25	0.435129	3.94148e-05	0.546969	8.7918e-08	0.249306	0.0230352	-0.416881	8.83917e-05	-0.332416	0.00213814	0.512226	7.42286e-07	0.132771	0.231477	-0.333133	0.00208839	-0.277072	0.0112185	-0.163493	0.139713	0.0439608	0.693124	0.0830054	0.455646	0.0724331	0.515211
L2_hg19_chr17_+_38474496	RARA	blue	-0.903056	1.82507e-31	0.954241	3.16356e-44	-0.838262	4.855e-23	0.736914	1.99357e-15	0.768288	2.30989e-17	0.465158	9.39605e-06	0.543572	1.09472e-07	0.406996	0.000134336	-0.437931	3.46742e-05	-0.380135	0.000393016	0.305457	0.00498368	0.25784	0.0186051	-0.362898	0.000746945	-0.24702	0.0243642	-0.122275	0.2708	0.260304	0.0174708	0.0125537	0.910316	-0.0563594	0.612805
L2_hg19_chr22_-_30662839	OSM	blue	-0.958904	4.4617e-46	0.941363	5.64017e-40	-0.895682	3.06127e-30	0.764685	3.99111e-17	0.630376	1.70258e-10	0.563957	2.82853e-08	0.368053	0.000618733	0.529933	2.57816e-07	-0.374807	0.000481139	-0.308417	0.00455815	0.319475	0.00324021	0.33724	0.00182279	-0.328018	0.00246755	-0.267379	0.0145388	-0.144329	0.192988	0.0999028	0.368863	-0.00664691	0.952444	-0.0671768	0.546236
L2_hg19_chr7_+_99971109	PILRA	blue	-0.943752	1.09699e-40	0.96392	2.52636e-48	-0.918093	2.68009e-34	0.735285	2.46938e-15	0.65288	2.25394e-11	0.548834	7.78613e-08	0.396119	0.00020978	0.518917	5.0129e-07	-0.333832	0.00204086	-0.311112	0.00419926	0.214307	0.0517163	0.375336	0.000471634	-0.376504	0.000451279	-0.220414	0.0452516	-0.180232	0.103002	0.181526	0.100512	0.0717497	0.519193	0.00432338	0.969057
L2_hg19_chr4_-_80994382	ANTXR2	blue	-0.913519	2.20846e-33	0.954287	3.03848e-44	-0.875718	2.45012e-27	0.74931	3.7058e-16	0.778751	4.45624e-18	0.451557	1.82924e-05	0.558528	4.09218e-08	0.391394	0.0002534	-0.353245	0.00105402	-0.328864	0.00240084	0.326033	0.00263054	0.251953	0.0215737	-0.408131	0.000128118	-0.209054	0.0578666	-0.0901305	0.417753	0.177923	0.107564	0.0596423	0.592232	-0.00194096	0.986106
L2_hg19_chr19_-_36391441	NFKBID	blue	-0.943669	1.16219e-40	0.954294	3.01985e-44	-0.885963	9.26851e-29	0.749769	3.47532e-16	0.617514	5.03363e-10	0.629471	1.84046e-10	0.384082	0.000337578	0.549263	7.57076e-08	-0.389471	0.000273437	-0.32852	0.00242771	0.177087	0.109254	0.373472	0.000505869	-0.259477	0.0178448	-0.247011	0.0243695	-0.1345	0.225401	0.206236	0.0614045	0.0151621	0.891785	-0.0807473	0.46804
L2_hg19_chr1_-_114414333	PTPN22	blue	-0.921057	6.39268e-35	0.975694	3.58775e-55	-0.922634	2.91361e-35	0.696935	2.52007e-13	0.683293	1.10166e-12	0.571794	1.64018e-08	0.425067	6.18788e-05	0.514585	6.46942e-07	-0.339625	0.00168296	-0.31075	0.00424601	0.282086	0.00977616	0.361703	0.000779943	-0.327487	0.00251024	-0.206297	0.0613265	-0.178732	0.105947	0.255411	0.0197846	0.0198741	0.858461	0.0288972	0.795383
L2_hg19_chr15_+_45003714	B2M	blue	-0.937857	5.52521e-39	0.972635	4.11122e-53	-0.92256	3.02419e-35	0.671535	3.69059e-12	0.659952	1.15225e-11	0.474457	5.86019e-06	0.509261	8.80979e-07	0.554704	5.28716e-08	-0.332009	0.00216689	-0.318165	0.0033761	0.295897	0.00660811	0.373699	0.000501589	-0.387718	0.000292946	-0.201948	0.0671236	-0.152106	0.169834	0.220379	0.0452858	0.0330207	0.766962	-0.0131276	0.906234
L2_hg19_chr1_+_28209396	THEMIS2	blue	-0.927249	2.64697e-36	0.960588	8.4686e-47	-0.874202	3.88092e-27	0.661298	1.01205e-11	0.650934	2.70249e-11	0.5574	4.41493e-08	0.513516	6.88634e-07	0.503592	1.2169e-06	-0.421093	7.36602e-05	-0.328857	0.00240134	0.296125	0.00656446	0.435986	3.79045e-05	-0.351762	0.00111024	-0.2767	0.0113325	-0.171887	0.120231	0.253589	0.0207107	0.0171217	0.8779	0.113431	0.307241
L2_hg19_chr10_+_51572443	NCOA4	blue	-0.92624	4.53176e-36	0.95112	4.30353e-43	-0.8815	4.00566e-28	0.764785	3.93143e-17	0.716079	2.75316e-14	0.50188	1.3401e-06	0.459093	1.26909e-05	0.442041	2.86732e-05	-0.332231	0.00215117	-0.2828	0.00958443	0.239227	0.0293958	0.322599	0.00293563	-0.403122	0.000157722	-0.215895	0.049966	-0.0935638	0.400165	0.175547	0.11242	0.0809734	0.46679	-0.0778623	0.484137
L2_hg19_chr8_-_37757014	RAB11FIP1	blue	-0.921983	4.03777e-35	0.965215	5.89732e-49	-0.874311	3.75605e-27	0.679072	1.71127e-12	0.668485	5.00526e-12	0.497717	1.6905e-06	0.506496	1.03204e-06	0.523837	3.73573e-07	-0.340512	0.00163348	-0.402152	0.000164143	0.275713	0.0116398	0.374661	0.000483793	-0.278544	0.0107769	-0.135212	0.222934	-0.1956	0.0763715	0.274703	0.011962	0.0278603	0.802573	-0.00922577	0.934028
L2_hg19_chr17_-_27309387	SEZ6	blue	-0.947966	5.08824e-42	0.92902	1.01072e-36	-0.868575	2.03469e-26	0.803191	6.56419e-20	0.714081	3.49795e-14	0.458358	1.31561e-05	0.502119	1.32221e-06	0.447339	2.23613e-05	-0.435833	3.81707e-05	-0.32772	0.00249137	0.368231	0.000614675	0.231615	0.0351307	-0.302502	0.00544313	-0.299959	0.00586823	-0.152614	0.168394	0.0708007	0.524749	-0.0157187	0.887838	-0.0491887	0.658778
L2_hg19_chr6_-_11382538	NEDD9	blue	-0.945468	3.23451e-41	0.975191	8.14331e-55	-0.901121	3.90803e-31	0.649138	3.19187e-11	0.564194	2.78295e-08	0.56915	1.97436e-08	0.410917	0.000113964	0.647077	3.85791e-11	-0.40083	0.00017328	-0.331154	0.00222834	0.156643	0.157306	0.454466	1.59007e-05	-0.313579	0.00389301	-0.267637	0.0144404	-0.190872	0.083901	0.276982	0.0112458	0.0240717	0.828981	-0.000817073	0.994151
L2_hg19_chr11_-_118095725	AMICA1	blue	-0.935394	2.53935e-38	0.982298	1.08123e-60	-0.901121	3.90857e-31	0.636291	1.01674e-10	0.587103	5.42362e-09	0.582266	7.74162e-09	0.453931	1.63172e-05	0.627097	2.25502e-10	-0.366178	0.000662837	-0.329792	0.00232957	0.170055	0.124293	0.465363	9.30013e-06	-0.315629	0.0036538	-0.231433	0.0352783	-0.134792	0.224388	0.302622	0.00542367	0.000195206	0.998603	0.0404408	0.716609
L2_hg19_chr1_+_12227047	TNFRSF1B	blue	-0.942271	3.05146e-40	0.949464	1.60576e-42	-0.93658	1.2279e-38	0.731095	4.25304e-15	0.720469	1.61476e-14	0.449479	2.0202e-05	0.467343	8.42007e-06	0.44923	2.04428e-05	-0.336348	0.00187775	-0.309654	0.00439023	0.458497	1.30671e-05	0.281288	0.00999416	-0.369839	0.000579222	-0.221467	0.0442075	-0.168687	0.127395	0.107962	0.331294	0.0288313	0.795839	0.080165	0.471265
L2_hg19_chr2_-_197036301	STK17B	blue	-0.954381	2.80093e-44	0.95569	8.83841e-45	-0.859439	2.56313e-25	0.689177	5.88927e-13	0.534791	1.90855e-07	0.64355	5.31871e-11	0.390299	0.00026464	0.64089	6.75734e-11	-0.433148	4.31232e-05	-0.31949	0.00323871	0.133522	0.228826	0.469109	7.70143e-06	-0.307498	0.00468676	-0.296433	0.00650602	-0.150744	0.173735	0.209949	0.056779	0.0158437	0.886952	-0.0236071	0.832233
L2_hg19_chr12_+_62653878	USP15	blue	-0.934975	3.27267e-38	0.952969	9.36585e-44	-0.838848	4.24264e-23	0.686936	7.48892e-13	0.616749	5.36033e-10	0.52576	3.32585e-07	0.468247	8.04443e-06	0.562717	3.0794e-08	-0.442002	2.87247e-05	-0.317083	0.0034922	0.244608	0.0258364	0.41365	0.000101498	-0.330728	0.00225954	-0.325752	0.00265443	-0.180069	0.103319	0.241106	0.0281084	-0.00761197	0.945549	0.0305214	0.784154
L2_hg19_chr1_+_17634691	PADI4	blue	-0.937673	6.20807e-39	0.976335	1.23074e-55	-0.88926	3.021e-29	0.630989	1.61477e-10	0.557477	4.39224e-08	0.611602	8.1506e-10	0.380351	0.00038978	0.641228	6.55582e-11	-0.406148	0.000139161	-0.345703	0.00136929	0.17308	0.117641	0.503196	1.24444e-06	-0.330982	0.00224087	-0.279071	0.0106225	-0.163596	0.139459	0.313069	0.00395464	-0.00662266	0.952617	0.0507838	0.648433
L2_hg19_chr10_+_70847860	SRGN	blue	-0.960738	7.28394e-47	0.945178	3.98886e-41	-0.929738	6.79418e-37	0.731558	4.0071e-15	0.643544	5.32186e-11	0.518263	5.21077e-07	0.426786	5.7347e-05	0.518493	5.14052e-07	-0.337475	0.00180857	-0.308521	0.00454388	0.386544	0.000306734	0.338085	0.00177213	-0.374274	0.000490871	-0.233778	0.0334126	-0.202576	0.0662604	0.0679926	0.541361	0.0457492	0.6813	0.04042	0.716749
L2_hg19_chr1_-_159893523	TAGLN2	blue	-0.931345	2.74809e-37	0.974492	2.47574e-54	-0.877585	1.37904e-27	0.645919	4.28873e-11	0.581579	8.13893e-09	0.637463	9.16783e-11	0.447538	2.21521e-05	0.629171	1.88846e-10	-0.367862	0.000623088	-0.331453	0.00220668	0.167087	0.131099	0.417911	8.45567e-05	-0.323888	0.0028176	-0.241498	0.0278461	-0.175548	0.112419	0.285879	0.00879558	0.0161634	0.884686	-0.0302324	0.786149
L2_hg19_chr22_+_39348745	APOBEC3A	blue	-0.951897	2.28394e-43	0.967754	2.87803e-50	-0.883555	2.05679e-28	0.612361	7.66554e-10	0.53219	2.24332e-07	0.536537	1.711e-07	0.422487	6.93097e-05	0.669825	4.38042e-12	-0.448137	2.15318e-05	-0.335585	0.00192593	0.178245	0.106918	0.492664	2.23205e-06	-0.324142	0.00279486	-0.307052	0.00475019	-0.161434	0.144837	0.283486	0.00940362	0.0410155	0.712756	0.0286923	0.796802
S4.minus	C9orf72	blue	-0.929373	8.31981e-37	0.946295	1.77169e-41	-0.861117	1.63152e-25	0.707642	7.46583e-14	0.692072	4.30356e-13	0.418532	8.23192e-05	0.454894	1.55748e-05	0.482508	3.85037e-06	-0.439571	3.21511e-05	-0.335384	0.00193881	0.347022	0.00130866	0.337257	0.00182176	-0.292173	0.00735773	-0.29518	0.00674698	-0.153513	0.165872	0.202557	0.0662866	0.0459756	0.679809	0.0444655	0.68978
L2_hg19_chr10_+_43633892	CSGALNACT2	blue	-0.903326	1.63939e-31	0.930928	3.48345e-37	-0.886426	7.93518e-29	0.811328	1.41089e-20	0.838333	4.7767e-23	0.481052	4.15746e-06	0.521292	4.35201e-07	0.298024	0.00621099	-0.368052	0.000618739	-0.306237	0.0048682	0.476777	5.19777e-06	0.134949	0.223844	-0.292073	0.00737872	-0.232582	0.0343532	-0.177583	0.108249	0.121509	0.273836	0.0275948	0.804417	-0.0135551	0.903196
L2_hg19_chr5_-_169685141	LCP2	blue	-0.949426	1.65365e-42	0.96418	1.89544e-48	-0.900732	4.54592e-31	0.662465	9.03893e-12	0.611893	7.96124e-10	0.52821	2.8652e-07	0.517278	5.52309e-07	0.549755	7.33129e-08	-0.422937	6.79547e-05	-0.339021	0.00171743	0.235149	0.0323612	0.471443	6.83972e-06	-0.363049	0.000742879	-0.275274	0.011779	-0.130207	0.240694	0.20535	0.0625531	0.0235214	0.832833	0.140584	0.20492
L2_hg19_chr17_+_7757288	TMEM88	blue	-0.962929	7.43201e-48	0.912774	3.07997e-33	-0.898012	1.28589e-30	0.812421	1.14127e-20	0.706552	8.47135e-14	0.483117	3.72844e-06	0.469801	7.43565e-06	0.377374	0.000436641	-0.436504	3.70167e-05	-0.346876	0.00131525	0.401076	0.000171541	0.303123	0.00534351	-0.228409	0.037812	-0.303013	0.00536105	-0.20034	0.069376	-0.00297094	0.978734	0.0437465	0.694546	0.176881	0.109673
L2_hg19_chr20_+_30640044	HCK	blue	-0.940604	9.35129e-40	0.95102	4.66518e-43	-0.934107	5.50518e-38	0.737501	1.84478e-15	0.695515	2.94975e-13	0.518406	5.16703e-07	0.436454	3.71021e-05	0.463788	1.00611e-05	-0.341579	0.00157568	-0.305281	0.00501005	0.346681	0.00132407	0.296382	0.00651563	-0.377393	0.000436332	-0.23569	0.0319536	-0.19946	0.070635	0.124314	0.26283	0.0632539	0.569967	0.0495619	0.656352
L2_hg19_chr10_+_51575822	NCOA4	blue	-0.931966	1.92563e-37	0.911508	5.38186e-33	-0.849194	3.58167e-24	0.8157	5.98773e-21	0.732094	3.73958e-15	0.580344	8.90291e-09	0.54685	8.86008e-08	0.363336	0.000735189	-0.426414	5.83017e-05	-0.298961	0.00604283	0.326573	0.00258524	0.230919	0.0356987	-0.310974	0.00421698	-0.28708	0.00850361	-0.150914	0.173243	0.0379081	0.733673	0.101173	0.362775	-0.0656742	0.555269
L2_hg19_chr19_-_44160783	PLAUR	blue	-0.964052	2.18422e-48	0.907855	2.57339e-32	-0.865713	4.58974e-26	0.862546	1.10538e-25	0.677566	1.9991e-12	0.537665	1.59379e-07	0.349279	0.00121049	0.400191	0.000177861	-0.436651	3.67692e-05	-0.327589	0.002502	0.308125	0.00459873	0.311627	0.00413369	-0.320206	0.00316647	-0.294553	0.00687046	-0.153502	0.165902	-0.00587337	0.957973	0.050539	0.650017	0.0047548	0.965971
L2_hg19_chr22_-_18257219	BID	blue	-0.922911	2.5337e-35	0.922402	3.27518e-35	-0.807145	3.13873e-20	0.760953	6.96062e-17	0.689017	5.99108e-13	0.505819	1.07262e-06	0.414493	9.79135e-05	0.454749	1.56843e-05	-0.471163	6.938e-06	-0.316166	0.00359339	0.271754	0.0129475	0.247019	0.0243646	-0.34703	0.00130828	-0.32883	0.0024035	-0.121616	0.273411	0.174179	0.115293	0.07106	0.523228	-0.163693	0.139224
L2_hg19_chr1_-_156933519	ARHGEF11	blue	-0.932252	1.63264e-37	0.926297	4.3972e-36	-0.870684	1.10358e-26	0.749215	3.75522e-16	0.741917	1.0226e-15	0.361059	0.000798254	0.545957	9.3878e-08	0.39224	0.00024503	-0.418569	8.21885e-05	-0.315447	0.00367453	0.398448	0.000190932	0.286347	0.00868079	-0.322449	0.0029496	-0.297681	0.00627357	-0.16118	0.14548	0.108573	0.328552	0.113465	0.307094	0.0539802	0.627905
L2_hg19_chr12_-_123187900	HCAR2	blue	-0.943122	1.70018e-40	0.924758	9.84614e-36	-0.888232	4.30112e-29	0.798159	1.63961e-19	0.760339	7.61981e-17	0.427372	5.58754e-05	0.638699	8.21652e-11	0.367993	0.0006201	-0.405695	0.000141805	-0.311368	0.00416655	0.39934	0.000184135	0.217282	0.0484782	-0.32935	0.00236329	-0.269805	0.0136367	-0.164653	0.136887	0.0306509	0.78326	0.0871768	0.433236	0.0408647	0.713767
L2_hg19_chr8_+_126442601	TRIB1	blue	-0.91792	2.90899e-34	0.963098	6.19364e-48	-0.848282	4.48654e-24	0.670279	4.18614e-12	0.671773	3.60349e-12	0.515203	6.23984e-07	0.622596	3.29923e-10	0.525623	3.35369e-07	-0.386611	0.000305932	-0.314489	0.0037852	0.264315	0.015752	0.35349	0.00104498	-0.322613	0.00293431	-0.259969	0.0176214	-0.08752	0.43142	0.268457	0.0141318	-0.0032074	0.977042	-0.036493	0.743264
L2_hg19_chr17_+_36858722	CTB-58E17.1	blue	-0.954025	3.81167e-44	0.916337	6.1088e-34	-0.864563	6.33202e-26	0.824631	9.66807e-22	0.67256	3.32872e-12	0.550867	6.81502e-08	0.464263	9.82565e-06	0.444746	2.52682e-05	-0.459462	1.24626e-05	-0.337338	0.00181683	0.247504	0.0240771	0.258332	0.0183736	-0.284339	0.00918275	-0.314668	0.00376424	-0.204925	0.0631101	0.0453212	0.684123	0.0841618	0.44937	-0.0792528	0.476342
L2_hg19_chr20_-_52492162	SUMO1P1	blue	-0.969731	2.30868e-51	0.925322	7.3439e-36	-0.870028	1.33637e-26	0.752624	2.32409e-16	0.61062	8.82158e-10	0.47055	7.15806e-06	0.499641	1.51899e-06	0.545173	9.87533e-08	-0.43403	4.1434e-05	-0.321359	0.00305334	0.299709	0.00591148	0.333586	0.00205743	-0.336487	0.00186909	-0.281919	0.00982131	-0.160488	0.147237	0.0550226	0.62127	0.0491958	0.658731	-0.0614889	0.580799
L2_hg19_chr2_-_208394320	AC007879.5	blue	-0.935593	2.25013e-38	0.945668	2.79911e-41	-0.859024	2.86401e-25	0.748005	4.44411e-16	0.618862	4.50336e-10	0.654565	1.92406e-11	0.399555	0.000182531	0.542552	1.1687e-07	-0.372087	0.000532765	-0.327596	0.00250138	0.190411	0.0846653	0.33399	0.00203026	-0.336278	0.00188215	-0.246928	0.0244185	-0.11874	0.285	0.173599	0.116528	0.04081	0.714133	-0.147308	0.183865
L2_hg19_chr15_+_45722808	C15orf48	blue	-0.933978	5.94372e-38	0.89362	6.48665e-30	-0.868072	2.35098e-26	0.902034	2.73415e-31	0.828233	4.49919e-22	0.471202	6.92408e-06	0.475909	5.43705e-06	0.24465	0.0258103	-0.405278	0.000144279	-0.32351	0.00285171	0.459306	1.25586e-05	0.0990587	0.372942	-0.318379	0.0033536	-0.259233	0.0179563	-0.152415	0.168959	-0.0581736	0.601397	0.09772	0.379469	-0.0242119	0.828
L2_hg19_chr19_+_13972849	NANOS3	blue	-0.910734	7.53783e-33	0.942386	2.82111e-40	-0.864953	5.67978e-26	0.784875	1.63093e-18	0.728091	6.24122e-15	0.644035	5.09026e-11	0.395935	0.000211341	0.426709	5.75448e-05	-0.374735	0.000482448	-0.322445	0.00294998	0.329882	0.00232271	0.228715	0.0375491	-0.309731	0.00437989	-0.245734	0.0251397	-0.163875	0.138778	0.171127	0.121903	-0.0333268	0.764864	-0.0439415	0.693252
L2_hg19_chr19_+_54371136	MYADM	blue	-0.908267	2.16369e-32	0.936801	1.07069e-38	-0.854379	9.67002e-25	0.766152	3.19791e-17	0.779136	4.18717e-18	0.430155	4.93468e-05	0.475567	5.5341e-06	0.365641	0.000675979	-0.362912	0.000746568	-0.356623	0.000935486	0.405458	0.000143207	0.243507	0.0265335	-0.441088	2.99709e-05	-0.225641	0.0402631	-0.145038	0.190788	0.16879	0.12716	0.0590906	0.595668	-0.0301319	0.786842
L2_hg19_chr19_+_10381795	ICAM1	blue	-0.951687	2.71399e-43	0.943919	9.75674e-41	-0.914298	1.55481e-33	0.780509	3.35032e-18	0.68526	8.95001e-13	0.571729	1.64773e-08	0.534386	1.95738e-07	0.45956	1.24031e-05	-0.334593	0.00199023	-0.30782	0.00464134	0.290847	0.00764212	0.285242	0.0089539	-0.38603	0.000312946	-0.227135	0.0389237	-0.158211	0.153141	0.0459069	0.680261	0.0411793	0.711659	-0.00133698	0.990429
L2_hg19_chr15_-_45003513	PATL2	blue	-0.942824	2.08892e-40	0.952827	1.05532e-43	-0.911685	4.97911e-33	0.749634	3.54166e-16	0.65771	1.42807e-11	0.618139	4.7805e-10	0.509069	8.90738e-07	0.502222	1.31462e-06	-0.344563	0.00142375	-0.294918	0.0067984	0.228019	0.0381492	0.318285	0.00336349	-0.391212	0.000255239	-0.218906	0.0467816	-0.133268	0.22972	0.116117	0.295851	0.0561071	0.614398	-0.0153594	0.890385
L2_hg19_chr12_-_123921200	RILPL2	blue	-0.934441	4.50957e-38	0.946453	1.57745e-41	-0.859646	2.42484e-25	0.741716	1.05072e-15	0.63102	1.61038e-10	0.57837	1.02675e-08	0.327943	0.00247352	0.538731	1.49016e-07	-0.399527	0.000182739	-0.301613	0.00558848	0.164179	0.138037	0.315764	0.0036386	-0.341252	0.00159318	-0.248482	0.0235066	-0.0878585	0.429633	0.209551	0.0572601	0.0548682	0.62225	-0.0870778	0.43376
L2_hg19_chr2_-_37898784	CDC42EP3	blue	-0.93018	5.30704e-37	0.933479	7.98189e-38	-0.802708	7.17572e-20	0.745922	5.92606e-16	0.661316	1.01027e-11	0.518049	5.27732e-07	0.457635	1.36301e-05	0.500469	1.45033e-06	-0.45506	1.54495e-05	-0.350125	0.00117546	0.286819	0.00856624	0.310335	0.00430011	-0.440032	3.14742e-05	-0.281181	0.0100239	-0.127879	0.249278	0.156028	0.158962	0.000486404	0.996518	-0.114459	0.302845
L2_hg19_chr19_+_55401708	CTB-61M7.2	blue	-0.932817	1.17663e-37	0.915488	9.04233e-34	-0.855401	7.42548e-25	0.791714	5.10278e-19	0.753765	1.97564e-16	0.461858	1.10735e-05	0.517034	5.60316e-07	0.333265	0.00207931	-0.412182	0.000108024	-0.290646	0.00768606	0.404238	0.00015063	0.262021	0.0167162	-0.320046	0.00318251	-0.302055	0.00551575	-0.153981	0.164569	0.0574515	0.605926	0.0990392	0.373037	0.0927606	0.404239
L2_hg19_chr17_+_7748368	KDM6B	blue	-0.956254	5.32158e-45	0.922107	3.7965e-35	-0.876854	1.72902e-27	0.769542	1.90523e-17	0.650265	2.87566e-11	0.462957	1.04857e-05	0.42741	5.57805e-05	0.45947	1.2458e-05	-0.451352	1.84721e-05	-0.324007	0.00280691	0.328924	0.00239613	0.354346	0.00101399	-0.240019	0.0288469	-0.330563	0.00227177	-0.195573	0.0764135	0.0858142	0.440486	0.0407494	0.714539	0.0738289	0.507126
L2_hg19_chr19_+_45250961	BCL3	blue	-0.930812	3.71956e-37	0.968945	6.41799e-51	-0.900461	5.04841e-31	0.642772	5.70586e-11	0.6281	2.07004e-10	0.562303	3.1676e-08	0.489287	2.68084e-06	0.569823	1.88359e-08	-0.370975	0.000555305	-0.326035	0.00263038	0.30895	0.00448509	0.389234	0.000275999	-0.374789	0.000481455	-0.263464	0.0161037	-0.217887	0.04784	0.220353	0.0453124	-0.0121877	0.912921	0.101274	0.362296
L2_hg19_chr22_+_50629041	TRABD	blue	-0.912339	3.73494e-33	0.978812	1.46713e-57	-0.907862	2.5656e-32	0.660776	1.06438e-11	0.656584	1.58959e-11	0.612557	7.54534e-10	0.454207	1.61014e-05	0.552966	5.93366e-08	-0.33116	0.00222793	-0.347429	0.00129045	0.230086	0.0363885	0.35424	0.00101778	-0.350442	0.00116255	-0.190523	0.0844803	-0.11865	0.285366	0.30146	0.00561384	0.0184668	0.86839	0.0066352	0.952527
L2_hg19_chr17_+_21189924	MAP2K3	blue	-0.928189	1.59272e-36	0.934335	4.80469e-38	-0.863813	7.79679e-26	0.788747	8.49237e-19	0.66454	7.38433e-12	0.702105	1.40997e-13	0.381661	0.000370667	0.464074	9.91891e-06	-0.433328	4.2774e-05	-0.337688	0.00179578	0.266479	0.0148865	0.317743	0.00342103	-0.281337	0.00998074	-0.302479	0.00544689	-0.158712	0.151828	0.137249	0.215975	-0.0241141	0.828684	-0.0156322	0.888451
L2_hg19_chr14_-_35344544	BAZ1A	blue	-0.937806	5.70707e-39	0.949158	2.03867e-42	-0.918258	2.47882e-34	0.768757	2.14943e-17	0.706065	8.96136e-14	0.550651	6.91239e-08	0.483597	3.63473e-06	0.454671	1.57434e-05	-0.324119	0.00279686	-0.257144	0.0189368	0.293504	0.0070816	0.263187	0.0162197	-0.429521	5.07679e-05	-0.235207	0.0323167	-0.153534	0.165815	0.0956442	0.389723	0.0431469	0.69853	0.0199731	0.857764
L2_hg19_chr12_-_123201354	HCAR3	blue	-0.942819	2.09702e-40	0.925552	6.50972e-36	-0.884126	1.70537e-28	0.798411	1.56718e-19	0.73638	2.13897e-15	0.472623	6.43903e-06	0.626565	2.35959e-10	0.397075	0.000201846	-0.405385	0.000143645	-0.321769	0.00301388	0.365049	0.000690758	0.231573	0.0351648	-0.326825	0.00256437	-0.268321	0.0141828	-0.12728	0.251521	0.0340339	0.760024	0.0539254	0.628254	0.0116537	0.916722
L2_hg19_chr15_-_80263524	BCL2A1	blue	-0.967059	6.73697e-50	0.941111	6.67535e-40	-0.933309	8.8212e-38	0.774957	8.17576e-18	0.631364	1.56318e-10	0.561882	3.2599e-08	0.43727	3.57416e-05	0.515615	6.09062e-07	-0.354446	0.00101042	-0.299955	0.00586887	0.269672	0.0136848	0.344469	0.00142833	-0.356306	0.000946075	-0.249949	0.0226723	-0.21288	0.0533314	0.0346816	0.755598	0.0506341	0.649401	0.0330294	0.766902
L2_hg19_chr16_-_50776634	RP11-327F22.1	blue	-0.914282	1.56649e-33	0.942333	2.92582e-40	-0.890938	1.68392e-29	0.751376	2.77278e-16	0.773265	1.06763e-17	0.437664	3.5101e-05	0.583256	7.20128e-09	0.370874	0.000557397	-0.338861	0.00172665	-0.294174	0.0069461	0.38076	0.000383716	0.284129	0.00923676	-0.365383	0.000682389	-0.226011	0.0399277	-0.178936	0.105544	0.144976	0.19098	0.05625	0.613496	0.0251001	0.821792
L2_hg19_chr6_-_31704289	CLIC1	blue	-0.911854	4.6246e-33	0.960353	1.07247e-46	-0.919812	1.17537e-34	0.728672	5.79679e-15	0.777686	5.29031e-18	0.46221	1.0882e-05	0.5226	4.02417e-07	0.403391	0.000155988	-0.298982	0.00603912	-0.305663	0.00495293	0.383702	0.000342581	0.241457	0.0278736	-0.417279	8.6892e-05	-0.185811	0.0926034	-0.146354	0.186753	0.178446	0.106516	0.0413017	0.71084	0.0602938	0.588187
L2_hg19_chr17_-_61776692	LIMD2	blue	-0.89406	5.53437e-30	0.978405	3.14531e-57	-0.868294	2.20595e-26	0.652968	2.23548e-11	0.694717	3.22122e-13	0.55214	6.26668e-08	0.491346	2.39808e-06	0.505791	1.07436e-06	-0.350661	0.0011537	-0.318344	0.00335723	0.209387	0.0574598	0.374548	0.00048585	-0.378981	0.00041074	-0.22623	0.0397307	-0.118935	0.284203	0.357007	0.000922826	0.0343645	0.757764	-0.00709402	0.949249
L2_hg19_chr19_+_10381165	ICAM1	blue	-0.928114	1.6596e-36	0.923841	1.57912e-35	-0.865392	5.02333e-26	0.804835	4.83978e-20	0.73537	2.44229e-15	0.62515	2.66061e-10	0.590766	4.12632e-09	0.390953	0.00025787	-0.407307	0.000132602	-0.310548	0.00427227	0.330853	0.00225039	0.169389	0.125797	-0.325704	0.00265855	-0.270021	0.0135588	-0.158608	0.152099	0.0500137	0.653419	0.0437372	0.694608	-0.0342035	0.758864
L2_hg19_chr19_+_50015945	FCGRT	blue	-0.906477	4.566e-32	0.970438	8.99053e-52	-0.918919	1.80785e-34	0.702786	1.30495e-13	0.745921	5.92636e-16	0.51067	8.12258e-07	0.531629	2.32248e-07	0.445851	2.39887e-05	-0.315268	0.00369496	-0.303973	0.00520984	0.282106	0.00977085	0.281387	0.0099669	-0.353738	0.00103592	-0.187542	0.0895494	-0.138506	0.21176	0.254185	0.0204035	0.044754	0.687871	0.0232111	0.835007
L2_hg19_chr8_+_48273371	KIAA0146	blue	-0.89494	4.01881e-30	0.950308	8.25659e-43	-0.883045	2.42962e-28	0.742887	8.9686e-16	0.7709	1.54438e-17	0.600689	1.93381e-09	0.498849	1.58749e-06	0.383979	0.000338922	-0.394485	0.000224014	-0.341573	0.00157598	0.344096	0.00144663	0.214618	0.0513694	-0.308677	0.00452246	-0.23974	0.0290389	-0.16089	0.146215	0.217555	0.048189	0.0424281	0.703316	0.0575262	0.605458
L2_hg19_chr6_-_160115329	SOD2	blue	-0.966804	9.15686e-50	0.921905	4.19921e-35	-0.874522	3.52419e-27	0.800832	1.01162e-19	0.61907	4.42623e-10	0.575154	1.29275e-08	0.459379	1.25133e-05	0.514768	6.40065e-07	-0.413895	0.000100441	-0.315086	0.00371584	0.256092	0.0194477	0.298692	0.00609071	-0.310055	0.00433697	-0.296101	0.00656909	-0.153649	0.165493	0.0215767	0.846478	0.0374837	0.736545	-0.0838025	0.451315
L2_hg19_chr2_+_68613723	PLEK	blue	-0.952742	1.1329e-43	0.915086	1.08689e-33	-0.863692	8.06204e-26	0.788829	8.37541e-19	0.701178	1.56616e-13	0.454843	1.5613e-05	0.64571	4.37154e-11	0.388565	0.000283368	-0.432375	4.46562e-05	-0.323496	0.00285299	0.322743	0.00292217	0.325039	0.00271576	-0.316742	0.00352959	-0.290814	0.00764937	-0.150833	0.173477	0.0308667	0.781772	0.0637414	0.566992	0.0402994	0.717558
L2_hg19_chr17_-_1617301	MIR22	blue	-0.919375	1.45206e-34	0.912097	4.15558e-33	-0.842319	1.88846e-23	0.777571	5.38888e-18	0.796352	2.26347e-19	0.341467	0.00158164	0.558547	4.0869e-08	0.321595	0.00303055	-0.418656	8.18786e-05	-0.336909	0.00184303	0.468079	8.11327e-06	0.208727	0.0582695	-0.326956	0.00255356	-0.251807	0.021652	-0.160834	0.146356	0.0887206	0.425103	0.0834522	0.453215	0.0319363	0.774408
L2_hg19_chr9_-_117692563	TNFSF8	blue	-0.917228	4.03194e-34	0.923957	1.48779e-35	-0.890495	1.96667e-29	0.835736	8.62741e-23	0.800559	1.06299e-19	0.525919	3.294e-07	0.478879	4.65912e-06	0.302086	0.00551072	-0.355899	0.000959817	-0.301279	0.00564397	0.359868	0.000833176	0.190389	0.0847022	-0.375506	0.000468631	-0.220746	0.0449199	-0.20358	0.0648987	0.0573372	0.606645	0.121543	0.273701	0.00326124	0.976657
L2_hg19_chr3_+_182971075	B3GNT5	blue	-0.943279	1.52563e-40	0.946666	1.34784e-41	-0.917537	3.48624e-34	0.733261	3.21517e-15	0.698291	2.1666e-13	0.447022	2.26992e-05	0.609554	9.60939e-10	0.476565	5.25532e-06	-0.323707	0.00283391	-0.324035	0.00280438	0.377594	0.000433007	0.29811	0.00619547	-0.33499	0.00196426	-0.21484	0.0511232	-0.162029	0.143341	0.0962089	0.386917	0.0295709	0.79072	-0.0161508	0.884775
L2_hg19_chr14_-_94856971	SERPINA1	blue	-0.931833	2.07805e-37	0.965922	2.6034e-49	-0.938517	3.6342e-39	0.706458	8.56393e-14	0.686482	7.86016e-13	0.522631	4.01676e-07	0.47712	5.10604e-06	0.498077	1.6571e-06	-0.33189	0.00217531	-0.305805	0.00493181	0.282361	0.00970194	0.331302	0.00221758	-0.391432	0.000253022	-0.219665	0.046006	-0.162894	0.14119	0.180071	0.103314	0.0355964	0.749361	0.0661005	0.552699
L2_hg19_chr12_-_8693496	CLEC4E	blue	-0.966123	2.05847e-49	0.930545	4.32348e-37	-0.910164	9.64533e-33	0.766103	3.222e-17	0.608765	1.0235e-09	0.601071	1.87724e-09	0.370164	0.000572286	0.522396	4.07365e-07	-0.357164	0.000917688	-0.299805	0.00589487	0.305552	0.00496952	0.352583	0.0010788	-0.340221	0.00164954	-0.227654	0.0384675	-0.211911	0.0544519	0.0279907	0.801668	0.070189	0.528346	0.0453841	0.683708
L2_hg19_chr14_-_105531765	GPR132	blue	-0.921473	5.20415e-35	0.923612	1.77524e-35	-0.894554	4.62578e-30	0.855796	6.70136e-25	0.774167	9.26305e-18	0.630507	1.68342e-10	0.42077	7.47024e-05	0.328928	0.00239583	-0.3875	0.000295466	-0.311682	0.00412672	0.338418	0.00175247	0.175044	0.113469	-0.372597	0.00052271	-0.239017	0.0295427	-0.140742	0.204404	0.0521041	0.63992	0.056901	0.609389	-0.00179768	0.987131
L2_hg19_chr1_-_150722511	CTSS	blue	-0.910827	7.24115e-33	0.945676	2.78206e-41	-0.86587	4.39188e-26	0.691327	4.66705e-13	0.737198	1.9202e-15	0.41681	8.86622e-05	0.556046	4.83427e-08	0.39357	0.000232367	-0.431198	4.70893e-05	-0.328376	0.00243907	0.362872	0.000747648	0.38092	0.000381373	-0.318842	0.00330524	-0.303709	0.00525105	-0.160966	0.146021	0.232112	0.0347297	0.0496163	0.655998	0.192905	0.0805944
L2_hg19_chr19_+_47813117	C5AR1	blue	-0.94276	2.18294e-40	0.945513	3.13219e-41	-0.912275	3.84052e-33	0.707432	7.6501e-14	0.662347	9.14359e-12	0.45478	1.5661e-05	0.41402	9.991e-05	0.507181	9.9248e-07	-0.334891	0.00197067	-0.302038	0.00551859	0.429836	5.00579e-05	0.350791	0.00114852	-0.371793	0.000538639	-0.229632	0.0367697	-0.247232	0.0242381	0.128171	0.248193	0.0271459	0.807537	0.0542824	0.625978
L2_hg19_chr10_-_17272554	VIM-AS1	blue	-0.898387	1.11593e-30	0.943311	1.49179e-40	-0.849005	3.75314e-24	0.751344	2.78547e-16	0.755068	1.63971e-16	0.635669	1.07398e-10	0.495865	1.87268e-06	0.389639	0.00027163	-0.395286	0.000216933	-0.350208	0.00117206	0.312456	0.00402986	0.20531	0.0626052	-0.344697	0.00141725	-0.224757	0.0410726	-0.0426718	0.701692	0.197122	0.0740673	0.0430061	0.699466	0.0110896	0.92074
L2_hg19_chrX_+_131157329	MST4	blue	-0.930702	3.95697e-37	0.907725	2.71718e-32	-0.88042	5.65817e-28	0.796117	2.35975e-19	0.713693	3.66362e-14	0.526319	3.21512e-07	0.449903	1.9797e-05	0.371034	0.000554079	-0.371434	0.000545905	-0.159562	0.149618	0.36652	0.000654584	0.264632	0.0156226	-0.198514	0.072007	-0.273178	0.0124633	-0.148934	0.179017	0.0702841	0.527786	0.0873475	0.432332	0.0453433	0.683977
L2_hg19_chr21_-_35884507	KCNE1	blue	-0.946511	1.51129e-41	0.924697	1.01658e-35	-0.890529	1.94344e-29	0.806211	3.7422e-20	0.725871	8.25868e-15	0.466735	8.68158e-06	0.563466	2.92534e-08	0.403695	0.000154041	-0.432604	4.41974e-05	-0.324672	0.00274788	0.348436	0.00124634	0.2413	0.0279783	-0.332058	0.00216342	-0.295859	0.00661546	-0.0712276	0.522246	0.0438213	0.69405	0.0360878	0.746018	0.0271569	0.80746
L2_hg19_chr19_+_48828629	EMP3	blue	-0.911389	5.66858e-33	0.935781	2.00734e-38	-0.925124	8.14417e-36	0.790237	6.58311e-19	0.822695	1.44811e-21	0.462176	1.09004e-05	0.479797	4.44063e-06	0.308014	0.00461412	-0.324063	0.00280186	-0.324301	0.00278065	0.454353	1.59875e-05	0.183469	0.0968633	-0.313905	0.00385405	-0.191995	0.0820622	-0.14523	0.190195	0.104366	0.347747	0.057082	0.60825	0.09423	0.396803
L2_hg19_chr9_+_120466680	TLR4	blue	-0.931273	2.86313e-37	0.935848	1.92607e-38	-0.893771	6.14473e-30	0.732483	3.55604e-15	0.710977	5.05467e-14	0.41177	0.000109929	0.525683	3.34151e-07	0.439133	3.28072e-05	-0.372503	0.000524565	-0.282571	0.00964561	0.352865	0.00106818	0.284833	0.00905689	-0.344457	0.00142891	-0.270954	0.0132266	-0.165988	0.133688	0.130182	0.240786	0.0634092	0.569018	0.0461046	0.67896
L2_hg19_chr1_-_21616707	ECE1	blue	-0.922746	2.75395e-35	0.955539	1.01137e-44	-0.850011	2.92372e-24	0.702948	1.28114e-13	0.602647	1.66015e-09	0.625069	2.67893e-10	0.31419	0.00382029	0.568531	2.06155e-08	-0.396139	0.000209615	-0.339773	0.0016746	0.13536	0.222424	0.392494	0.000242563	-0.365265	0.000685343	-0.252234	0.0214232	-0.106582	0.33755	0.269543	0.0137319	0.0321509	0.772932	-0.0680301	0.541138
L2_hg19_chr1_-_159895296	TAGLN2	blue	-0.918769	1.94276e-34	0.97182	1.32845e-52	-0.917808	3.06818e-34	0.670019	4.29632e-12	0.694342	3.3569e-13	0.462345	1.08093e-05	0.490876	2.46007e-06	0.501416	1.37542e-06	-0.303836	0.00523122	-0.314258	0.00381228	0.278675	0.0107384	0.357831	0.000896151	-0.407544	0.000131299	-0.197248	0.0738781	-0.15268	0.168209	0.252316	0.0213794	0.0336571	0.762602	0.0698918	0.530098
L2_hg19_chr11_+_71846770	FOLR3	blue	-0.916839	4.83603e-34	0.957493	1.70239e-45	-0.856435	5.67281e-25	0.62966	1.81075e-10	0.625545	2.57293e-10	0.553292	5.80719e-08	0.466917	8.60261e-06	0.569603	1.91277e-08	-0.423482	6.63494e-05	-0.327075	0.00254384	0.254737	0.0201226	0.315709	0.00364472	-0.31423	0.00381556	-0.28887	0.00808411	-0.15208	0.169908	0.290406	0.00773887	0.0612157	0.582484	0.0136616	0.902438
L2_hg19_chr1_-_185286984	IVNS1ABP	blue	-0.935822	1.95755e-38	0.94656	1.45766e-41	-0.866637	3.53723e-26	0.702228	1.39044e-13	0.634033	1.23948e-10	0.544859	1.00777e-07	0.557339	4.4332e-08	0.550866	6.81545e-08	-0.423326	6.6807e-05	-0.330802	0.00225411	0.266019	0.0150671	0.318155	0.00337718	-0.302846	0.00538781	-0.302232	0.00548694	-0.156664	0.157251	0.164377	0.137555	-0.00758471	0.945743	-0.0312206	0.779334
L2_hg19_chr18_+_57567227	PMAIP1	blue	-0.936377	1.39191e-38	0.902406	2.36141e-31	-0.855787	6.71754e-25	0.848461	4.2933e-24	0.719318	1.85901e-14	0.592894	3.51494e-09	0.491068	2.43451e-06	0.365212	0.000686656	-0.35819	0.00088473	-0.310072	0.00433468	0.317786	0.00341639	0.207568	0.0597114	-0.364152	0.000713698	-0.242058	0.0274743	-0.115589	0.298065	-0.0200747	0.857048	0.124656	0.261507	-0.118443	0.286215
L2_hg19_chr11_-_58980399	MPEG1	blue	-0.890469	1.98447e-29	0.946776	1.24185e-41	-0.854836	8.5947e-25	0.764673	3.99822e-17	0.794555	3.10946e-19	0.488621	2.77892e-06	0.521103	4.40128e-07	0.362647	0.00075378	-0.350704	0.00115199	-0.309803	0.00437031	0.26734	0.0145538	0.219794	0.0458753	-0.378493	0.00041846	-0.191059	0.0835922	-0.0882778	0.427427	0.228689	0.037571	0.0783677	0.481296	-0.0676842	0.543201
L2_hg19_chr8_-_145086931	PARP10	blue	-0.897269	1.69921e-30	0.949096	2.13902e-42	-0.860007	2.20153e-25	0.716106	2.74427e-14	0.705294	9.79384e-14	0.680768	1.43507e-12	0.42725	5.61779e-05	0.449728	1.99632e-05	-0.376077	0.000458636	-0.318652	0.00332502	0.301768	0.00556289	0.256283	0.019354	-0.306846	0.00477975	-0.284459	0.00915195	-0.15646	0.157798	0.230295	0.0362146	-0.0027141	0.980572	0.00727177	0.947979
L2_hg19_chr20_-_5591646	GPCPD1	blue	-0.901081	3.96942e-31	0.929153	9.39394e-37	-0.820641	2.2109e-21	0.715811	2.84317e-14	0.712983	3.98676e-14	0.489074	2.71191e-06	0.485126	3.35115e-06	0.438658	3.35335e-05	-0.45841	1.31231e-05	-0.340826	0.00161625	0.387995	0.000289778	0.283535	0.00939076	-0.249947	0.0226734	-0.326399	0.00259984	-0.0947855	0.394013	0.230638	0.0359305	-0.0156475	0.888343	-0.0494692	0.656954
L2_hg19_chr22_-_30663705	OSM	blue	-0.944875	4.95532e-41	0.934527	4.28256e-38	-0.854498	9.3771e-25	0.700751	1.64359e-13	0.62071	3.86269e-10	0.48236	3.8806e-06	0.46229	1.0839e-05	0.560131	3.67193e-08	-0.437219	3.58249e-05	-0.320862	0.00310163	0.318089	0.00338414	0.301253	0.00564831	-0.316748	0.00352883	-0.301387	0.00562594	-0.155469	0.160479	0.146504	0.186297	-0.0309744	0.78103	-0.0619112	0.578199
L2_hg19_chr17_-_6917871	AC040977.1	blue	-0.930546	4.32235e-37	0.946109	2.03024e-41	-0.884451	1.53196e-28	0.72485	9.38609e-15	0.64431	4.96489e-11	0.594051	3.21996e-09	0.421319	7.29383e-05	0.53173	2.30803e-07	-0.425305	6.12332e-05	-0.327359	0.00252057	0.246535	0.0246544	0.28278	0.00959	-0.228906	0.0373856	-0.267917	0.0143346	-0.0521441	0.639663	0.208452	0.0586089	-0.00357493	0.974412	-0.0351206	0.752603
L2_hg19_chr19_-_54784964	LILRB2	blue	-0.897485	1.56725e-30	0.945177	3.99058e-41	-0.870972	1.0143e-26	0.711614	4.68858e-14	0.753712	1.99078e-16	0.556575	4.66607e-08	0.504308	1.16867e-06	0.379582	0.000401431	-0.400627	0.00017472	-0.349901	0.00118461	0.323617	0.00284206	0.253182	0.0209226	-0.322973	0.00290089	-0.253752	0.020626	-0.164441	0.1374	0.229184	0.0371489	0.103916	0.349843	0.102808	0.355033
L2_hg19_chr5_+_131630086	SLC22A4	blue	-0.921165	6.06221e-35	0.946852	1.17405e-41	-0.905177	7.77673e-32	0.698212	2.18593e-13	0.711949	4.50656e-14	0.474469	5.8568e-06	0.511103	7.92183e-07	0.463667	1.0122e-05	-0.283539	0.0093897	-0.299312	0.00598093	0.467452	8.37366e-06	0.296923	0.00641376	-0.356687	0.000933358	-0.182569	0.098539	-0.163753	0.139075	0.155191	0.161237	0.00865833	0.938078	0.0430798	0.698976
L2_hg19_chr17_-_8869322	PIK3R5	blue	-0.898611	1.02519e-30	0.947489	7.29367e-42	-0.877744	1.31275e-27	0.756478	1.3384e-16	0.773214	1.07614e-17	0.524087	3.67983e-07	0.478671	4.70992e-06	0.378686	0.000415395	-0.376413	0.000452839	-0.324419	0.00277022	0.295771	0.00663236	0.211173	0.0553178	-0.350762	0.00114968	-0.24578	0.0251117	-0.185936	0.0923793	0.214901	0.0510556	0.0788247	0.478734	0.0262495	0.813776
L2_hg19_chr1_+_226250416	H3F3A	blue	-0.912837	2.9942e-33	0.944656	5.7935e-41	-0.888058	4.56359e-29	0.672493	3.35141e-12	0.728664	5.80326e-15	0.405057	0.000145608	0.554433	5.38341e-08	0.439137	3.28009e-05	-0.381854	0.000367922	-0.28757	0.00838675	0.438378	3.39689e-05	0.290422	0.00773516	-0.263298	0.0161732	-0.260725	0.0172834	-0.143256	0.196356	0.232247	0.0346213	0.0249956	0.822522	0.109601	0.323964
L2_hg19_chr17_-_74489235	RHBDF2	blue	-0.915117	1.07161e-33	0.948543	3.27719e-42	-0.874441	3.61114e-27	0.716792	2.52617e-14	0.708094	7.08427e-14	0.551049	6.73409e-08	0.633284	1.32323e-10	0.447149	2.25641e-05	-0.372353	0.000527503	-0.309568	0.00440165	0.251335	0.0219077	0.278462	0.0108012	-0.339264	0.00170349	-0.25716	0.018929	-0.104928	0.345144	0.195208	0.0769752	0.0732204	0.510643	-0.0206205	0.853203
L2_hg19_chr16_+_31365946	ITGAX	blue	-0.919792	1.18646e-34	0.921303	5.66079e-35	-0.858348	3.4277e-25	0.823014	1.35526e-21	0.750392	3.18438e-16	0.582819	7.43522e-09	0.445486	2.4405e-05	0.393546	0.000232595	-0.429414	5.10125e-05	-0.324302	0.00278056	0.367704	0.000626716	0.125327	0.258929	-0.312856	0.00398067	-0.299463	0.00595448	-0.152025	0.170065	0.06783	0.542331	0.0207433	0.852339	-0.0587609	0.597725
L2_hg19_chr3_-_72149570	RP11-398A8.3	blue	-0.927188	2.73487e-36	0.957816	1.25814e-45	-0.860076	2.16097e-25	0.62686	2.30117e-10	0.572242	1.58922e-08	0.577734	1.07483e-08	0.365096	0.000689579	0.622858	3.22745e-10	-0.392393	0.000243541	-0.332572	0.0021272	0.237182	0.0308527	0.408698	0.00012511	-0.334046	0.00202647	-0.274374	0.0120687	-0.16314	0.140581	0.278774	0.0107095	0.0375203	0.736297	0.0414551	0.709814
L2_hg19_chr22_-_37640243	RAC2	blue	-0.930074	5.63325e-37	0.973672	8.7741e-54	-0.930174	5.32639e-37	0.643538	5.32447e-11	0.613882	6.7762e-10	0.54094	1.29537e-07	0.413492	0.000102182	0.581812	8.00193e-09	-0.349013	0.0012217	-0.303781	0.00523978	0.244246	0.0260638	0.429013	5.19364e-05	-0.347401	0.00129168	-0.251603	0.0217621	-0.242629	0.0271003	0.263322	0.0161632	0.0194575	0.861398	0.0969108	0.383446
L2_hg19_chr16_+_31366509	ITGAX	blue	-0.918116	2.65097e-34	0.954758	2.01646e-44	-0.915867	7.59396e-34	0.736624	2.0713e-15	0.728371	6.02312e-15	0.458193	1.32628e-05	0.472046	6.63208e-06	0.447095	2.26215e-05	-0.325638	0.00266413	-0.318672	0.0033229	0.314644	0.00376701	0.29352	0.00707839	-0.377665	0.000431853	-0.211162	0.0553306	-0.129433	0.243525	0.187337	0.0899077	0.0352565	0.751677	-0.0284596	0.798415
L2_hg19_chr1_-_31230620	LAPTM5	blue	-0.908515	1.94913e-32	0.971942	1.11617e-52	-0.914314	1.54398e-33	0.689753	5.53426e-13	0.71712	2.42825e-14	0.504127	1.18066e-06	0.485431	3.29705e-06	0.476632	5.23716e-06	-0.316973	0.00350416	-0.287075	0.0085048	0.279373	0.010535	0.3214	0.00304934	-0.427445	5.56949e-05	-0.206745	0.0607539	-0.141668	0.201411	0.25153	0.0218015	0.0380854	0.732474	0.0238046	0.83085
L2_hg19_chr15_+_89182276	ISG20	blue	-0.956574	3.97932e-45	0.903532	1.51001e-31	-0.884758	1.38415e-28	0.803905	5.75317e-20	0.701222	1.55844e-13	0.420907	7.42574e-05	0.520454	4.5752e-07	0.409869	0.00011911	-0.385225	0.000322919	-0.319675	0.00321991	0.395167	0.000217969	0.226093	0.0398538	-0.384102	0.000337315	-0.243484	0.0265479	-0.144412	0.19273	-0.0335764	0.763154	0.112695	0.310409	-0.0657339	0.554908
L2_hg19_chr9_-_33167156	B4GALT1	blue	-0.933079	1.00949e-37	0.946033	2.14553e-41	-0.906701	4.16151e-32	0.736102	2.21848e-15	0.616523	5.46096e-10	0.63359	1.28832e-10	0.332777	0.00211292	0.529807	2.59825e-07	-0.324391	0.00277266	-0.31089	0.00422791	0.203754	0.064665	0.364618	0.000701696	-0.266802	0.0147612	-0.172876	0.11808	-0.11106	0.317524	0.190727	0.0841417	0.0730088	0.511869	-0.0594653	0.593334
L2_hg19_chr19_+_7702006	STXBP2	blue	-0.911584	5.20477e-33	0.973949	5.75007e-54	-0.928362	1.44971e-36	0.674624	2.70072e-12	0.682535	1.19303e-12	0.554194	5.46979e-08	0.475116	5.66446e-06	0.50868	9.10894e-07	-0.302871	0.00538373	-0.301822	0.00555404	0.245849	0.0250698	0.353085	0.00105995	-0.338651	0.00173888	-0.187537	0.0895593	-0.245406	0.0253409	0.271909	0.0128942	0.0309936	0.780897	0.049445	0.657111
L2_hg19_chr1_-_203274436	RP11-134P9.1	blue	-0.952041	2.02788e-43	0.941047	6.96488e-40	-0.888735	3.61962e-29	0.744863	6.8526e-16	0.599895	2.05661e-09	0.563764	2.86632e-08	0.422456	6.94042e-05	0.566835	2.31931e-08	-0.376114	0.000457982	-0.290025	0.00782312	0.209454	0.0573786	0.349225	0.00121276	-0.351818	0.00110807	-0.257049	0.0189822	-0.151087	0.172746	0.118626	0.285464	0.0476887	0.668564	-0.0671644	0.54631
L2_hg19_chr22_+_35695886	TOM1	blue	-0.897474	1.57408e-30	0.927012	3.00533e-36	-0.794387	3.2023e-19	0.773198	1.07895e-17	0.740004	1.32231e-15	0.527718	2.95265e-07	0.511276	7.84316e-07	0.413862	0.000100585	-0.423188	6.7213e-05	-0.320215	0.00316562	0.31037	0.00429545	0.195158	0.0770526	-0.348948	0.00122446	-0.286059	0.00875122	-0.126062	0.256126	0.196297	0.0753097	0.0106481	0.923886	-0.203494	0.0650146
L2_hg19_chr1_+_12251113	MIR4632	blue	-0.915654	8.37658e-34	0.937639	6.33923e-39	-0.86662	3.55428e-26	0.691793	4.43666e-13	0.74128	1.11421e-15	0.337773	0.00179065	0.519465	4.85243e-07	0.410497	0.000116001	-0.441466	2.945e-05	-0.313741	0.00387362	0.427478	5.56131e-05	0.312108	0.0040731	-0.332847	0.0021081	-0.312409	0.00403569	-0.162418	0.142371	0.204508	0.0636606	-0.0118766	0.915135	0.129839	0.242038
L2_hg19_chr5_-_176936826	DOK3	blue	-0.908849	1.69183e-32	0.955569	9.8508e-45	-0.889347	2.93124e-29	0.690328	5.20066e-13	0.727282	6.91436e-15	0.444549	2.55021e-05	0.44758	2.21076e-05	0.454757	1.56779e-05	-0.432615	4.41761e-05	-0.337417	0.00181208	0.355611	0.000969685	0.289523	0.00793577	-0.375672	0.000465692	-0.295782	0.00663029	-0.198568	0.0719286	0.245244	0.0254411	-0.0186772	0.866904	0.0804653	0.4696
L2_hg19_chr6_+_30457288	HLA-E	blue	-0.908515	1.94868e-32	0.973944	5.78812e-54	-0.892987	8.14332e-30	0.654037	2.02213e-11	0.686626	7.74012e-13	0.484774	3.41454e-06	0.563735	2.87201e-08	0.52121	4.37324e-07	-0.324165	0.00279277	-0.317589	0.00343744	0.233039	0.0339912	0.344427	0.00143038	-0.392873	0.000238925	-0.194638	0.0778588	-0.145918	0.188082	0.290869	0.00763727	0.0443643	0.69045	-0.0160914	0.885196
L2_hg19_chr12_+_66583070	IRAK3	blue	-0.935395	2.53899e-38	0.93711	8.83345e-39	-0.911668	5.01597e-33	0.742082	1.00007e-15	0.654197	1.99177e-11	0.605816	1.29385e-09	0.35084	0.00114654	0.4946	2.00764e-06	-0.352945	0.00106517	-0.32779	0.00248577	0.368139	0.000616772	0.278961	0.0106546	-0.37342	0.000506856	-0.245527	0.0252668	-0.181633	0.100309	0.100597	0.365528	0.0264939	0.812073	-0.0120251	0.914078
L2_hg19_chr14_+_103597999	TNFAIP2	blue	-0.924645	1.04426e-35	0.905579	6.60311e-32	-0.851483	2.02161e-24	0.789563	7.38857e-19	0.781383	2.90479e-18	0.431146	4.71992e-05	0.619361	4.32081e-10	0.311483	0.00415189	-0.418768	8.14816e-05	-0.290732	0.0076672	0.422181	7.02429e-05	0.165496	0.13486	-0.322173	0.0029756	-0.302904	0.00537842	-0.154597	0.162869	0.030636	0.783363	0.0983697	0.376293	0.0606871	0.585751
L2_hg19_chr14_+_100842094	WDR25	blue	-0.926394	4.17641e-36	0.922737	2.76618e-35	-0.871376	9.00743e-27	0.782981	2.23341e-18	0.727055	7.11542e-15	0.604011	1.49177e-09	0.630977	1.61637e-10	0.376903	0.00044452	-0.412967	0.000104486	-0.329774	0.00233087	0.32901	0.00238945	0.244153	0.0261225	-0.325091	0.00271124	-0.286581	0.00862384	-0.0931445	0.402289	0.0675022	0.544289	0.0546353	0.623731	0.0318848	0.774762
L2_hg19_chr19_-_7702605	CTD-3214H19.6	blue	-0.918328	2.39769e-34	0.955273	1.28148e-44	-0.863204	9.22482e-26	0.640358	7.08713e-11	0.628698	1.96667e-10	0.50461	1.14884e-06	0.41562	9.33071e-05	0.577319	1.10733e-08	-0.386323	0.000309391	-0.332004	0.00216719	0.302343	0.00546889	0.347752	0.00127613	-0.310434	0.00428711	-0.238403	0.0299754	-0.152755	0.167998	0.2778	0.010998	-0.0285696	0.797652	0.00203307	0.985446
L2_hg19_chr17_-_18219063	TOP3A	blue	-0.889659	2.63097e-29	0.924149	1.34831e-35	-0.850486	2.59681e-24	0.756179	1.39734e-16	0.820643	2.21001e-21	0.396421	0.000207241	0.558489	4.10301e-08	0.321501	0.00303957	-0.45741	1.37805e-05	-0.322107	0.00298182	0.478637	4.71844e-06	0.170282	0.123784	-0.252643	0.0212057	-0.307933	0.00462548	-0.165893	0.133914	0.180802	0.1019	0.0296724	0.790018	0.0530949	0.633563
L2_hg19_chr7_+_104581390	RP11-325F22.2	blue	-0.952999	9.13356e-44	0.901209	3.77632e-31	-0.89072	1.81789e-29	0.880965	4.7555e-28	0.717034	2.45348e-14	0.540807	1.30632e-07	0.429303	5.12673e-05	0.36761	0.000628893	-0.36693	0.000644801	-0.329595	0.0023445	0.35069	0.00115254	0.212085	0.0542487	-0.31909	0.00327968	-0.221388	0.044285	-0.118718	0.285091	-0.0586484	0.598428	0.095146	0.392209	-0.0808721	0.46735
L2_hg19_chr5_+_75698876	IQGAP2	blue	-0.919731	1.22222e-34	0.94165	4.64967e-40	-0.897045	1.84785e-30	0.761087	6.82374e-17	0.698564	2.1015e-13	0.572111	1.60388e-08	0.385918	0.000314316	0.439439	3.23476e-05	-0.271061	0.0131892	-0.313284	0.00392859	0.263565	0.0160619	0.31213	0.00407035	-0.370473	0.000565756	-0.152574	0.168507	-0.0614415	0.581091	0.146744	0.185568	0.0653887	0.556993	0.000725296	0.994808
L2_hg19_chr6_-_30655269	PPP1R18	blue	-0.92171	4.62653e-35	0.909966	1.05002e-32	-0.863066	9.58188e-26	0.833505	1.42189e-22	0.780225	3.50929e-18	0.463629	1.0141e-05	0.514741	6.41074e-07	0.308725	0.00451586	-0.461185	1.14479e-05	-0.335391	0.00193836	0.375268	0.000472846	0.202855	0.0658796	-0.263496	0.0160906	-0.307696	0.00465873	-0.0886325	0.425565	0.0685188	0.538229	0.0657093	0.555057	0.0463494	0.677349
L2_hg19_chr3_-_46448556	RP11-24F11.2	blue	-0.925222	7.73712e-36	0.89601	2.71353e-30	-0.871254	9.33494e-27	0.895384	3.41591e-30	0.820602	2.22857e-21	0.518151	5.24537e-07	0.533403	2.08081e-07	0.2596	0.0177888	-0.381221	0.000376991	-0.301656	0.00558133	0.450831	1.89394e-05	0.0949664	0.393107	-0.341058	0.00160368	-0.266191	0.0149992	-0.171439	0.121216	-0.0647383	0.560931	0.0572489	0.6072	-0.00328741	0.976469
L2_hg19_chr15_+_77287743	PSTPIP1	blue	-0.890909	1.70128e-29	0.967212	5.59586e-50	-0.882126	3.27356e-28	0.662517	8.99354e-12	0.703	1.27352e-13	0.547542	8.47047e-08	0.46389	1.00101e-05	0.490543	2.50486e-06	-0.294725	0.00683647	-0.30434	0.0051531	0.294604	0.00686047	0.340409	0.00163915	-0.354395	0.00101222	-0.193462	0.0797072	-0.101837	0.359617	0.314712	0.00375914	-0.000745045	0.994666	0.0202047	0.856132
L2_hg19_chr7_-_45018613	MYO1G	blue	-0.908682	1.81575e-32	0.921332	5.5808e-35	-0.910109	9.87693e-33	0.807175	3.12087e-20	0.823124	1.3245e-21	0.522502	4.04791e-07	0.524257	3.64245e-07	0.272892	0.0125592	-0.36328	0.000736671	-0.285808	0.00881292	0.470318	7.243e-06	0.165613	0.134582	-0.356682	0.00093354	-0.261564	0.0169145	-0.173967	0.115743	0.0533792	0.631743	0.0671509	0.54639	0.131073	0.237551
L2_hg19_chr5_-_1495003	LPCAT1	blue	-0.949917	1.12482e-42	0.935453	2.45122e-38	-0.857782	3.98134e-25	0.695536	2.94294e-13	0.5628	3.06196e-08	0.509674	8.60307e-07	0.324	0.00280749	0.608656	1.0325e-09	-0.436982	3.62166e-05	-0.314358	0.00380047	0.247914	0.0238364	0.405921	0.000140484	-0.327989	0.00246984	-0.30815	0.00459526	-0.10609	0.339799	0.170835	0.122552	0.00222556	0.984069	-0.0444876	0.689634
L2_hg19_chr1_+_206730491	RASSF5	blue	-0.911079	6.49016e-33	0.968636	9.534e-51	-0.83777	5.43476e-23	0.631957	1.48499e-10	0.606634	1.21271e-09	0.549126	7.6389e-08	0.442664	2.7853e-05	0.609018	1.00301e-09	-0.377294	0.000437973	-0.326398	0.00259991	0.188483	0.0879244	0.403624	0.000154497	-0.428104	5.4085e-05	-0.261098	0.0171182	-0.110029	0.322068	0.323064	0.00289248	-0.0214923	0.847071	-0.0934645	0.400667
L2_hg19_chr12_+_104682702	TXNRD1	blue	-0.917625	3.34393e-34	0.941403	5.4901e-40	-0.858454	3.33299e-25	0.678679	1.78235e-12	0.70281	1.30138e-13	0.334159	0.00201892	0.546568	9.02326e-08	0.484388	3.48525e-06	-0.399463	0.000183214	-0.307438	0.00469525	0.354282	0.00101628	0.307508	0.00468528	-0.299815	0.00589312	-0.264133	0.0158266	-0.141549	0.201794	0.220005	0.0456622	0.00598795	0.957154	0.00250377	0.982077
L2_hg19_chr19_-_6670170	TNFSF14	blue	-0.913802	1.94469e-33	0.92324	2.14485e-35	-0.861973	1.29268e-25	0.776867	6.03204e-18	0.796267	2.29783e-19	0.348132	0.0012595	0.573025	1.50365e-08	0.350773	0.00114923	-0.409123	0.0001229	-0.339191	0.00170766	0.454693	1.57272e-05	0.196691	0.0747137	-0.304255	0.00516619	-0.26145	0.0169639	-0.153483	0.165958	0.114354	0.303295	-0.00509428	0.963543	0.0343533	0.75784
L2_hg19_chr16_-_84651680	COTL1	blue	-0.882128	3.27119e-28	0.972426	5.57535e-53	-0.862515	1.11477e-25	0.654519	1.93245e-11	0.711691	4.6459e-14	0.511918	7.5568e-07	0.504794	1.13688e-06	0.48979	2.60905e-06	-0.36099	0.000800243	-0.320984	0.00308971	0.203218	0.0653864	0.338619	0.00174072	-0.342407	0.00153213	-0.223255	0.0424802	-0.105722	0.341485	0.378059	0.000425433	0.0381248	0.732207	-0.0569589	0.609025
L2_hg19_chr3_+_14444105	SLC6A6	blue	-0.904591	9.86652e-32	0.962713	9.35744e-48	-0.903589	1.47574e-31	0.649226	3.16592e-11	0.684451	9.75037e-13	0.459446	1.24725e-05	0.456837	1.41709e-05	0.515492	6.13503e-07	-0.371747	0.000539569	-0.341742	0.00156703	0.329944	0.00231803	0.333448	0.00206685	-0.297223	0.00635809	-0.259573	0.0178009	-0.183847	0.0961653	0.301784	0.00556028	0.00768601	0.94502	0.00480215	0.965633
L2_hg19_chr6_+_3024347	RP1-90J20.11	blue	-0.904687	9.49004e-32	0.891994	1.16034e-29	-0.85542	7.3882e-25	0.896836	1.99744e-30	0.863736	7.96665e-26	0.520691	4.51108e-07	0.508755	9.06965e-07	0.196071	0.0756529	-0.415588	9.34355e-05	-0.33591	0.00190524	0.447215	2.24938e-05	0.0832215	0.45447	-0.300988	0.0056927	-0.280123	0.0103203	-0.158617	0.152075	-0.00946909	0.932292	0.0704512	0.526803	0.015021	0.892786
L2_hg19_chr11_-_104916055	CARD16	blue	-0.924066	1.4075e-35	0.951417	3.3817e-43	-0.943925	9.71218e-41	0.723039	1.17606e-14	0.718071	2.16392e-14	0.504695	1.1433e-06	0.524458	3.59843e-07	0.44551	2.43772e-05	-0.338998	0.00171874	-0.296972	0.00640473	0.358654	0.000870189	0.291744	0.00744856	-0.287315	0.00844741	-0.244407	0.0259625	-0.236914	0.0310477	0.135979	0.220294	0.0217435	0.845305	0.143368	0.196001
L2_hg19_chr21_-_46340813	ITGB2	blue	-0.904416	1.05885e-31	0.964663	1.10426e-48	-0.904298	1.11017e-31	0.712738	4.10437e-14	0.735311	2.46121e-15	0.528357	2.83962e-07	0.501536	1.36621e-06	0.433647	4.21594e-05	-0.320791	0.00310865	-0.31106	0.00420597	0.240402	0.0285852	0.304199	0.00517482	-0.432365	4.46781e-05	-0.200328	0.0693927	-0.120315	0.278613	0.23635	0.0314623	0.0529417	0.634544	0.061562	0.580349
L2_hg19_chrX_-_153599584	FLNA	blue	-0.891512	1.37602e-29	0.920785	7.30862e-35	-0.867481	2.78324e-26	0.835299	9.51944e-23	0.848313	4.45229e-24	0.492085	2.30355e-06	0.495969	1.86199e-06	0.26721	0.0146037	-0.321195	0.00306915	-0.290142	0.00779715	0.419517	7.8882e-05	0.127632	0.250203	-0.351488	0.00112092	-0.180008	0.103438	-0.117107	0.291722	0.104728	0.346068	0.0696933	0.53127	-0.0550556	0.62106
L2_hg19_chr1_+_45268679	PLK3	blue	-0.929949	6.04067e-37	0.921355	5.51811e-35	-0.862115	1.24377e-25	0.747897	4.51098e-16	0.693269	3.77629e-13	0.418164	8.36391e-05	0.429463	5.0902e-05	0.408709	0.000125055	-0.445029	2.49344e-05	-0.305622	0.00495907	0.341598	0.0015747	0.385101	0.000324483	-0.332378	0.00214082	-0.300365	0.00579835	-0.164019	0.138425	0.136278	0.219273	0.0919774	0.408237	0.0830832	0.455222
L2_hg19_chr21_+_42733954	MX2	blue	-0.94652	1.50116e-41	0.926783	3.39734e-36	-0.890575	1.91266e-29	0.729292	5.35693e-15	0.657231	1.49479e-11	0.449015	2.06529e-05	0.552041	6.30784e-08	0.486518	3.11114e-06	-0.33797	0.00177895	-0.299375	0.00596975	0.374614	0.000484647	0.31937	0.00325092	-0.393223	0.000235616	-0.226499	0.0394895	-0.235816	0.0318595	0.0626423	0.57371	0.0907375	0.414611	-0.0571939	0.607546
L2_hg19_chr16_-_67970752	PSMB10	blue	-0.894669	4.4357e-30	0.963495	4.03006e-48	-0.891711	1.28274e-29	0.661563	9.86495e-12	0.744413	7.28666e-16	0.484927	3.38672e-06	0.58831	4.95843e-09	0.430642	4.82807e-05	-0.358559	0.000873177	-0.32507	0.00271308	0.311145	0.00419511	0.312854	0.00398094	-0.380895	0.000381735	-0.23403	0.0332173	-0.0805438	0.469165	0.278192	0.0108812	0.051174	0.645912	0.0964033	0.385954
L2_hg19_chr12_-_89747738	DUSP6	blue	-0.921772	4.48757e-35	0.914013	1.76908e-33	-0.830946	2.49937e-22	0.787546	1.04139e-18	0.714194	3.45122e-14	0.574716	1.33366e-08	0.531611	2.32501e-07	0.382125	0.000364109	-0.418056	8.40293e-05	-0.354493	0.00100873	0.320215	0.00316564	0.266367	0.0149303	-0.423757	6.55534e-05	-0.269138	0.0138797	-0.0762764	0.493109	0.0738173	0.507193	0.079422	0.475398	-0.00453555	0.96754
L2_hg19_chr22_-_30661852	OSM	blue	-0.946805	1.21568e-41	0.942396	2.80147e-40	-0.874414	3.64084e-27	0.705835	9.20324e-14	0.583494	7.07691e-09	0.529769	2.60439e-07	0.354073	0.00102378	0.60136	1.83541e-09	-0.414607	9.7438e-05	-0.325507	0.00267536	0.263714	0.0159997	0.368834	0.000601163	-0.315319	0.00368912	-0.293886	0.00700401	-0.15841	0.152617	0.170334	0.123668	-0.0348595	0.754384	-0.0451823	0.68504
L2_hg19_chr1_-_36941020	CSF3R	blue	-0.936523	1.27205e-38	0.965396	4.79512e-49	-0.900267	5.44137e-31	0.597584	2.45824e-09	0.558986	3.96772e-08	0.512316	7.38407e-07	0.438782	3.33427e-05	0.615026	6.17288e-10	-0.40722	0.000133085	-0.330487	0.00227742	0.224362	0.0414386	0.53589	1.78178e-07	-0.341041	0.00160458	-0.285155	0.00897581	-0.186804	0.0908423	0.290109	0.00780456	0.0407858	0.714295	0.17433	0.114972
L2_hg19_chr19_+_7741975	C19orf59	blue	-0.915069	1.09533e-33	0.93859	3.46788e-39	-0.890841	1.7424e-29	0.703658	1.18149e-13	0.718577	2.03468e-14	0.448268	2.13984e-05	0.433025	4.33634e-05	0.444373	2.57137e-05	-0.444667	2.53622e-05	-0.330621	0.00226743	0.386477	0.000307538	0.252997	0.0210193	-0.289206	0.00800739	-0.314635	0.00376806	-0.182128	0.0993699	0.199236	0.0709574	0.0255191	0.818868	0.0878458	0.429701
L2_hg19_chr19_-_36400261	TYROBP	blue	-0.913267	2.47264e-33	0.971685	1.60783e-52	-0.869086	1.75601e-26	0.598853	2.22928e-09	0.596017	2.77202e-09	0.499063	1.56875e-06	0.432758	4.38912e-05	0.627253	2.22523e-10	-0.392094	0.000246453	-0.338072	0.00177286	0.210904	0.0556359	0.438145	3.43348e-05	-0.340502	0.00163401	-0.264835	0.0155401	-0.0832658	0.454228	0.356828	0.000928703	-0.00230469	0.983502	0.0175403	0.874939
L2_hg19_chr10_+_104157313	NFKB2	blue	-0.957216	2.20398e-45	0.903589	1.47588e-31	-0.85542	7.38787e-25	0.803996	5.65699e-20	0.635201	1.119e-10	0.54066	1.31867e-07	0.397022	0.000202282	0.42959	5.06127e-05	-0.402847	0.000159521	-0.346197	0.00134628	0.293191	0.00714574	0.404399	0.000149627	-0.325246	0.00269787	-0.261059	0.0171354	-0.158266	0.152996	0.0098556	0.929536	0.0537194	0.629569	0.0452684	0.684472
L2_hg19_chr6_+_106534210	PRDM1	blue	-0.896737	2.07271e-30	0.92205	3.90616e-35	-0.892406	1.00236e-29	0.777673	5.30109e-18	0.813259	9.69072e-21	0.513372	6.94432e-07	0.578623	1.0082e-08	0.310862	0.00423147	-0.378179	0.000423487	-0.33009	0.00230705	0.492595	2.24039e-06	0.146481	0.186365	-0.205337	0.0625699	-0.242866	0.0269466	-0.146053	0.187671	0.114247	0.303749	0.00967922	0.930794	0.0230785	0.835936
L2_hg19_chr4_-_169401637	DDX60L	blue	-0.935695	2.11499e-38	0.906996	3.68227e-32	-0.880228	6.01366e-28	0.846758	6.51537e-24	0.776109	6.80886e-18	0.428933	5.21221e-05	0.590921	4.07867e-09	0.322789	0.00291792	-0.39252	0.000242306	-0.312823	0.00398471	0.379836	0.000397539	0.186022	0.092226	-0.33216	0.00215616	-0.280978	0.01008	-0.139193	0.20948	-0.015638	0.88841	0.0788479	0.478605	-0.0229843	0.836597
L2_hg19_chr1_+_206757841	RASSF5	blue	-0.929953	6.02629e-37	0.928179	1.60139e-36	-0.823801	1.15043e-21	0.667386	5.58152e-12	0.653542	2.11836e-11	0.378787	0.000413803	0.537473	1.61319e-07	0.488359	2.81842e-06	-0.473336	6.20812e-06	-0.368968	0.000598181	0.387193	0.000299036	0.399145	0.0001856	-0.362903	0.000746807	-0.331101	0.00223224	-0.181927	0.0997512	0.193095	0.0802908	-0.0312989	0.778794	0.101502	0.361209
L2_hg19_chr11_+_1905210	LSP1	blue	-0.907421	3.08553e-32	0.946354	1.69608e-41	-0.857805	3.9574e-25	0.639765	7.47229e-11	0.672393	3.38528e-12	0.444821	2.51791e-05	0.520801	4.48141e-07	0.458948	1.27814e-05	-0.420007	7.7222e-05	-0.313745	0.00387312	0.303571	0.00527276	0.462472	1.07415e-05	-0.315821	0.00363211	-0.296796	0.00643762	-0.151324	0.172065	0.284258	0.00920345	0.0555888	0.617678	0.171948	0.120098
L2_hg19_chr21_+_30677517	BACH1	blue	-0.932649	1.29708e-37	0.930474	4.49972e-37	-0.868442	2.1138e-26	0.721734	1.38215e-14	0.676052	2.33474e-12	0.461031	1.15354e-05	0.557514	4.38116e-08	0.429951	4.98002e-05	-0.425438	6.08756e-05	-0.310819	0.004237	0.297149	0.00637181	0.400073	0.000178716	-0.330491	0.00227713	-0.30717	0.0047333	-0.161629	0.144347	0.133873	0.227592	0.0631012	0.5709	0.154216	0.163919
L2_hg19_chr1_-_36948513	CSF3R	blue	-0.92704	2.96046e-36	0.977177	2.88525e-56	-0.90604	5.46507e-32	0.622226	3.40332e-10	0.573313	1.47328e-08	0.557061	4.5165e-08	0.433939	4.1605e-05	0.636735	9.77706e-11	-0.353321	0.00105121	-0.294944	0.00679331	0.140028	0.206734	0.458967	1.27691e-05	-0.358508	0.000874762	-0.242411	0.0272425	-0.129677	0.242628	0.306136	0.00488308	0.0240812	0.828914	0.0161802	0.884566
L2_hg19_chr6_-_160109272	SOD2	blue	-0.958168	9.02476e-46	0.911828	4.67722e-33	-0.895928	2.79677e-30	0.804872	4.80689e-20	0.667047	5.77164e-12	0.534193	1.98104e-07	0.458342	1.31666e-05	0.410148	0.000117716	-0.343313	0.00148571	-0.283344	0.00944081	0.324965	0.00272221	0.342204	0.00154272	-0.332999	0.0020976	-0.235171	0.0323446	-0.114123	0.304276	-0.0206953	0.852678	0.0778414	0.484254	0.0930334	0.402853
L2_hg19_chr19_+_49838683	CD37	blue	-0.896699	2.1017e-30	0.971122	3.53056e-52	-0.917156	4.16912e-34	0.675616	2.44118e-12	0.735922	2.27166e-15	0.490771	2.47408e-06	0.522436	4.06403e-07	0.452737	1.72838e-05	-0.327801	0.00248491	-0.32556	0.00267084	0.314889	0.00373861	0.334844	0.00197377	-0.410851	0.000114281	-0.214574	0.0514183	-0.138733	0.211004	0.2731	0.0124894	0.0160818	0.885264	0.0682247	0.539979
L2_hg19_chr6_-_144385711	PLAGL1	blue	-0.920649	7.81289e-35	0.969806	2.09001e-51	-0.916743	5.05797e-34	0.642113	6.05508e-11	0.621595	3.58771e-10	0.548156	8.13818e-08	0.440985	3.01147e-05	0.576528	1.17194e-08	-0.326258	0.00261162	-0.303528	0.00527956	0.233187	0.0338751	0.413964	0.000100147	-0.397202	0.000200814	-0.1916	0.0827056	-0.122814	0.268679	0.267843	0.0143626	0.0368988	0.74051	0.0113853	0.918633
L2_hg19_chr3_-_156878548	CCNL1	blue	-0.922306	3.43611e-35	0.919931	1.10915e-34	-0.853773	1.12978e-24	0.782099	2.58269e-18	0.708974	6.39295e-14	0.608264	1.0653e-09	0.579711	9.32046e-09	0.418976	8.07521e-05	-0.44108	2.99827e-05	-0.330951	0.00224321	0.315863	0.00362741	0.195514	0.0765036	-0.313066	0.00395498	-0.30549	0.00497868	-0.175853	0.111785	0.0850754	0.444446	0.00288974	0.979315	-0.0457347	0.681396
L2_hg19_chr1_+_154377943	IL6R	blue	-0.902863	1.97109e-31	0.922191	3.63979e-35	-0.872868	5.78895e-27	0.837489	5.79492e-23	0.838914	4.17823e-23	0.48297	3.75745e-06	0.543612	1.09194e-07	0.269267	0.0138324	-0.335982	0.00190073	-0.292006	0.0073929	0.410491	0.000116026	0.167898	0.129212	-0.446107	2.37016e-05	-0.234006	0.0332361	-0.141268	0.202702	0.0559972	0.615093	0.0289007	0.795358	0.0423022	0.704156
L2_hg19_chr2_-_158300600	CYTIP	blue	-0.915393	9.44252e-34	0.978901	1.24019e-57	-0.92139	5.42231e-35	0.628537	1.994e-10	0.623078	3.16845e-10	0.522623	4.01866e-07	0.453517	1.66464e-05	0.591368	3.94385e-09	-0.320352	0.00315192	-0.321539	0.00303592	0.196033	0.0757104	0.428373	5.34395e-05	-0.327354	0.00252105	-0.201968	0.0670959	-0.157979	0.153752	0.313337	0.00392213	0.0235063	0.832939	0.0276335	0.804148
L2_hg19_chr14_+_103596351	TNFAIP2	blue	-0.938789	3.05223e-39	0.912683	3.20593e-33	-0.853755	1.1351e-24	0.73854	1.6073e-15	0.67823	1.86688e-12	0.478281	4.80679e-06	0.577732	1.075e-08	0.402827	0.000159653	-0.401499	0.000168597	-0.279381	0.0105327	0.341579	0.00157569	0.346311	0.00134103	-0.323799	0.00282555	-0.311613	0.0041354	-0.160183	0.148018	0.0662565	0.551759	0.0829438	0.455982	0.0545436	0.624315
L2_hg19_chr16_+_50730862	NOD2	blue	-0.918967	1.76673e-34	0.912181	4.00467e-33	-0.850147	2.82608e-24	0.804358	5.28912e-20	0.757369	1.17637e-16	0.560782	3.5132e-08	0.652225	2.39634e-11	0.353705	0.00103712	-0.423501	6.62957e-05	-0.321282	0.00306075	0.365733	0.000673716	0.168066	0.128824	-0.309672	0.00438775	-0.296417	0.00650897	-0.149128	0.178445	0.0396503	0.72192	0.0303584	0.785279	-0.0241438	0.828477
L2_hg19_chr15_+_63414061	LACTB	blue	-0.893206	7.53048e-30	0.929288	8.717e-37	-0.853999	1.06615e-24	0.724841	9.39637e-15	0.815836	5.82816e-21	0.390876	0.000258663	0.704957	1.01811e-13	0.333615	0.00205551	-0.384819	0.000328056	-0.275335	0.0117595	0.460352	1.19285e-05	0.170682	0.122893	-0.334481	0.00199756	-0.273302	0.0124219	-0.180853	0.101801	0.147044	0.184661	0.0299904	0.78782	0.0499128	0.654073
L2_hg19_chr6_+_31554053	LST1	blue	-0.9123	3.79968e-33	0.973196	1.7951e-53	-0.874639	3.40178e-27	0.635519	1.08817e-10	0.626832	2.30656e-10	0.526489	3.18204e-07	0.478087	4.8555e-06	0.586824	5.537e-09	-0.383425	0.000346274	-0.289646	0.007908	0.155171	0.161294	0.39302	0.000237532	-0.404008	0.000152067	-0.255807	0.0195877	-0.146134	0.187424	0.317024	0.00349863	0.016004	0.885815	-0.00983669	0.92967
L2_hg19_chr15_+_45002572	B2M	blue	-0.965837	2.87651e-49	0.919794	1.18568e-34	-0.85844	3.34511e-25	0.739703	1.37656e-15	0.549209	7.59778e-08	0.570356	1.81463e-08	0.484814	3.40713e-06	0.590766	4.12636e-09	-0.426126	5.90501e-05	-0.320226	0.00316453	0.199375	0.0707565	0.378307	0.000421426	-0.310321	0.00430196	-0.294169	0.00694716	-0.148008	0.181765	0.0652098	0.558075	0.0493608	0.657658	-0.094911	0.393384
L2_hg19_chr19_+_3136030	GNA15	blue	-0.886523	7.67936e-29	0.934588	4.12871e-38	-0.86172	1.38506e-25	0.776024	6.9018e-18	0.836582	7.12315e-23	0.50891	8.98936e-07	0.538288	1.53242e-07	0.295137	0.00675536	-0.367335	0.000635288	-0.313958	0.00384775	0.397677	0.000196993	0.137013	0.216776	-0.444191	2.59338e-05	-0.227422	0.0386715	-0.138173	0.212871	0.15	0.175892	0.046191	0.678391	0.0381228	0.732221
L2_hg19_chr19_-_41848181	TGFB1	blue	-0.912573	3.36674e-33	0.969209	4.56745e-51	-0.87162	8.38261e-27	0.600263	1.99878e-09	0.624308	2.85668e-10	0.451793	1.80863e-05	0.481824	3.99192e-06	0.576422	1.18089e-08	-0.401305	0.000169944	-0.328218	0.0024516	0.250325	0.0224624	0.446884	2.28479e-05	-0.352672	0.00107542	-0.276446	0.0114111	-0.105329	0.343293	0.343888	0.00145693	-0.0122465	0.912502	0.0981239	0.377492
L2_hg19_chr17_+_79884898	MAFG-AS1	blue	-0.905799	6.03443e-32	0.901441	3.45006e-31	-0.85032	2.70682e-24	0.831274	2.32616e-22	0.822086	1.64251e-21	0.525993	3.27918e-07	0.563956	2.82878e-08	0.266294	0.0149587	-0.442932	2.75067e-05	-0.359309	0.000850051	0.445913	2.39194e-05	0.0911817	0.412321	-0.295656	0.00665452	-0.263029	0.0162863	-0.0794171	0.475425	0.037017	0.739708	0.0721694	0.516746	0.00023769	0.998298
L2_hg19_chr1_+_207495024	CD55	blue	-0.958476	6.73228e-46	0.928279	1.51642e-36	-0.911425	5.58056e-33	0.764612	4.03498e-17	0.593929	3.24978e-09	0.551239	6.65016e-08	0.348609	0.00123889	0.545982	9.37256e-08	-0.361038	0.000798875	-0.348923	0.00122551	0.266785	0.0147675	0.364357	0.000708404	-0.3652	0.000686952	-0.235138	0.0323696	-0.16776	0.129531	0.0768494	0.489858	0.0226076	0.839238	-0.0611867	0.582663
L2_hg19_chr13_-_41557031	ELF1	blue	-0.922075	3.85721e-35	0.962531	1.13625e-47	-0.891725	1.27616e-29	0.694399	3.33582e-13	0.658829	1.2833e-11	0.518424	5.16153e-07	0.525009	3.48067e-07	0.532877	2.14987e-07	-0.352773	0.00107164	-0.321015	0.00308665	0.237156	0.0308718	0.370081	0.000574048	-0.408339	0.000127003	-0.201491	0.0677581	-0.169738	0.125007	0.209415	0.0574256	0.00412368	0.970486	-0.00519131	0.962849
L2_hg19_chr1_+_198608224	PTPRC	blue	-0.932289	1.59807e-37	0.966136	2.02604e-49	-0.933311	8.81128e-38	0.643355	5.41346e-11	0.628285	2.03746e-10	0.487251	2.99132e-06	0.490572	2.5009e-06	0.568577	2.05487e-08	-0.330446	0.00228042	-0.293818	0.00701789	0.301797	0.0055582	0.402191	0.000163877	-0.401385	0.000169387	-0.229351	0.0370065	-0.187079	0.0903583	0.20478	0.0633005	0.00722036	0.948346	0.103644	0.35111
L2_hg19_chr2_+_219610232	TTLL4	blue	-0.927598	2.19395e-36	0.930025	5.78742e-37	-0.877912	1.24589e-27	0.67639	2.25536e-12	0.666641	6.00762e-12	0.384532	0.000331733	0.504859	1.13275e-06	0.493058	2.18458e-06	-0.379398	0.000404265	-0.314172	0.00382243	0.392538	0.000242139	0.333767	0.00204524	-0.259624	0.0177776	-0.24278	0.0270021	-0.18315	0.0974535	0.16871	0.127344	0.0524704	0.637567	0.0387625	0.727901
L2_hg19_chr4_-_185772416	MIR3945	blue	-0.963523	3.90516e-48	0.909757	1.1485e-32	-0.884237	1.64399e-28	0.808899	2.24998e-20	0.613495	6.99237e-10	0.621978	3.47449e-10	0.483265	3.69921e-06	0.480067	4.37825e-06	-0.402276	0.00016331	-0.329054	0.00238606	0.228983	0.0373197	0.30711	0.00474185	-0.315376	0.00368266	-0.259674	0.0177552	-0.155333	0.160849	-0.0181289	0.870778	0.114359	0.30327	-0.0469829	0.673189
L2_hg19_chr19_+_35939158	FFAR2	blue	-0.970625	6.97044e-52	0.920935	6.78932e-35	-0.897423	1.60441e-30	0.743104	8.70798e-16	0.566949	2.30101e-08	0.537695	1.59083e-07	0.454962	1.55232e-05	0.546814	8.88068e-08	-0.394746	0.000221686	-0.310692	0.00425346	0.216139	0.0497021	0.401128	0.000171178	-0.322378	0.00295624	-0.296567	0.0064807	-0.173951	0.115776	0.0364459	0.743584	0.122437	0.270162	0.0294119	0.79182
L2_hg19_chr11_-_18549195	TSG101	blue	-0.937512	6.86951e-39	0.885968	9.25264e-29	-0.842695	1.72793e-23	0.861513	1.46514e-25	0.724271	1.00903e-14	0.535428	1.83404e-07	0.405075	0.000145497	0.358188	0.000884818	-0.436587	3.68778e-05	-0.275341	0.0117577	0.376546	0.000450561	0.153064	0.167128	-0.319865	0.0032007	-0.29855	0.0061161	-0.154455	0.163259	-0.0452457	0.684622	0.104612	0.346606	-0.0912958	0.411734
L2_hg19_chr1_-_183534911	NCF2	blue	-0.920494	8.4316e-35	0.930124	5.47642e-37	-0.862442	1.13722e-25	0.68619	8.10861e-13	0.682408	1.20898e-12	0.351214	0.00113171	0.473027	6.30728e-06	0.435207	3.92744e-05	-0.43484	3.99367e-05	-0.31575	0.00364012	0.341707	0.00156885	0.451411	1.84204e-05	-0.311086	0.00420258	-0.295185	0.00674606	-0.151862	0.170528	0.212058	0.0542804	0.0797708	0.473455	0.152182	0.169617
L2_hg19_chr19_+_45254539	BCL3	blue	-0.911112	6.39619e-33	0.953229	7.51803e-44	-0.880302	5.8744e-28	0.636376	1.00916e-10	0.693722	3.59321e-13	0.398571	0.000189984	0.565521	2.53986e-08	0.459888	1.22042e-05	-0.399251	0.000184804	-0.300648	0.00575021	0.325695	0.00265931	0.400894	0.000172821	-0.325687	0.00265994	-0.306887	0.0047739	-0.17941	0.104609	0.262963	0.0163144	0.018434	0.868622	0.192787	0.0807832
L2_hg19_chr3_+_50654931	MAPKAPK3	blue	-0.882081	3.32208e-28	0.963262	5.18879e-48	-0.844403	1.15063e-23	0.64159	6.34647e-11	0.701128	1.57515e-13	0.513256	6.99124e-07	0.514186	6.62243e-07	0.493063	2.18393e-06	-0.374541	0.000485965	-0.315431	0.00367637	0.272528	0.0126823	0.359379	0.000847912	-0.348644	0.0012374	-0.219823	0.0458462	-0.12649	0.254502	0.352922	0.00106606	0.00130397	0.990665	0.00414989	0.970298
L2_hg19_chr19_+_10395862	ICAM4	blue	-0.958869	4.61585e-46	0.918965	1.76804e-34	-0.886982	6.57915e-29	0.756518	1.33055e-16	0.646393	4.10718e-11	0.507217	9.90454e-07	0.569542	1.92107e-08	0.446675	2.3075e-05	-0.365525	0.000678861	-0.329124	0.00238066	0.330026	0.00231185	0.377143	0.000440484	-0.347397	0.00129184	-0.28591	0.00878779	-0.187575	0.0894921	0.00191565	0.986287	0.0246372	0.825026	0.0986555	0.374901
L2_hg19_chr2_+_68615079	PLEK	blue	-0.958422	7.08895e-46	0.884131	1.70263e-28	-0.861574	1.44139e-25	0.890738	1.80632e-29	0.681987	1.26349e-12	0.547527	8.47873e-08	0.411372	0.000111793	0.36598	0.000667645	-0.432421	4.45638e-05	-0.331005	0.00223924	0.310762	0.00424447	0.25966	0.0177617	-0.320318	0.00315535	-0.297797	0.00625233	-0.156525	0.157623	-0.0880715	0.428512	0.0846047	0.446979	-0.0482074	0.665173
L2_hg19_chr21_-_15918635	SAMSN1	blue	-0.952851	1.03398e-43	0.934757	3.73199e-38	-0.927567	2.23089e-36	0.749365	3.67697e-16	0.646315	4.13645e-11	0.479438	4.5249e-06	0.447003	2.27203e-05	0.502511	1.29336e-06	-0.338839	0.00172796	-0.29495	0.00679198	0.309509	0.0044096	0.328833	0.00240322	-0.388968	0.000278902	-0.240513	0.0285092	-0.207215	0.0601563	0.0489874	0.660087	0.0554068	0.618831	0.0290003	0.794669
L2_hg19_chr21_+_46340984	ITGB2-AS1	blue	-0.926099	4.88184e-36	0.968233	1.58491e-50	-0.889987	2.34797e-29	0.6221	3.43939e-10	0.56691	2.30724e-08	0.600713	1.93022e-09	0.427077	5.66118e-05	0.620918	3.79632e-10	-0.355431	0.000975867	-0.328491	0.00242999	0.165593	0.134628	0.467666	8.28411e-06	-0.341244	0.00159363	-0.194927	0.0774092	-0.166443	0.132612	0.294123	0.0069564	0.0314345	0.77786	0.0599601	0.590258
L2_hg19_chr14_-_35873954	NFKBIA	blue	-0.954246	3.14929e-44	0.916895	4.71113e-34	-0.899116	8.4623e-31	0.809346	2.06593e-20	0.60771	1.11336e-09	0.683985	1.02428e-12	0.304717	0.00509532	0.489406	2.66378e-06	-0.39353	0.000232745	-0.339997	0.00166203	0.222843	0.0428728	0.320802	0.00310753	-0.30865	0.00452619	-0.255458	0.0197612	-0.146724	0.185629	0.0324212	0.771076	0.0563792	0.612679	-0.0111376	0.920398
L2_hg19_chr5_-_169679491	LCP2	blue	-0.927002	3.02179e-36	0.918416	2.29862e-34	-0.850693	2.46576e-24	0.720571	1.59477e-14	0.723332	1.13415e-14	0.377133	0.00044066	0.633916	1.25221e-10	0.366389	0.000657736	-0.426771	5.73871e-05	-0.328774	0.00240788	0.365241	0.000685938	0.371414	0.000546299	-0.324231	0.00278686	-0.289173	0.00801494	-0.155996	0.15905	0.116493	0.294277	0.0715626	0.520287	0.135652	0.221419
L2_hg19_chr13_-_46756309	LCP1	blue	-0.927118	2.8391e-36	0.963063	6.42978e-48	-0.910208	9.46304e-33	0.692218	4.23588e-13	0.630966	1.61793e-10	0.532827	2.15651e-07	0.440624	3.06222e-05	0.553161	5.85771e-08	-0.342458	0.00152947	-0.303273	0.0053198	0.152687	0.168189	0.389971	0.000268092	-0.38368	0.000342876	-0.218281	0.0474289	-0.183255	0.0972587	0.223053	0.0426718	0.0482921	0.664621	0.0194487	0.861461
L2_hg19_chr1_+_153330329	S100A9	blue	-0.93679	1.07831e-38	0.937699	6.10638e-39	-0.928937	1.05821e-36	0.689336	5.78911e-13	0.664613	7.33206e-12	0.523929	3.71512e-07	0.491023	2.44043e-06	0.476841	5.18055e-06	-0.360042	0.000827982	-0.311266	0.00417961	0.430484	4.8624e-05	0.329808	0.00232836	-0.323628	0.00284103	-0.260204	0.0175156	-0.210659	0.0559277	0.0976418	0.379852	0.0293217	0.792444	0.200128	0.0696771
L2_hg19_chr2_-_162017419	AC009313.1	blue	-0.937677	6.19094e-39	0.930736	3.88187e-37	-0.855346	7.53122e-25	0.717761	2.24668e-14	0.585603	6.06001e-09	0.67201	3.51875e-12	0.473998	6.00041e-06	0.568598	2.0519e-08	-0.405541	0.000142713	-0.316483	0.00355817	0.20783	0.0593822	0.309358	0.00442985	-0.315994	0.00361263	-0.26351	0.0160848	-0.152382	0.169051	0.13327	0.229711	0.0224339	0.840457	-0.0873024	0.43257
L2_hg19_chr22_-_37621669	Z82188.1	blue	-0.924526	1.1106e-35	0.95898	4.14794e-46	-0.875253	2.82341e-27	0.597001	2.57065e-09	0.568163	2.11505e-08	0.472573	6.4557e-06	0.392867	0.000238984	0.598497	2.29144e-09	-0.396508	0.000206518	-0.318512	0.00333965	0.201788	0.0673449	0.54937	7.51833e-08	-0.307399	0.00470074	-0.249049	0.0231814	-0.165512	0.134823	0.32713	0.00253929	0.0223415	0.841106	0.141334	0.20249
L2_hg19_chr5_-_150466720	TNIP1	blue	-0.935417	2.50457e-38	0.884301	1.60952e-28	-0.840031	3.22657e-23	0.865831	4.44065e-26	0.713738	3.64426e-14	0.561972	3.23997e-08	0.332444	0.00213618	0.340784	0.00161856	-0.414576	9.75692e-05	-0.327615	0.00249987	0.333947	0.0020331	0.200311	0.0694173	-0.316013	0.00361054	-0.263959	0.0158981	-0.152992	0.167332	-0.0242449	0.827769	0.138049	0.213287	-0.0579538	0.602774
L2_hg19_chr7_+_111845583	ZNF277	blue	-0.957647	1.47442e-45	0.891871	1.21191e-29	-0.876803	1.75674e-27	0.841459	2.3119e-23	0.664106	7.70462e-12	0.52819	2.86879e-07	0.422017	7.07476e-05	0.420755	7.4753e-05	-0.369767	0.000580759	-0.307526	0.00468278	0.322806	0.00291632	0.234537	0.0328268	-0.259367	0.0178949	-0.237734	0.0304536	-0.117474	0.290203	-0.0398907	0.720304	0.0838936	0.450822	-0.0910461	0.413019
L2_hg19_chr10_+_30728047	MAP3K8	blue	-0.958167	9.03184e-46	0.907148	3.4565e-32	-0.87486	3.18121e-27	0.818806	3.21235e-21	0.655611	1.74307e-11	0.52136	4.33425e-07	0.458332	1.31733e-05	0.408049	0.000128558	-0.41332	0.000102931	-0.340323	0.00164389	0.280367	0.0102513	0.386675	0.000305164	-0.345171	0.00139446	-0.263807	0.015961	-0.170134	0.124117	-0.00382036	0.972656	0.0403002	0.717553	0.0973567	0.381251
L2_hg19_chr17_-_72709061	CD300LF	blue	-0.883129	2.36367e-28	0.959461	2.59474e-46	-0.907063	3.58098e-32	0.696004	2.79426e-13	0.775061	8.04208e-18	0.475357	5.59431e-06	0.555822	4.90708e-08	0.403862	0.000152988	-0.35641	0.000942584	-0.309877	0.0043605	0.319736	0.00321374	0.263926	0.0159121	-0.315391	0.00368085	-0.241306	0.0279744	-0.14057	0.204962	0.285878	0.00879564	-0.0135458	0.903262	0.0296006	0.790514
L2_hg19_chr14_-_55738795	RP11-665C16.6	blue	-0.909419	1.32744e-32	0.919909	1.12124e-34	-0.827931	4.80054e-22	0.776348	6.5541e-18	0.675227	2.54e-12	0.683274	1.10391e-12	0.427851	5.46962e-05	0.455337	1.52436e-05	-0.443299	2.70394e-05	-0.344491	0.00142726	0.247534	0.0240598	0.218891	0.0467974	-0.294075	0.00696607	-0.280297	0.0102709	-0.10721	0.334696	0.140781	0.204279	0.0483029	0.66455	-0.123189	0.267208
L2_hg19_chr3_+_46448749	CCRL2	blue	-0.918278	2.45503e-34	0.883981	1.78876e-28	-0.864778	5.96368e-26	0.898006	1.28876e-30	0.854301	9.86617e-25	0.417743	8.51714e-05	0.544313	1.04385e-07	0.211052	0.0554609	-0.40097	0.000172288	-0.310635	0.00426095	0.492866	2.20752e-06	0.0668625	0.548119	-0.315368	0.00368357	-0.262513	0.0165052	-0.180852	0.101803	-0.0625461	0.574299	0.0788958	0.478337	-0.0200957	0.8569
L2_hg19_chr14_+_103058988	RCOR1	blue	-0.875922	2.30246e-27	0.951521	3.10726e-43	-0.836292	7.60841e-23	0.643136	5.52175e-11	0.709913	5.72767e-14	0.467737	8.25444e-06	0.503004	1.25795e-06	0.475084	5.67375e-06	-0.41794	8.44507e-05	-0.325298	0.00269335	0.30906	0.00447023	0.32115	0.00307351	-0.236326	0.0314804	-0.293513	0.00707968	-0.103042	0.353929	0.3655	0.000679484	-0.0283453	0.799207	0.00519159	0.962847
L2_hg19_chr5_+_40680016	PTGER4	blue	-0.931974	1.91624e-37	0.93066	4.05264e-37	-0.892299	1.04117e-29	0.809069	2.17831e-20	0.667508	5.51439e-12	0.621663	3.56723e-10	0.370378	0.000567761	0.4582	1.32587e-05	-0.322267	0.00296673	-0.320564	0.00313097	0.214337	0.0516826	0.298059	0.0062047	-0.369173	0.000593676	-0.19111	0.0835093	-0.119066	0.28367	0.0813379	0.464781	0.0801281	0.47147	-0.086138	0.438757
L2_hg19_chr16_-_29757288	C16orf54	blue	-0.90669	4.17978e-32	0.970272	1.12383e-51	-0.866409	3.7727e-26	0.610803	8.69235e-10	0.572528	1.55736e-08	0.569393	1.94117e-08	0.389308	0.000275192	0.636397	1.0073e-10	-0.394443	0.00022439	-0.310875	0.00422976	0.141888	0.200707	0.451997	1.79096e-05	-0.320553	0.00313204	-0.274065	0.0121696	-0.130004	0.241433	0.383658	0.000343169	0.00579589	0.958527	-0.0350956	0.752774
L2_hg19_chr1_+_206755500	RASSF5	blue	-0.932367	1.52812e-37	0.885075	1.24588e-28	-0.847918	4.90676e-24	0.882322	3.07273e-28	0.789424	7.56593e-19	0.41756	8.58474e-05	0.515199	6.24112e-07	0.295852	0.00661676	-0.43053	4.85252e-05	-0.321685	0.00302193	0.450548	1.91974e-05	0.131969	0.234334	-0.308779	0.00450849	-0.293639	0.00705416	-0.148571	0.180091	-0.0562209	0.613679	0.0284367	0.798574	-0.0568144	0.609935
L2_hg19_chr11_+_1861436	TNNI2	blue	-0.916635	5.31906e-34	0.971305	2.73812e-52	-0.859092	2.81245e-25	0.561817	3.27436e-08	0.527432	3.00455e-07	0.563931	2.83362e-08	0.395279	0.000216996	0.691464	4.59817e-13	-0.410829	0.000114389	-0.329028	0.00238812	0.165653	0.134486	0.484083	3.54216e-06	-0.322991	0.00289928	-0.285418	0.00890997	-0.157877	0.154022	0.379736	0.000399062	0.0176864	0.873905	0.0125248	0.910522
L2_hg19_chr17_+_21191356	MAP2K3	blue	-0.936863	1.03032e-38	0.941071	6.85725e-40	-0.86343	8.66786e-26	0.700344	1.72079e-13	0.529819	2.59635e-07	0.704792	1.0376e-13	0.322559	0.00293934	0.631669	1.52255e-10	-0.397967	0.000194695	-0.323464	0.00285589	0.145689	0.188783	0.411891	0.000109366	-0.301685	0.00557664	-0.252502	0.0212809	-0.15094	0.17317	0.200761	0.0687813	0.0247873	0.823977	-0.0648475	0.560268
L2_hg19_chr19_+_12902299	JUNB	blue	-0.914927	1.16865e-33	0.953051	8.73956e-44	-0.854111	1.03592e-24	0.664024	7.76621e-12	0.603522	1.55014e-09	0.605777	1.29785e-09	0.418878	8.10965e-05	0.589426	4.56224e-09	-0.318323	0.00335943	-0.274301	0.0120926	0.263832	0.0159509	0.352943	0.00106526	-0.420081	7.69752e-05	-0.22942	0.0369482	-0.142751	0.197955	0.240054	0.0288232	0.00427754	0.969385	-0.135797	0.220919
L2_hg19_chr17_-_49199184	SPAG9	blue	-0.918812	1.90268e-34	0.908505	1.95719e-32	-0.874055	4.05687e-27	0.855025	8.18524e-25	0.759044	9.21508e-17	0.611677	8.10131e-10	0.477978	4.88324e-06	0.347631	0.00128147	-0.409107	0.000122985	-0.344361	0.00143359	0.357125	0.000918966	0.121164	0.275211	-0.309957	0.00434985	-0.266765	0.0147753	-0.111266	0.316621	0.0212779	0.848578	0.0248834	0.823306	-0.0638276	0.566467
L2_hg19_chr2_+_201994272	CFLAR	blue	-0.954261	3.10867e-44	0.876583	1.87966e-27	-0.890908	1.70207e-29	0.876807	1.75441e-27	0.72037	1.63456e-14	0.474537	5.83628e-06	0.412022	0.00010876	0.330448	0.00228026	-0.380309	0.000390407	-0.302464	0.00544924	0.460007	1.21329e-05	0.210216	0.0564576	-0.278123	0.0109017	-0.264298	0.0157588	-0.222123	0.0435669	-0.118244	0.28703	0.0968323	0.383834	0.0178747	0.872575
L2_hg19_chr1_-_152009479	S100A11	blue	-0.911241	6.04746e-33	0.952665	1.20825e-43	-0.903712	1.40486e-31	0.699725	1.8451e-13	0.725425	8.73423e-15	0.389624	0.000271792	0.50665	1.02306e-06	0.45927	1.25811e-05	-0.315814	0.00363287	-0.317817	0.0034131	0.318336	0.00335806	0.295058	0.00677082	-0.403939	0.000152498	-0.189167	0.0867574	-0.17499	0.113583	0.203578	0.0649012	0.0525132	0.637292	0.0010781	0.992282
L2_hg19_chr6_+_31554786	LST1	blue	-0.884269	1.627e-28	0.942698	2.27822e-40	-0.893459	6.87489e-30	0.766256	3.14801e-17	0.833745	1.34795e-22	0.48063	4.25085e-06	0.565331	2.5734e-08	0.315862	0.00362751	-0.350142	0.00117473	-0.291685	0.00746131	0.360394	0.000817595	0.163938	0.138625	-0.403339	0.000156322	-0.239224	0.0293976	-0.145599	0.189061	0.175562	0.112389	0.0371028	0.739126	0.0183082	0.869511
L2_hg19_chr12_-_105501984	RP11-61E11.2	blue	-0.932832	1.16614e-37	0.927952	1.81147e-36	-0.826927	5.94997e-22	0.680472	1.47991e-12	0.578938	9.85575e-09	0.580798	8.61459e-09	0.443031	2.73797e-05	0.569949	1.86709e-08	-0.443232	2.71236e-05	-0.268444	0.0141366	0.251701	0.0217091	0.361352	0.000789884	-0.333607	0.00205605	-0.316339	0.00357408	-0.161599	0.144421	0.174956	0.113653	0.0315411	0.777126	-0.0323001	0.771907
L2_hg19_chr17_-_8791847	PIK3R5	blue	-0.897276	1.69504e-30	0.925619	6.28609e-36	-0.852271	1.65652e-24	0.691664	4.49908e-13	0.740363	1.26022e-15	0.403814	0.000153287	0.455793	1.49101e-05	0.363652	0.000726787	-0.403727	0.000153842	-0.31571	0.00364467	0.390691	0.000260558	0.338401	0.00175346	-0.310561	0.00427058	-0.241184	0.0280559	-0.151481	0.171617	0.230942	0.03568	0.0835911	0.452461	0.157697	0.154496
L2_hg19_chr15_+_75498361	C15orf39	blue	-0.924611	1.06234e-35	0.947796	5.78681e-42	-0.866573	3.60155e-26	0.610761	8.72161e-10	0.604411	1.4455e-09	0.422944	6.79339e-05	0.459481	1.24511e-05	0.547117	8.70761e-08	-0.395631	0.000213946	-0.284368	0.00917534	0.298897	0.00605419	0.497372	1.72311e-06	-0.327129	0.00253942	-0.267789	0.014383	-0.206015	0.0616896	0.261188	0.017079	0.0364842	0.743324	0.195521	0.0764929
L2_hg19_chr5_-_171583773	STK10	blue	-0.907266	3.29075e-32	0.931083	3.19021e-37	-0.859259	2.68937e-25	0.669186	4.66848e-12	0.664167	7.65882e-12	0.459338	1.25391e-05	0.458781	1.28862e-05	0.447223	2.24851e-05	-0.444706	2.53158e-05	-0.328723	0.00241182	0.27936	0.0105387	0.43902	3.29783e-05	-0.239367	0.0292982	-0.295661	0.00665358	-0.0601152	0.589295	0.270572	0.0133618	0.040273	0.717736	0.110109	0.321713
L2_hg19_chr12_-_54813003	ITGA5	blue	-0.886578	7.53842e-29	0.911853	4.62597e-33	-0.886501	7.73719e-29	0.828359	4.3799e-22	0.880622	5.30548e-28	0.453803	1.64183e-05	0.536135	1.75461e-07	0.210931	0.0556043	-0.358833	0.000864635	-0.330018	0.00231247	0.508511	9.19772e-07	0.115905	0.29674	-0.330433	0.00228144	-0.221349	0.0443227	-0.138598	0.211453	0.073106	0.511305	0.0409158	0.713424	0.078193	0.482277
L2_hg19_chr1_-_150705554	CTSS	blue	-0.913389	2.34156e-33	0.940633	9.17149e-40	-0.854121	1.03329e-24	0.641123	6.61767e-11	0.655848	1.70442e-11	0.423558	6.61281e-05	0.538217	1.53929e-07	0.471874	6.69086e-06	-0.423146	6.73353e-05	-0.325108	0.00270982	0.305013	0.00505037	0.473762	6.07377e-06	-0.32449	0.0027639	-0.266597	0.0148407	-0.0692949	0.533626	0.261601	0.0168984	0.0441573	0.691821	0.148131	0.1814
L2_hg19_chr20_+_814410	FAM110A	blue	-0.881535	3.96038e-28	0.926665	3.61759e-36	-0.815652	6.04588e-21	0.690438	5.13949e-13	0.735721	2.33228e-15	0.448613	2.10514e-05	0.415737	9.28423e-05	0.407627	0.000130844	-0.435002	3.96435e-05	-0.193553	0.079563	0.377367	0.000436763	0.251151	0.0220075	-0.344109	0.00144598	-0.332239	0.0021506	-0.123551	0.265792	0.264913	0.0155085	0.0630409	0.571269	-0.00321646	0.976977
L2_hg19_chr1_+_111438293	CD53	blue	-0.925968	5.23329e-36	0.943593	1.22577e-40	-0.87095	1.02088e-26	0.635012	1.13772e-10	0.637436	9.18985e-11	0.429628	5.05263e-05	0.561993	3.23537e-08	0.502788	1.27336e-06	-0.415203	9.49892e-05	-0.344416	0.0014309	0.306128	0.00488422	0.462552	1.06988e-05	-0.35639	0.000943276	-0.284974	0.00902121	-0.119794	0.280716	0.214414	0.0515965	0.0150213	0.892784	0.187271	0.0900216
L2_hg19_chr14_-_55369543	GCH1	blue	-0.9139	1.86084e-33	0.893236	7.44902e-30	-0.869132	1.7329e-26	0.873138	5.3409e-27	0.790558	6.22946e-19	0.568321	2.09183e-08	0.515824	6.01649e-07	0.278541	0.0107779	-0.338099	0.00177126	-0.254879	0.0200513	0.375804	0.000463382	0.106177	0.339398	-0.301771	0.00556232	-0.234258	0.033041	-0.123894	0.264457	-0.0224929	0.840044	0.116106	0.295895	-0.0892107	0.42254
L2_hg19_chr1_+_206756598	RASSF5	blue	-0.91459	1.36244e-33	0.914342	1.52475e-33	-0.853037	1.36363e-24	0.736876	2.00364e-15	0.760149	7.83619e-17	0.323533	0.00284963	0.585607	6.05856e-09	0.365575	0.000677607	-0.424619	6.31134e-05	-0.325005	0.00271874	0.479051	4.6175e-06	0.282521	0.00965892	-0.326952	0.00255391	-0.278545	0.0107767	-0.160349	0.147595	0.11656	0.293997	-0.0353632	0.75095	0.0576869	0.604449
L2_hg19_chr12_-_54758267	GPR84	blue	-0.9237	1.69732e-35	0.896778	2.04082e-30	-0.891102	1.5898e-29	0.895363	3.44239e-30	0.792299	4.61117e-19	0.55012	7.15785e-08	0.408266	0.000127397	0.272945	0.0125413	-0.37189	0.000536701	-0.282487	0.00966826	0.376243	0.000455767	0.133949	0.227327	-0.343491	0.00147671	-0.258895	0.0181121	-0.157423	0.155224	-0.0393497	0.723944	0.0848349	0.445739	2.03259e-05	0.999854
L2_hg19_chr21_-_46310002	ITGB2	blue	-0.897587	1.50837e-30	0.939483	1.94966e-39	-0.845458	8.9282e-24	0.659615	1.19016e-11	0.70442	1.08278e-13	0.437941	3.46583e-05	0.519628	4.80571e-07	0.416065	9.15459e-05	-0.433774	4.19172e-05	-0.332151	0.00215684	0.319366	0.00325133	0.416304	9.06123e-05	-0.316913	0.00351073	-0.295586	0.00666811	-0.15698	0.156405	0.274003	0.01219	0.0346062	0.756113	0.194984	0.0773209
L2_hg19_chr7_+_115850602	TES	blue	-0.896253	2.48017e-30	0.905242	7.57402e-32	-0.888021	4.62212e-29	0.819234	2.94509e-21	0.859002	2.88043e-25	0.44112	2.9926e-05	0.536546	1.71001e-07	0.236136	0.031621	-0.324505	0.00276263	-0.329955	0.00231724	0.564188	2.78404e-08	0.105475	0.342621	-0.347658	0.0012803	-0.195081	0.0771715	-0.146646	0.185863	0.032856	0.768091	0.0368742	0.740676	0.0504711	0.650456
L2_hg19_chr4_-_54930763	CHIC2	blue	-0.894263	5.14269e-30	0.926246	4.51879e-36	-0.803964	5.69045e-20	0.698876	2.02951e-13	0.666625	6.01683e-12	0.494118	2.06142e-06	0.454849	1.56083e-05	0.49202	2.31172e-06	-0.445968	2.3857e-05	-0.326271	0.00261056	0.203431	0.0650986	0.27763	0.0110492	-0.200998	0.0684472	-0.270975	0.0132193	-0.157431	0.155202	0.277831	0.0109888	0.0737757	0.507434	-0.149251	0.178085
L2_hg19_chrX_+_23801289	SAT1	blue	-0.943034	1.80694e-40	0.913167	2.58477e-33	-0.887164	6.18635e-29	0.735174	2.50557e-15	0.674013	2.87368e-12	0.461624	1.12022e-05	0.513117	7.04827e-07	0.458414	1.31204e-05	-0.333366	0.0020724	-0.2914	0.00752227	0.492922	2.20077e-06	0.260626	0.0173272	-0.410089	0.000118012	-0.232378	0.0345162	-0.168402	0.128049	0.00500619	0.964173	0.00913229	0.934695	0.00325612	0.976693
L2_hg19_chr7_-_105925388	NAMPT	blue	-0.958692	5.47364e-46	0.936839	1.04599e-38	-0.91504	1.1098e-33	0.66697	5.81561e-12	0.558784	4.02217e-08	0.525725	3.33305e-07	0.472673	6.42264e-06	0.593303	3.40775e-09	-0.363032	0.000743331	-0.322478	0.0029469	0.337257	0.00182176	0.436857	3.64249e-05	-0.320342	0.00315297	-0.257392	0.0188178	-0.197278	0.0738338	0.0907214	0.414694	0.0109151	0.921983	0.108794	0.32756
L2_hg19_chr15_+_63796199	USP3	blue	-0.90106	4.00224e-31	0.929729	6.82836e-37	-0.842365	1.86788e-23	0.733965	2.93415e-15	0.711318	4.85505e-14	0.566084	2.44307e-08	0.555708	4.94464e-08	0.438413	3.39144e-05	-0.403853	0.00015304	-0.249669	0.0228294	0.339672	0.00168031	0.255412	0.0197841	-0.329611	0.0023433	-0.314312	0.00380598	-0.0379676	0.733271	0.164685	0.136811	-0.0432459	0.697871	-0.0386279	0.72881
L2_hg19_chr11_+_117860274	IL10RA	blue	-0.889348	2.9304e-29	0.92202	3.96411e-35	-0.875005	3.04404e-27	0.76161	6.31602e-17	0.793368	3.82812e-19	0.521083	4.40677e-07	0.46278	1.05787e-05	0.299617	0.00592744	-0.366757	0.000648921	-0.291776	0.00744182	0.412467	0.000106728	0.222509	0.043194	-0.328815	0.00240467	-0.213075	0.0531086	-0.17323	0.117318	0.160066	0.14832	0.0424748	0.703005	0.0943641	0.396129
L2_hg19_chr4_-_15661461	FBXL5	blue	-0.939957	1.43221e-39	0.93499	3.2439e-38	-0.896903	1.94846e-30	0.693085	3.85292e-13	0.660487	1.09443e-11	0.386991	0.00030141	0.627611	2.15844e-10	0.50283	1.27035e-06	-0.395274	0.000217038	-0.31642	0.00356514	0.368224	0.000614831	0.347526	0.00128612	-0.317696	0.00342607	-0.290441	0.007731	-0.18382	0.0962141	0.113347	0.3076	0.0104433	0.925345	0.0768837	0.489663
L2_hg19_chr9_+_137264026	RXRA	blue	-0.899489	7.33701e-31	0.899573	7.10638e-31	-0.843047	1.58975e-23	0.825342	8.32536e-22	0.840914	2.62648e-23	0.361912	0.000774062	0.536839	1.6788e-07	0.255746	0.019618	-0.425034	6.19692e-05	-0.31684	0.00351873	0.498739	1.59723e-06	0.159034	0.150986	-0.302075	0.00551255	-0.293514	0.00707952	-0.14837	0.180688	0.0727014	0.513652	-0.0247173	0.824467	0.043766	0.694417
L2_hg19_chr1_-_153363548	S100A8	blue	-0.935961	1.79781e-38	0.946289	1.77875e-41	-0.916825	4.86794e-34	0.659383	1.21693e-11	0.61414	6.6354e-10	0.537997	1.56087e-07	0.48061	4.2552e-06	0.547992	8.22561e-08	-0.349523	0.00120029	-0.301315	0.00563793	0.331339	0.00221489	0.379844	0.000397427	-0.361566	0.000783796	-0.246968	0.0243947	-0.222732	0.0429795	0.140879	0.203959	0.0469437	0.673446	0.128027	0.248728
L2_hg19_chr1_+_45267558	PLK3	blue	-0.948244	4.12065e-42	0.915846	7.66679e-34	-0.89052	1.94985e-29	0.783047	2.20923e-18	0.597302	2.5121e-09	0.621916	3.49282e-10	0.301563	0.00559675	0.508673	9.11234e-07	-0.372752	0.000519696	-0.288843	0.00809025	0.230991	0.0356394	0.353541	0.00104313	-0.317165	0.00348334	-0.216426	0.0493919	-0.163929	0.138645	0.0634559	0.568733	0.0715557	0.520327	-0.0506966	0.648997
L2_hg19_chr1_+_37947277	ZC3H12A	blue	-0.945014	4.48775e-41	0.874768	3.27107e-27	-0.85305	1.35925e-24	0.870133	1.296e-26	0.726456	7.67307e-15	0.458378	1.31434e-05	0.406844	0.000135191	0.309805	0.00437013	-0.40636	0.000137942	-0.295296	0.00672443	0.382635	0.000357013	0.220436	0.0452292	-0.306833	0.00478168	-0.292007	0.0073927	-0.149652	0.176908	-0.0794907	0.475015	0.140678	0.204612	0.00128804	0.990779
L2_hg19_chr7_+_120590830	ING3	blue	-0.908282	2.15056e-32	0.911068	6.52106e-33	-0.877364	1.47693e-27	0.759471	8.65619e-17	0.7134	3.79394e-14	0.569158	1.97329e-08	0.479518	4.50598e-06	0.38651	0.000307141	-0.471406	6.85264e-06	-0.329009	0.00238953	0.376416	0.000452781	0.267476	0.0145018	-0.122348	0.270512	-0.331773	0.00218366	-0.145492	0.189389	0.133074	0.230406	0.0143416	0.897608	0.097644	0.379841
L2_hg19_chr13_-_41593431	ELF1	blue	-0.903651	1.43997e-31	0.95182	2.43401e-43	-0.906488	4.54515e-32	0.732861	3.38625e-15	0.739991	1.32469e-15	0.492349	2.27067e-06	0.492099	2.30184e-06	0.422662	6.87792e-05	-0.308917	0.00448959	-0.282626	0.00963091	0.271322	0.0130976	0.288536	0.00816103	-0.400634	0.000174671	-0.205865	0.0618835	-0.1791	0.105219	0.179977	0.103498	0.0259061	0.816169	0.075202	0.499237
L2_hg19_chr20_+_48429364	SLC9A8	blue	-0.923191	2.19935e-35	0.907797	2.63668e-32	-0.812667	1.08774e-20	0.813011	1.0172e-20	0.640704	6.87093e-11	0.648913	3.25875e-11	0.414526	9.77762e-05	0.469817	7.42978e-06	-0.396722	0.000204744	-0.269309	0.0138171	0.212456	0.0538195	0.25846	0.0183141	-0.321477	0.00304188	-0.281914	0.00982272	-0.114105	0.304353	0.0923039	0.406568	0.0454185	0.683481	-0.22381	0.041955
L2_hg19_chr4_-_40632595	RBM47	blue	-0.900704	4.59477e-31	0.941443	5.34548e-40	-0.895108	3.77971e-30	0.704672	1.05194e-13	0.756619	1.31134e-16	0.427998	5.43408e-05	0.623691	3.00922e-10	0.400161	0.000178075	-0.281703	0.00988034	-0.310506	0.00427775	0.407457	0.000131775	0.27725	0.0111641	-0.350753	0.00115002	-0.120965	0.276005	-0.18066	0.102174	0.16354	0.139598	0.0210149	0.850428	0.0786683	0.47961
L2_hg19_chr6_+_25963058	TRIM38	blue	-0.902767	2.04755e-31	0.942903	1.97789e-40	-0.903206	1.71937e-31	0.715445	2.97104e-14	0.756243	1.38459e-16	0.429901	4.9913e-05	0.530592	2.47584e-07	0.414365	9.84517e-05	-0.300127	0.00583928	-0.296544	0.0064851	0.397616	0.000197477	0.22613	0.0398205	-0.37908	0.000409189	-0.20386	0.0645232	-0.145688	0.188788	0.154012	0.164485	0.0574196	0.606127	0.0275282	0.80488
L2_hg19_chr14_-_94849487	SERPINA1	blue	-0.916542	5.55389e-34	0.928884	1.08941e-36	-0.889201	3.08307e-29	0.716197	2.71409e-14	0.725573	8.5738e-15	0.413983	0.000100066	0.510946	7.99422e-07	0.396933	0.000203007	-0.386334	0.000309249	-0.322769	0.00291978	0.348987	0.0012228	0.324581	0.00275587	-0.361224	0.000793542	-0.267697	0.014418	0.0714198	0.521121	0.148625	0.179933	0.0498272	0.654629	0.132356	0.232951
L2_hg19_chr17_+_75401160	SEPT9	blue	-0.877719	1.323e-27	0.956157	5.80993e-45	-0.835594	8.90781e-23	0.598053	2.37104e-09	0.655751	1.72013e-11	0.543956	1.06805e-07	0.43507	3.95204e-05	0.519223	4.92262e-07	-0.434312	4.09077e-05	-0.330127	0.00230424	0.28079	0.0101325	0.405228	0.000144579	-0.27007	0.0135413	-0.298726	0.00608457	-0.154632	0.16277	0.388558	0.000283445	-0.0289122	0.795278	0.0801603	0.471291
L2_hg19_chr8_+_59465819	SDCBP	blue	-0.920334	9.1167e-35	0.924908	9.1105e-36	-0.859462	2.54763e-25	0.69761	2.33788e-13	0.664313	7.55007e-12	0.388859	0.00028011	0.436218	3.75045e-05	0.504272	1.17102e-06	-0.354453	0.00101017	-0.226348	0.0396248	0.40735	0.000132367	0.308637	0.00452786	-0.34968	0.00119374	-0.263629	0.0160351	-0.170046	0.124314	0.147098	0.184498	0.0282575	0.799817	-0.0571448	0.607855
L2_hg19_chr5_-_172199441	DUSP1	blue	-0.920124	1.01007e-34	0.963485	4.07326e-48	-0.879386	7.85035e-28	0.636282	1.01755e-10	0.533522	2.06551e-07	0.688052	6.64598e-13	0.346724	0.00132211	0.663053	8.53745e-12	-0.381101	0.000378735	-0.30967	0.00438808	0.117261	0.291085	0.437354	3.56036e-05	-0.335561	0.00192748	-0.250884	0.0221541	-0.16883	0.12707	0.296806	0.00643575	-0.014062	0.899594	-0.0436507	0.695182
L2_hg19_chr10_+_104159431	NFKB2	blue	-0.929279	8.76197e-37	0.901565	3.28655e-31	-0.842466	1.82406e-23	0.773676	1.00084e-17	0.652271	2.38595e-11	0.552231	6.2292e-08	0.370778	0.000559387	0.416758	8.88602e-05	-0.379038	0.000409859	-0.275504	0.0117059	0.29035	0.0077511	0.343415	0.00148058	-0.314591	0.00377321	-0.277604	0.011057	-0.200207	0.0695659	0.0734425	0.509358	0.118328	0.286686	0.0204589	0.854341
L2_hg19_chr19_-_13947100	CTD-3252C9.4	blue	-0.894601	4.54765e-30	0.917014	4.45712e-34	-0.874463	3.58737e-27	0.792328	4.58806e-19	0.801023	9.76934e-20	0.502499	1.29424e-06	0.475676	5.50289e-06	0.317424	0.00345526	-0.376157	0.000457241	-0.309364	0.00442916	0.474094	5.97074e-06	0.182624	0.0984373	-0.346911	0.00131367	-0.269533	0.0137354	-0.175801	0.111893	0.0885588	0.425951	0.0150928	0.892277	0.0395406	0.722658
L2_hg19_chr11_-_57192366	RP11-872D17.8	blue	-0.910956	6.84578e-33	0.877623	1.36293e-27	-0.848745	4.00254e-24	0.917448	3.63471e-34	0.823116	1.32672e-21	0.583797	6.9212e-09	0.47818	4.83207e-06	0.218969	0.0467175	-0.427133	5.64703e-05	-0.319278	0.00326031	0.421006	7.39378e-05	0.0622058	0.576388	-0.304411	0.00514215	-0.286667	0.00860294	-0.148837	0.179306	-0.0693405	0.533355	0.0835633	0.452612	-0.034025	0.760085
L2_hg19_chr8_+_90770043	RIPK2	blue	-0.932452	1.45421e-37	0.911615	5.13423e-33	-0.865352	5.08028e-26	0.811936	1.25401e-20	0.673364	3.06911e-12	0.643899	5.15315e-11	0.517326	5.50751e-07	0.412803	0.000105216	-0.355633	0.000968927	-0.304976	0.00505594	0.26874	0.0140265	0.262087	0.0166876	-0.416332	9.05034e-05	-0.234235	0.033059	-0.149326	0.177865	0.0142374	0.898348	0.0624046	0.575168	-0.0710313	0.523396
L2_hg19_chr1_-_202129729	PTPN7	blue	-0.898728	9.80892e-31	0.95221	1.76359e-43	-0.900289	5.39676e-31	0.696813	2.55447e-13	0.698454	2.12765e-13	0.531523	2.33769e-07	0.440364	3.09943e-05	0.478328	4.79498e-06	-0.293215	0.00714076	-0.206047	0.061648	0.31701	0.00350013	0.292384	0.00731324	-0.379749	0.000398869	-0.257871	0.0185906	-0.189757	0.0857601	0.214848	0.0511143	0.0157738	0.887447	0.0146811	0.895198
L2_hg19_chr5_-_171615199	STK10	blue	-0.903979	1.26242e-31	0.942839	2.06726e-40	-0.910879	7.07802e-33	0.679037	1.71755e-12	0.634986	1.14031e-10	0.577299	1.10896e-08	0.409372	0.000121621	0.508294	9.31255e-07	-0.389978	0.000268015	-0.340846	0.00161517	0.212038	0.0543041	0.379102	0.000408854	-0.0572021	0.607494	-0.237321	0.0307519	-0.102947	0.354378	0.301686	0.00557645	0.0298733	0.788629	0.0310308	0.780641
L2_hg19_chr4_+_100738006	DAPP1	blue	-0.921397	5.40376e-35	0.936153	1.5974e-38	-0.905743	6.17311e-32	0.70439	1.08655e-13	0.700041	1.78061e-13	0.430735	4.80805e-05	0.623707	3.00524e-10	0.451801	1.80788e-05	-0.387468	0.000295834	-0.346557	0.00132973	0.298407	0.00614173	0.288618	0.00814197	-0.356135	0.000951849	-0.238232	0.0300967	-0.219906	0.0457621	0.140445	0.205371	0.076066	0.494306	0.0243614	0.826954
L2_hg19_chr2_+_42396530	EML4	blue	-0.903491	1.53466e-31	0.938164	4.54912e-39	-0.852003	1.77282e-24	0.692838	3.9587e-13	0.659659	1.1852e-11	0.566915	2.30652e-08	0.578076	1.04872e-08	0.50123	1.38988e-06	-0.348774	0.00123185	-0.255146	0.0199171	0.279113	0.0106103	0.316274	0.00358138	-0.315803	0.00363413	-0.265812	0.015149	-0.170307	0.123729	0.19432	0.0783552	-0.0165275	0.882107	-0.0612624	0.582196
L2_hg19_chr22_-_50968440	TYMP	blue	-0.907896	2.52915e-32	0.93956	1.85504e-39	-0.943413	1.3896e-40	0.696819	2.55279e-13	0.749382	3.66854e-16	0.475949	5.42584e-06	0.583672	6.98486e-09	0.39831	0.000192002	-0.263662	0.0160214	-0.280964	0.0100841	0.470293	7.25235e-06	0.251251	0.0219533	-0.301857	0.00554824	-0.174981	0.113601	-0.187048	0.0904125	0.129116	0.244691	0.0378414	0.734124	0.130797	0.238552
L2_hg19_chr11_-_47417157	RP11-750H9.5	blue	-0.880842	4.94604e-28	0.967044	6.85973e-50	-0.871482	8.72983e-27	0.667069	5.75889e-12	0.713753	3.63753e-14	0.510492	8.20635e-07	0.497822	1.68069e-06	0.472565	6.45842e-06	-0.34594	0.00135823	-0.301111	0.00567202	0.183806	0.0962393	0.338934	0.00172246	-0.380099	0.000393561	-0.214103	0.0519449	-0.132931	0.230911	0.338616	0.00174088	0.0335399	0.763404	0.0158269	0.887071
L2_hg19_chr22_+_42177389	MEI1	blue	-0.904648	9.63955e-32	0.927826	1.9394e-36	-0.791572	5.23017e-19	0.707117	7.93476e-14	0.641794	6.23107e-11	0.527449	3.00146e-07	0.427588	5.53403e-05	0.516011	5.95063e-07	-0.483797	3.5964e-06	-0.369638	0.000583554	0.218679	0.0470162	0.330166	0.00230139	-0.371118	0.000552355	-0.303301	0.00531529	-0.0585839	0.598831	0.23108	0.0355667	0.057205	0.607476	-0.100394	0.366502
L2_hg19_chr11_-_64624205	EHD1	blue	-0.938207	4.42615e-39	0.869784	1.43463e-26	-0.844373	1.15894e-23	0.906563	4.40564e-32	0.711606	4.69298e-14	0.622224	3.40381e-10	0.364491	0.000704945	0.3127	0.00399984	-0.427966	5.44185e-05	-0.321183	0.00307032	0.327417	0.00251593	0.18006	0.103337	-0.295009	0.00678056	-0.287683	0.00836022	-0.147505	0.183272	-0.0925188	0.405471	0.121022	0.275777	-0.059652	0.592172
L2_hg19_chr1_+_25349574	MIR4425	blue	-0.89101	1.64198e-29	0.887343	5.82198e-29	-0.83874	4.34973e-23	0.875944	2.28693e-27	0.884295	1.61312e-28	0.461992	1.1e-05	0.596574	2.65626e-09	0.181479	0.100601	-0.420289	7.62814e-05	-0.313747	0.00387288	0.503009	1.25761e-06	0.0559484	0.615402	-0.307777	0.00464743	-0.292626	0.0072627	-0.148007	0.18177	0.00550915	0.960577	-0.00382891	0.972595	0.0230193	0.836352
L2_hg19_chr17_+_81037484	METRNL	blue	-0.897509	1.55337e-30	0.93194	1.95471e-37	-0.859621	2.44113e-25	0.746148	5.74428e-16	0.754104	1.8823e-16	0.496875	1.77115e-06	0.531239	2.37913e-07	0.405408	0.000143503	-0.333868	0.00203839	-0.312936	0.00397083	0.326458	0.00259489	0.198358	0.0722365	-0.304718	0.00509513	-0.171596	0.120869	-0.0590079	0.596184	0.1774	0.108619	0.0215907	0.84638	-0.070049	0.529171
L2_hg19_chr12_+_53835735	PRR13	blue	-0.879998	6.4696e-28	0.938497	3.6811e-39	-0.854324	9.80741e-25	0.697933	2.25498e-13	0.770472	1.65032e-17	0.426844	5.72003e-05	0.547039	8.75185e-08	0.379647	0.000400437	-0.357487	0.000907201	-0.322479	0.00294681	0.402419	0.000162349	0.292301	0.00733066	-0.319191	0.00326926	-0.214662	0.0513213	-0.153849	0.164936	0.243	0.0268597	-0.0152724	0.891002	0.0858137	0.440489
L2_hg19_chr6_+_84569407	CYB5R4	blue	-0.902369	2.39631e-31	0.957483	1.7186e-45	-0.901122	3.90617e-31	0.615945	5.72566e-10	0.651732	2.509e-11	0.401976	0.000165334	0.478128	4.84514e-06	0.558612	4.069e-08	-0.385047	0.000325163	-0.290547	0.00770784	0.332325	0.00214451	0.388375	0.000285485	-0.260286	0.017479	-0.272513	0.0126873	-0.179588	0.104259	0.315778	0.00363699	-0.0333732	0.764546	0.0330001	0.767103
L2_hg19_chr6_+_138196027	TNFAIP3	blue	-0.966224	1.82736e-49	0.890467	1.98626e-29	-0.855664	6.93446e-25	0.82445	1.00426e-21	0.567973	2.14318e-08	0.607415	1.13978e-09	0.326724	0.00257274	0.497479	1.71295e-06	-0.406823	0.000135308	-0.323704	0.00283412	0.213132	0.0530437	0.367385	0.000634124	-0.316189	0.00359085	-0.260782	0.0172581	-0.147363	0.1837	-0.0324436	0.770922	0.0960378	0.387766	-0.0632979	0.569698
L2_hg19_chr14_+_62162237	HIF1A	blue	-0.925739	5.90142e-36	0.9441	8.58958e-41	-0.908997	1.58867e-32	0.654501	1.93569e-11	0.586009	5.88111e-09	0.60374	1.52383e-09	0.450927	1.88525e-05	0.58129	8.31169e-09	-0.324113	0.00279741	-0.289294	0.00798749	0.33198	0.00216889	0.380468	0.000388047	-0.239921	0.0289144	-0.237819	0.0303925	-0.198798	0.0715928	0.188797	0.087386	-0.00806725	0.942297	0.00741508	0.946955
L2_hg19_chr22_+_50354419	PIM3	blue	-0.929541	7.57959e-37	0.913464	2.26334e-33	-0.890432	2.01084e-29	0.809334	2.07071e-20	0.665203	6.91987e-12	0.641393	6.4596e-11	0.3422	0.00154293	0.441722	2.91012e-05	-0.381037	0.000379661	-0.357374	0.000910867	0.282071	0.00978022	0.251621	0.0217523	-0.359172	0.000854231	-0.242273	0.0273333	-0.0923655	0.406253	0.0606845	0.585767	0.0556508	0.617285	-0.0807932	0.467786
L2_hg19_chr17_+_4847665	RNF167	blue	-0.953623	5.38008e-44	0.913059	2.71314e-33	-0.866737	3.43823e-26	0.708008	7.15504e-14	0.571355	1.6916e-08	0.403914	0.000152658	0.343767	0.00146294	0.568118	2.12163e-08	-0.405659	0.00014202	-0.324981	0.00272089	0.295929	0.00660203	0.408694	0.000125132	-0.312656	0.00400517	-0.266957	0.0147009	-0.157577	0.154816	0.104896	0.345292	0.0554713	0.618423	-0.0174004	0.875929
L2_hg19_chr19_+_18284622	IFI30	blue	-0.891378	1.44244e-29	0.916577	5.46408e-34	-0.906344	4.82262e-32	0.795938	2.43583e-19	0.868714	1.95497e-26	0.39941	0.00018361	0.56998	1.86305e-08	0.238614	0.0298262	-0.317842	0.00341045	-0.303019	0.00536005	0.522878	3.95761e-07	0.131236	0.236963	-0.359517	0.000843739	-0.201735	0.0674192	-0.160091	0.148255	0.0675621	0.543931	0.0421922	0.704889	0.114768	0.301533
L2_hg19_chr19_-_14887652	EMR2	blue	-0.904107	1.19912e-31	0.948631	3.06277e-42	-0.891153	1.56134e-29	0.660873	1.05448e-11	0.67945	1.64559e-12	0.473445	6.17347e-06	0.499572	1.52482e-06	0.501366	1.37931e-06	-0.313295	0.00392718	-0.311791	0.00411286	0.387325	0.000297496	0.347907	0.00126933	-0.427048	5.66845e-05	-0.225421	0.0404629	-0.129776	0.242266	0.211327	0.0551358	-0.0185057	0.868116	0.0127464	0.908945
L2_hg19_chr1_+_12251923	TNFRSF1B	blue	-0.896123	2.60226e-30	0.908518	1.94658e-32	-0.844934	1.01298e-23	0.74954	3.58816e-16	0.808377	2.48503e-20	0.296846	0.00642823	0.528607	2.7966e-07	0.294899	0.00680213	-0.415531	9.36627e-05	-0.32079	0.00310869	0.480687	4.23817e-06	0.231675	0.0350818	-0.33777	0.00179084	-0.25894	0.0180914	-0.165086	0.135844	0.135695	0.22127	0.0813464	0.464734	0.103047	0.353909
L2_hg19_chr19_+_55105096	LILRA1	blue	-0.865783	4.50099e-26	0.95063	6.38322e-43	-0.858624	3.18553e-25	0.674657	2.69182e-12	0.763399	4.83931e-17	0.468533	7.92926e-06	0.527341	3.02123e-07	0.391606	0.000251283	-0.398568	0.000190001	-0.327694	0.00249352	0.280657	0.0101696	0.318804	0.00330919	-0.334988	0.0019644	-0.253475	0.02077	-0.0939426	0.398251	0.334424	0.00200133	0.00720979	0.948422	0.0782864	0.481752
L2_hg19_chr17_-_1532113	SLC43A2	blue	-0.865713	4.59021e-26	0.932375	1.52063e-37	-0.792309	4.6028e-19	0.70205	1.41888e-13	0.756639	1.30751e-16	0.470115	7.31801e-06	0.481087	4.14996e-06	0.395634	0.000213917	-0.395318	0.000216654	-0.314012	0.00384136	0.301481	0.00561035	0.242175	0.0273978	-0.326405	0.00259928	-0.255055	0.0199625	-0.0598439	0.590979	0.303834	0.00523156	0.0442331	0.691319	-0.105601	0.342043
L2_hg19_chrX_+_49028244	PLP2	blue	-0.89015	2.21869e-29	0.954164	3.37949e-44	-0.897834	1.37469e-30	0.679319	1.66812e-12	0.721663	1.39437e-14	0.468959	7.75997e-06	0.46709	8.52802e-06	0.460969	1.15709e-05	-0.260986	0.0171678	-0.341089	0.00160201	0.326025	0.00263123	0.303651	0.0052602	-0.34488	0.00140839	-0.135708	0.221226	-0.175609	0.112291	0.252459	0.0213033	0.0239426	0.829884	0.00179795	0.987129
L2_hg19_chr10_-_3827400	KLF6	blue	-0.907526	2.95255e-32	0.923745	1.6589e-35	-0.894852	4.14981e-30	0.818029	3.75774e-21	0.726977	7.18582e-15	0.699715	1.84713e-13	0.455704	1.49747e-05	0.370416	0.000566961	-0.336804	0.00184949	-0.338474	0.0017492	0.301355	0.00563124	0.221809	0.0438728	-0.331823	0.0021801	-0.209767	0.0569994	-0.176862	0.109711	0.0707994	0.524757	0.0219225	0.844048	0.0113592	0.918819
L2_hg19_chr11_+_67806519	TCIRG1	blue	-0.887482	5.5535e-29	0.965352	5.04013e-49	-0.889411	2.86665e-29	0.657283	1.48739e-11	0.699716	1.84691e-13	0.526889	3.10555e-07	0.459619	1.23669e-05	0.486618	3.09442e-06	-0.348799	0.00123079	-0.308008	0.004615	0.21182	0.0545579	0.323761	0.00282902	-0.399049	0.000186326	-0.244272	0.0260472	-0.11107	0.317482	0.313904	0.00385415	0.0134524	0.903925	0.0547688	0.622882
L2_hg19_chr14_+_103588927	TNFAIP2	blue	-0.939043	2.5929e-39	0.904265	1.12514e-31	-0.849884	3.01766e-24	0.739288	1.45497e-15	0.619155	4.39523e-10	0.54573	9.52639e-08	0.510104	8.39247e-07	0.492529	2.24846e-06	-0.424275	6.40782e-05	-0.320061	0.00318104	0.273178	0.0124632	0.274905	0.0118972	-0.299452	0.00595625	-0.288861	0.00808619	-0.150673	0.173939	0.0571615	0.60775	0.0538067	0.629012	-0.080886	0.467273
L2_hg19_chr2_+_178128322	AC079305.10	blue	-0.917668	3.27768e-34	0.896635	2.15258e-30	-0.860196	2.09248e-25	0.836099	7.94765e-23	0.748659	4.05789e-16	0.633236	1.32878e-10	0.551452	6.55776e-08	0.329082	0.00238389	-0.399036	0.000186426	-0.354589	0.00100532	0.389474	0.000273397	0.136137	0.219755	-0.310506	0.00427777	-0.257865	0.0185931	-0.104126	0.348863	-0.0148269	0.894163	0.0469358	0.673498	-0.0412272	0.711338
L2_hg19_chr1_+_161184405	FCER1G	blue	-0.916833	4.85115e-34	0.898657	1.0076e-30	-0.85	2.93174e-24	0.792829	4.20507e-19	0.79131	5.47224e-19	0.367142	0.000639818	0.650554	2.79976e-11	0.312896	0.00397572	-0.43578	3.82626e-05	-0.32763	0.0024987	0.441371	2.95798e-05	0.149421	0.177585	-0.313923	0.00385196	-0.294051	0.00697082	-0.152071	0.169935	0.0196157	0.860283	0.0611009	0.583193	0.0309789	0.780999
L2_hg19_chr11_+_1905522	LSP1	blue	-0.897728	1.43103e-30	0.928302	1.49771e-36	-0.844772	1.05327e-23	0.632539	1.41176e-10	0.704093	1.12408e-13	0.326615	0.00258181	0.555992	4.85167e-08	0.428388	5.34048e-05	-0.40626	0.000138516	-0.338102	0.00177109	0.381777	0.000369012	0.401122	0.000171222	-0.315083	0.00371621	-0.257317	0.018854	-0.0700131	0.529383	0.261051	0.017139	0.0375501	0.736096	0.115694	0.297627
L2_hg19_chr8_+_22438023	PDLIM2	blue	-0.875642	2.50787e-27	0.93961	1.79615e-39	-0.857845	3.91575e-25	0.635982	1.04473e-10	0.703311	1.22915e-13	0.513431	6.92049e-07	0.51	8.4428e-07	0.434354	4.08293e-05	-0.421547	7.22139e-05	-0.358494	0.000875184	0.340015	0.00166103	0.35812	0.000886959	-0.155192	0.161235	-0.248597	0.0234401	-0.171811	0.120397	0.338513	0.00174693	0.000709659	0.99492	0.125533	0.258141
L2_hg19_chr17_-_4639656	CXCL16	blue	-0.908678	1.81867e-32	0.935862	1.90951e-38	-0.883987	1.78513e-28	0.687681	6.91528e-13	0.721543	1.41501e-14	0.361781	0.000777751	0.54316	1.12406e-07	0.452193	1.77419e-05	-0.356104	0.000952884	-0.341407	0.00158486	0.417526	8.59722e-05	0.261339	0.0170124	-0.393915	0.000229186	-0.23787	0.0303556	-0.159195	0.150568	0.165599	0.134616	0.0275018	0.805063	-0.00698583	0.950022
L2_hg19_chr6_+_138187485	TNFAIP3	blue	-0.932098	1.78452e-37	0.884676	1.42244e-28	-0.840082	3.18859e-23	0.856934	4.97725e-25	0.661321	1.00982e-11	0.676098	2.32384e-12	0.307041	0.00475179	0.398553	0.000190122	-0.423286	6.69228e-05	-0.32356	0.00284723	0.280325	0.0102629	0.210133	0.0565568	-0.312277	0.00405207	-0.288244	0.00822876	-0.149235	0.178133	-0.0206586	0.852935	0.102692	0.355575	-0.0884726	0.426403
L2_hg19_chr3_+_11267711	HRH1	blue	-0.902829	1.99733e-31	0.872206	7.04779e-27	-0.838332	4.77702e-23	0.893389	7.0497e-30	0.860186	2.09802e-25	0.460528	1.18253e-05	0.537266	1.63435e-07	0.187731	0.089222	-0.429157	5.16025e-05	-0.310999	0.00421378	0.495772	1.88239e-06	0.0473691	0.670657	-0.307053	0.00475008	-0.289148	0.00802057	-0.152412	0.168965	-0.0617161	0.579399	0.076807	0.490098	-0.0178497	0.872751
L2_hg19_chr1_-_36851515	STK40	blue	-0.893302	7.2751e-30	0.950238	8.72687e-43	-0.845001	9.96889e-24	0.657037	1.52265e-11	0.685144	9.06139e-13	0.41781	8.49252e-05	0.478822	4.67302e-06	0.506684	1.02103e-06	-0.381861	0.000367819	-0.349847	0.00118688	0.238383	0.0299898	0.310338	0.00429971	-0.359173	0.000854187	-0.235776	0.0318889	-0.0990848	0.372816	0.305123	0.00503383	0.00240176	0.982807	-0.0472313	0.671559
L2_hg19_chr1_+_45267337	PLK3	blue	-0.929946	6.04907e-37	0.913874	1.88303e-33	-0.865431	4.96911e-26	0.724672	9.59753e-15	0.632469	1.42041e-10	0.456069	1.47114e-05	0.389912	0.000268711	0.465535	9.22046e-06	-0.376078	0.000458615	-0.285649	0.00885245	0.306119	0.00488553	0.432834	4.37397e-05	-0.280983	0.0100787	-0.281227	0.0100111	-0.163667	0.139285	0.125002	0.260175	0.0439602	0.693128	0.0780634	0.483005
L2_hg19_chr1_+_6086432	KCNAB2	blue	-0.872529	6.40478e-27	0.921507	5.11758e-35	-0.811955	1.24955e-20	0.732312	3.63545e-15	0.775904	7.03426e-18	0.474306	5.90594e-06	0.524398	3.61153e-07	0.356147	0.000951424	-0.399257	0.000184754	-0.295033	0.00677586	0.368986	0.000597798	0.203056	0.0656066	-0.411271	0.00011227	-0.25086	0.0221671	-0.143171	0.196622	0.206748	0.0607497	0.0293014	0.792584	-0.0904646	0.416022
L2_hg19_chr22_-_22295052	PPM1F	blue	-0.892911	8.36816e-30	0.928564	1.29815e-36	-0.832627	1.7275e-22	0.645521	4.44745e-11	0.683597	1.06702e-12	0.388547	0.000283564	0.432924	4.35628e-05	0.469963	7.37478e-06	-0.434777	4.00505e-05	-0.338606	0.00174149	0.373119	0.000512609	0.357881	0.000894543	-0.317433	0.0034543	-0.2982	0.00617903	-0.0658004	0.554507	0.279791	0.0104147	-0.00413816	0.970382	0.0772161	0.487782
L2_hg19_chr7_+_101928431	SH2B2	blue	-0.927507	2.30434e-36	0.949651	1.38722e-42	-0.891804	1.24115e-29	0.613456	7.01483e-10	0.599834	2.06637e-09	0.451915	1.79806e-05	0.476704	5.21753e-06	0.586638	5.61396e-09	-0.385455	0.000320038	-0.298336	0.0061545	0.343338	0.00148445	0.41507	9.55311e-05	-0.382529	0.00035848	-0.266087	0.01504	-0.151895	0.170434	0.208065	0.0590895	-0.00836086	0.940201	0.122617	0.26945
L2_hg19_chr4_-_81000797	ANTXR2	blue	-0.908408	2.03861e-32	0.895234	3.60964e-30	-0.843327	1.48737e-23	0.805836	4.0142e-20	0.810538	1.64336e-20	0.360524	0.000813775	0.64523	4.56699e-11	0.306809	0.00478516	-0.421018	7.39007e-05	-0.323754	0.00282967	0.475668	5.50531e-06	0.0980545	0.377832	-0.305022	0.00504909	-0.284167	0.00922695	-0.147149	0.184345	0.0124427	0.911106	0.0511632	0.645982	-0.0198215	0.858832
L2_hg19_chr3_+_101568357	NFKBIZ	blue	-0.951328	3.63614e-43	0.905053	8.18095e-32	-0.887066	6.39336e-29	0.812242	1.1817e-20	0.587482	5.27336e-09	0.657631	1.43892e-11	0.30551	0.00497566	0.497801	1.6827e-06	-0.350573	0.00115726	-0.305885	0.00491998	0.220942	0.0447255	0.327242	0.00253013	-0.315867	0.0036269	-0.229453	0.0369209	-0.17116	0.121831	0.0105681	0.924456	0.0713741	0.521389	-0.0710413	0.523338
L2_hg19_chr2_-_96811178	DUSP2	blue	-0.909702	1.17625e-32	0.912002	4.33286e-33	-0.791874	4.96394e-19	0.769392	1.94957e-17	0.635671	1.07374e-10	0.606277	1.24755e-09	0.369522	0.000586065	0.487545	2.94441e-06	-0.422397	6.95812e-05	-0.353755	0.0010353	0.145459	0.189492	0.290397	0.0077408	-0.321737	0.00301696	-0.242355	0.0272795	-0.0669804	0.547413	0.174826	0.113926	0.0747078	0.502069	-0.213095	0.0530861
L2_hg19_chr2_+_241564923	GPR35	blue	-0.877912	1.24573e-27	0.892881	8.45807e-30	-0.853274	1.28373e-24	0.841423	2.33137e-23	0.899236	8.08431e-31	0.442799	2.76779e-05	0.551204	6.66577e-08	0.169436	0.12569	-0.381776	0.000369028	-0.290552	0.00770671	0.532023	2.26661e-07	0.0583116	0.600533	-0.315572	0.00366034	-0.272171	0.012804	-0.15973	0.149184	0.0413736	0.710359	0.039416	0.723498	0.0949985	0.392946
L2_hg19_chr21_+_34638267	IL10RB	blue	-0.9056	6.54441e-32	0.912719	3.15582e-33	-0.870913	1.03187e-26	0.802267	7.78141e-20	0.737309	1.89215e-15	0.618276	4.72681e-10	0.391536	0.000251981	0.346619	0.00132693	-0.410972	0.000113696	-0.369108	0.000595105	0.317864	0.00340803	0.238017	0.0302507	-0.313154	0.00394437	-0.25309	0.0209707	-0.192292	0.0815806	0.0944224	0.395836	0.0186234	0.867284	0.0883915	0.426829
L2_hg19_chr1_+_26644448	CD52	blue	-0.881502	4.00332e-28	0.8963	2.43705e-30	-0.82847	4.27623e-22	0.786937	1.15408e-18	0.830823	2.56781e-22	0.4876	2.93578e-06	0.548871	7.76774e-08	0.240941	0.0282195	-0.41927	7.97298e-05	-0.288611	0.00814361	0.518339	5.18738e-07	0.177005	0.109419	-0.401559	0.00016818	-0.302689	0.00541301	-0.172549	0.118788	0.0717892	0.518963	-0.00934466	0.93318	0.101156	0.362855
L2_hg19_chr15_+_90931508	IQGAP1	blue	-0.908065	2.35571e-32	0.951815	2.44385e-43	-0.926407	4.1482e-36	0.65827	1.3538e-11	0.657775	1.41935e-11	0.483137	3.72433e-06	0.44543	2.4469e-05	0.522397	4.07338e-07	-0.305734	0.00494239	-0.325463	0.00267912	0.348581	0.0012401	0.348021	0.00126434	-0.385997	0.00031335	-0.184102	0.0956954	-0.19886	0.0715021	0.224263	0.0415312	0.0217527	0.845241	0.0229427	0.836888
L2_hg19_chr19_-_39826647	GMFG	blue	-0.903792	1.36068e-31	0.971533	1.9911e-52	-0.891397	1.43292e-29	0.606913	1.1862e-09	0.603567	1.54463e-09	0.546192	9.24597e-08	0.483746	3.60608e-06	0.606324	1.24286e-09	-0.348361	0.00124959	-0.313323	0.0039238	0.138294	0.212468	0.419396	7.92967e-05	-0.374489	0.000486931	-0.222679	0.0430303	-0.162638	0.141824	0.328866	0.00240069	0.0230425	0.836189	0.0111442	0.920351
L2_hg19_chr2_-_101925096	RNF149	blue	-0.927226	2.68055e-36	0.952514	1.37097e-43	-0.866675	3.4991e-26	0.589876	4.4111e-09	0.526016	3.27475e-07	0.453154	1.69402e-05	0.433774	4.19173e-05	0.682537	1.19281e-12	-0.381477	0.000373299	-0.323595	0.00284401	0.216358	0.0494651	0.477839	4.91886e-06	-0.320493	0.00313794	-0.244122	0.0261418	-0.135609	0.221567	0.296647	0.00646569	0.0154258	0.889914	-0.075626	0.496814
L2_hg19_chr11_+_65343580	EHBP1L1	blue	-0.886373	8.07635e-29	0.962835	8.21868e-48	-0.915197	1.03317e-33	0.644724	4.78188e-11	0.707175	7.88226e-14	0.518609	5.10507e-07	0.479772	4.44636e-06	0.469009	7.74059e-06	-0.281365	0.00997302	-0.287218	0.00847051	0.333108	0.00209011	0.320556	0.0031317	-0.375905	0.000461613	-0.192496	0.0812518	-0.198762	0.0716451	0.279005	0.0106417	0.00815146	0.941696	0.126749	0.253522
L2_hg19_chr14_-_69152155	CTD-2325P2.3	blue	-0.911777	4.78383e-33	0.927738	2.03469e-36	-0.841892	2.08845e-23	0.707243	7.81991e-14	0.589689	4.47349e-09	0.615703	5.8405e-10	0.271483	0.0130415	0.577273	1.111e-08	-0.409832	0.000119295	-0.298957	0.00604356	0.238751	0.0297291	0.323657	0.00283843	-0.306793	0.00478748	-0.289136	0.00802333	-0.148199	0.181197	0.208514	0.0585323	0.00192427	0.986225	-0.0720885	0.517218
L2_hg19_chr14_+_61958871	PRKCH	blue	-0.941995	3.68125e-40	0.939496	1.93403e-39	-0.863418	8.6978e-26	0.679058	1.71383e-12	0.553808	5.61178e-08	0.52226	4.10697e-07	0.405564	0.000142579	0.630733	1.65092e-10	-0.422289	6.99131e-05	-0.346292	0.0013419	0.217918	0.047808	0.388183	0.000287656	-0.323866	0.00281951	-0.280121	0.0103209	-0.161204	0.145418	0.174981	0.113602	-0.0353945	0.750737	-0.0488886	0.660731
L2_hg19_chr17_-_4643064	CXCL16	blue	-0.893486	6.80946e-30	0.94777	5.90185e-42	-0.893087	7.85684e-30	0.692291	4.20199e-13	0.752833	2.25595e-16	0.392066	0.00024673	0.523316	3.85471e-07	0.424999	6.20667e-05	-0.316799	0.0035233	-0.314754	0.00375432	0.349508	0.00120091	0.24205	0.0274797	-0.398666	0.000189247	-0.18576	0.0926933	-0.153023	0.167244	0.223927	0.0418457	0.051218	0.645628	0.0171766	0.877511
L2_hg19_chr8_-_90993880	NBN	blue	-0.95962	2.22021e-46	0.907095	3.5333e-32	-0.865351	5.08073e-26	0.7428	9.07478e-16	0.527553	2.98242e-07	0.596733	2.62418e-09	0.376352	0.000453883	0.585223	6.23256e-09	-0.432875	4.366e-05	-0.29859	0.00610895	0.176533	0.110385	0.393902	0.000229305	-0.325973	0.00263562	-0.304315	0.00515696	-0.160104	0.148222	0.0435325	0.695967	0.0970502	0.382759	-0.0718391	0.518671
L2_hg19_chr2_+_219609615	TTLL4	blue	-0.928112	1.66081e-36	0.918724	1.9844e-34	-0.841942	2.06387e-23	0.710802	5.15992e-14	0.564481	2.72858e-08	0.679673	1.60799e-12	0.391396	0.000253383	0.571835	1.6354e-08	-0.443116	2.72717e-05	-0.30992	0.00435483	0.207902	0.0592928	0.345776	0.00136587	-0.323448	0.00285738	-0.302453	0.00545106	-0.165073	0.135874	0.129129	0.244642	0.0323527	0.771546	-0.0677419	0.542857
L2_hg19_chr1_-_153917724	DENND4B	blue	-0.88021	6.04803e-28	0.960408	1.01555e-46	-0.901362	3.55723e-31	0.660498	1.09329e-11	0.721958	1.34452e-14	0.51868	5.08374e-07	0.467796	8.22987e-06	0.454439	1.59212e-05	-0.356363	0.00094417	-0.316882	0.00351413	0.308808	0.00450455	0.307383	0.00470298	-0.364739	0.00069862	-0.214545	0.0514504	-0.172793	0.118259	0.299049	0.00602727	-0.012721	0.909126	0.0951589	0.392144
L2_hg19_chr7_+_66205719	KCTD7	blue	-0.920234	9.5714e-35	0.910464	8.47225e-33	-0.802443	7.53378e-20	0.748715	4.02606e-16	0.60029	1.99463e-09	0.562311	3.16599e-08	0.385352	0.000321327	0.540865	1.30153e-07	-0.458441	1.31029e-05	-0.354874	0.000995266	0.206348	0.0612609	0.292493	0.00729049	-0.258946	0.0180884	-0.294397	0.00690145	-0.233068	0.0339683	0.156751	0.157015	0.0105527	0.924565	-0.175324	0.112884
L2_hg19_chr17_+_80186917	SLC16A3	blue	-0.908685	1.8133e-32	0.954106	3.55291e-44	-0.922459	3.18225e-35	0.658792	1.28784e-11	0.677242	2.06676e-12	0.455614	1.50403e-05	0.467399	8.3962e-06	0.511429	7.7739e-07	-0.300311	0.00580757	-0.291025	0.00760328	0.348964	0.00122376	0.313249	0.00393276	-0.40577	0.000141363	-0.212088	0.0542458	-0.203731	0.0646961	0.209424	0.0574155	-0.0048054	0.965609	0.053868	0.62862
L2_hg19_chr8_-_133772827	TMEM71	blue	-0.930107	5.52975e-37	0.958364	7.48873e-46	-0.88777	5.03432e-29	0.584582	6.53368e-09	0.506243	1.04704e-06	0.535938	1.7764e-07	0.376244	0.000455746	0.692032	4.32238e-13	-0.369496	0.000586611	-0.307983	0.00461855	0.191203	0.0833562	0.502613	1.28599e-06	-0.330692	0.00226225	-0.257863	0.0185944	-0.216412	0.0494072	0.282336	0.00970856	0.0247227	0.824429	0.0343185	0.758078
L2_hg19_chrX_-_47486721	CFP	blue	-0.878238	1.12544e-27	0.905443	6.97817e-32	-0.832998	1.59114e-22	0.738922	1.52779e-15	0.818107	3.69953e-21	0.380742	0.000383984	0.594871	3.02525e-09	0.25605	0.019468	-0.428973	5.20282e-05	-0.318436	0.00334761	0.454145	1.61496e-05	0.271237	0.0131274	-0.303679	0.00525576	-0.291399	0.00752247	-0.145833	0.188344	0.162759	0.141525	0.058294	0.600644	0.151919	0.170365
L2_hg19_chr11_-_1913123	C11orf89	blue	-0.888075	4.53749e-29	0.938428	3.84615e-39	-0.832882	1.63265e-22	0.585753	5.9935e-09	0.652424	2.35218e-11	0.445484	2.44068e-05	0.556107	4.81448e-08	0.507749	9.60807e-07	-0.421687	7.17754e-05	-0.319431	0.00324472	0.316772	0.00352629	0.403397	0.000155944	-0.305794	0.00493346	-0.289083	0.00803542	-0.146985	0.184837	0.316872	0.00351528	0.035324	0.751217	0.0573228	0.606735
L2_hg19_chr1_-_1711952	NADK	blue	-0.899904	6.25723e-31	0.955249	1.30859e-44	-0.854869	8.52258e-25	0.591785	3.82208e-09	0.572008	1.61566e-08	0.556609	4.65564e-08	0.407387	0.000132163	0.641283	6.52348e-11	-0.38342	0.000346339	-0.306384	0.00484676	0.201655	0.0675301	0.368856	0.000600676	-0.305214	0.00502	-0.274666	0.0119742	-0.155069	0.161572	0.332868	0.00210664	0.054187	0.626586	-0.0255396	0.818724
L2_hg19_chr8_-_134584129	ST3GAL1	blue	-0.879385	7.85431e-28	0.918312	2.41519e-34	-0.77106	1.50652e-17	0.71872	1.99978e-14	0.682418	1.20775e-12	0.603501	1.55268e-09	0.375649	0.000466095	0.441651	2.9198e-05	-0.434208	4.11004e-05	-0.384408	0.000333332	0.252788	0.0211294	0.269316	0.0138148	-0.334286	0.0020105	-0.231699	0.0350621	-0.0743095	0.504358	0.251821	0.0216447	0.0410788	0.712332	-0.124601	0.261721
L2_hg19_chr11_+_1904644	LSP1	blue	-0.897265	1.70186e-30	0.923789	1.62149e-35	-0.835434	9.23352e-23	0.649884	2.97915e-11	0.697262	2.43026e-13	0.322885	0.002909	0.509779	8.55121e-07	0.418841	8.12248e-05	-0.420107	7.68875e-05	-0.320826	0.00310519	0.374014	0.000495693	0.417799	8.49654e-05	-0.309931	0.00435331	-0.2941	0.00696094	-0.148146	0.181355	0.255	0.0199904	-0.00124746	0.99107	0.155149	0.161354
L2_hg19_chr16_+_31271295	ITGAM	blue	-0.887119	6.27956e-29	0.967403	4.43099e-50	-0.900797	4.43302e-31	0.648498	3.38583e-11	0.683218	1.11045e-12	0.513754	6.79125e-07	0.496616	1.79672e-06	0.497236	1.73618e-06	-0.30811	0.00460074	-0.295077	0.00676713	0.19749	0.0735173	0.380091	0.00039369	-0.404383	0.00014973	-0.203763	0.0646527	-0.113692	0.30612	0.31947	0.00324073	0.0284542	0.798452	0.0536836	0.629798
L2_hg19_chr12_-_62654597	FAM19A2	blue	-0.909339	1.37365e-32	0.915717	8.1385e-34	-0.852626	1.51393e-24	0.731874	3.84709e-15	0.735517	2.39561e-15	0.385173	0.000323566	0.701794	1.46062e-13	0.379345	0.000405081	-0.412811	0.000105181	-0.258886	0.0181163	0.342957	0.00150378	0.273641	0.0123093	-0.324604	0.00275388	-0.286364	0.00867661	-0.167163	0.13092	0.126418	0.254775	0.0506832	0.649083	0.0649736	0.559504
L2_hg19_chr16_-_88717460	CYBA	blue	-0.888615	3.772e-29	0.943021	1.82362e-40	-0.901766	3.03821e-31	0.734146	2.86562e-15	0.768628	2.19241e-17	0.502908	1.26476e-06	0.512117	7.46989e-07	0.383964	0.000339123	-0.284096	0.00924517	-0.250581	0.0223208	0.299705	0.00591215	0.230708	0.0358725	-0.41658	8.95441e-05	-0.17209	0.119787	-0.135288	0.222672	0.182224	0.0991895	0.0480975	0.665891	0.0148562	0.893955
L2_hg19_chr17_-_61777484	LIMD2	blue	-0.870286	1.23961e-26	0.934356	4.74593e-38	-0.746191	5.71072e-16	0.631075	1.60285e-10	0.656289	1.63466e-11	0.514441	6.52447e-07	0.452318	1.76361e-05	0.511398	7.78799e-07	-0.43956	3.2168e-05	-0.246146	0.0248892	0.231964	0.0348484	0.331774	0.00218364	-0.438807	3.33045e-05	-0.3103	0.00430468	-0.0617324	0.579299	0.354295	0.00101581	0.0224286	0.840495	-0.092163	0.407287
L2_hg19_chr6_-_31324072	HLA-B	blue	-0.895063	3.84259e-30	0.924946	8.93339e-36	-0.861221	1.58641e-25	0.690752	4.96761e-13	0.749544	3.58654e-16	0.331779	0.00218328	0.541971	1.2129e-07	0.37382	0.000499309	-0.41182	0.000109697	-0.316492	0.00355712	0.390116	0.000266562	0.321851	0.00300608	-0.312952	0.00396891	-0.286398	0.00866821	-0.174185	0.11528	0.205183	0.0627715	0.0344972	0.756858	0.169199	0.126228
L2_hg19_chr6_+_31430961	HCP5	blue	-0.905121	7.95572e-32	0.933255	9.10226e-38	-0.875125	2.93567e-27	0.737103	1.9444e-15	0.66572	6.57794e-12	0.544958	1.00131e-07	0.414741	9.6881e-05	0.493264	2.1601e-06	-0.341021	0.00160569	-0.272423	0.012718	0.200429	0.0692502	0.262789	0.0163877	-0.324034	0.00280448	-0.189631	0.0859722	-0.203095	0.0655532	0.190647	0.0842733	0.0611881	0.582654	-0.128634	0.246472
L2_hg19_chr22_-_36784011	MYH9	blue	-0.891426	1.4182e-29	0.956477	4.34435e-45	-0.838994	4.10229e-23	0.63227	1.44518e-10	0.598344	2.31861e-09	0.562918	3.03726e-08	0.40851	0.000126098	0.579782	9.27292e-09	-0.359059	0.000857688	-0.348589	0.00123974	0.121646	0.273291	0.419893	7.76041e-05	-0.362472	0.000758552	-0.215145	0.0507868	-0.114713	0.301768	0.356786	0.000930107	0.0445769	0.689042	-0.12234	0.270542
L2_hg19_chr19_-_8642315	MYO1F	blue	-0.894332	5.01439e-30	0.972489	5.08521e-53	-0.899239	8.07344e-31	0.60337	1.56865e-09	0.616529	5.45803e-10	0.529486	2.6499e-07	0.433864	4.1747e-05	0.580898	8.55197e-09	-0.336103	0.00189308	-0.294379	0.00690512	0.16445	0.137378	0.43747	3.54154e-05	-0.355353	0.00097855	-0.21284	0.0533773	-0.178029	0.10735	0.361987	0.000771991	0.0194878	0.861185	0.0769617	0.489221
L2_hg19_chr1_-_89591767	GBP2	blue	-0.928562	1.29986e-36	0.933457	8.08662e-38	-0.923861	1.56337e-35	0.728925	5.61319e-15	0.689219	5.86259e-13	0.482026	3.94953e-06	0.605881	1.28724e-09	0.434484	4.0588e-05	-0.32479	0.00273756	-0.33492	0.00196879	0.279322	0.0105497	0.321691	0.0030214	-0.38275	0.000355424	-0.210878	0.0556676	-0.16888	0.126955	0.0737016	0.507861	0.0669141	0.54781	0.118162	0.287366
L2_hg19_chr9_+_36136731	GLIPR2	blue	-0.877019	1.64324e-27	0.943698	1.13886e-40	-0.890232	2.1559e-29	0.666351	6.18144e-12	0.751426	2.75316e-16	0.445711	2.41479e-05	0.588329	4.95116e-09	0.417574	8.57939e-05	-0.323212	0.00287895	-0.329606	0.00234365	0.414119	9.94907e-05	0.264831	0.0155416	-0.333736	0.00204733	-0.214654	0.0513298	-0.119332	0.282588	0.267446	0.0145133	0.0062859	0.955024	-0.0101418	0.927494
L2_hg19_chr12_-_62997517	C12orf61	blue	-0.922955	2.47852e-35	0.880051	6.36146e-28	-0.846388	7.12956e-24	0.853215	1.30305e-24	0.674047	2.86378e-12	0.678476	1.82012e-12	0.334387	0.00200383	0.373992	0.000496107	-0.467497	8.35494e-06	-0.378688	0.000415365	0.25639	0.0193015	0.178433	0.106543	-0.242314	0.0273065	-0.288194	0.00824027	-0.148472	0.180386	0.0086109	0.938416	0.0960423	0.387744	-0.0946136	0.394875
L2_hg19_chr6_+_15246301	JARID2	blue	-0.875545	2.58284e-27	0.923787	1.6236e-35	-0.853922	1.08756e-24	0.70499	1.0143e-13	0.686008	8.26675e-13	0.613921	6.75467e-10	0.442946	2.74882e-05	0.438186	3.42694e-05	-0.412432	0.000106888	-0.330663	0.00226436	0.274125	0.0121499	0.289036	0.00804601	-0.0598557	0.590906	-0.269239	0.0138427	-0.121291	0.274702	0.283537	0.0093902	0.0387335	0.728097	-0.0344236	0.75736
L2_hg19_chr2_-_113587989	IL1B	blue	-0.944373	7.08471e-41	0.862884	1.00756e-25	-0.870489	1.16835e-26	0.916848	4.81723e-34	0.730023	4.87987e-15	0.551199	6.66805e-08	0.430431	4.87397e-05	0.281689	0.00988421	-0.379331	0.000405298	-0.300671	0.00574623	0.401193	0.000170722	0.185973	0.0923137	-0.316432	0.00356379	-0.259274	0.0179375	-0.167497	0.130142	-0.162406	0.142402	0.105204	0.343867	-0.0108924	0.922145
L2_hg19_chr7_+_98972352	ARPC1B	blue	-0.868727	1.94763e-26	0.954771	1.99466e-44	-0.898209	1.19368e-30	0.680275	1.51055e-12	0.782094	2.585e-18	0.504369	1.1646e-06	0.52087	4.46302e-07	0.380435	0.000388525	-0.305955	0.00490968	-0.303846	0.0052297	0.338041	0.00177472	0.254957	0.0200117	-0.402242	0.000163536	-0.191827	0.0823351	-0.113039	0.308922	0.27523	0.0117931	0.0115959	0.917133	0.103199	0.353195
L2_hg19_chr11_+_47428723	SLC39A13	blue	-0.948052	4.76756e-42	0.873335	5.03638e-27	-0.846032	7.77291e-24	0.830593	2.69971e-22	0.647187	3.81938e-11	0.516991	5.61739e-07	0.418789	8.14088e-05	0.406322	0.000138158	-0.423329	6.67978e-05	-0.318822	0.00330733	0.297017	0.00639631	0.233739	0.0334427	-0.302477	0.00544713	-0.289072	0.00803782	-0.147424	0.183515	-0.0630539	0.571189	0.123814	0.264771	-0.0966054	0.384954
L2_hg19_chr10_-_98480270	PIK3AP1	blue	-0.904039	1.23247e-31	0.925963	5.24487e-36	-0.901508	3.36114e-31	0.778962	4.30675e-18	0.740736	1.19883e-15	0.526848	3.11325e-07	0.433377	4.26789e-05	0.371507	0.000544421	-0.347192	0.00130101	-0.281114	0.0100422	0.258816	0.0181487	0.244242	0.0260661	-0.418617	8.20178e-05	-0.226133	0.0398176	-0.112964	0.30925	0.111062	0.317516	0.0924585	0.405779	0.0543884	0.625302
L2_hg19_chr20_-_32400110	RP4-553F4.6	blue	-0.916431	5.84881e-34	0.879881	6.7143e-28	-0.848062	4.73595e-24	0.908409	2.03792e-32	0.770343	1.68337e-17	0.59456	3.09774e-09	0.429766	5.02153e-05	0.271726	0.0129572	-0.434883	3.98585e-05	-0.314596	0.0037727	0.338625	0.00174035	0.126323	0.255134	-0.323527	0.00285024	-0.30037	0.0057975	-0.0904401	0.416149	-0.0515453	0.643518	0.0556119	0.617532	-0.0494519	0.657066
L2_hg19_chr15_-_90349802	ANPEP	blue	-0.896412	2.33832e-30	0.920077	1.03316e-34	-0.834275	1.19762e-22	0.663722	7.99887e-12	0.714852	3.18989e-14	0.331024	0.00223784	0.53558	1.81669e-07	0.398803	0.000188202	-0.419661	7.83921e-05	-0.334213	0.00201537	0.351946	0.00110313	0.357656	0.000901759	-0.307512	0.00468467	-0.248297	0.0236136	0.0332634	0.765298	0.24069	0.028389	0.0710451	0.523316	0.123846	0.264643
L2_hg19_chr17_+_26926187	SPAG5-AS1	blue	-0.911199	6.15939e-33	0.907743	2.6962e-32	-0.847126	5.9567e-24	0.825674	7.76195e-22	0.683306	1.10024e-12	0.704649	1.05477e-13	0.400504	0.000175598	0.409578	0.000120576	-0.41931	7.95936e-05	-0.317824	0.00341233	0.253123	0.0209534	0.220195	0.0454713	-0.291981	0.00739818	-0.288707	0.00812145	-0.173515	0.116707	0.0768549	0.489826	-0.0301401	0.786786	-0.0687681	0.536748
L2_hg19_chr17_-_73775858	H3F3B	blue	-0.898313	1.1475e-30	0.940041	1.3551e-39	-0.899519	7.25515e-31	0.671613	3.66176e-12	0.689295	5.81458e-13	0.426735	5.74782e-05	0.510758	8.08151e-07	0.495527	1.90791e-06	-0.341942	0.00155643	-0.294532	0.0068747	0.319843	0.00320296	0.292028	0.00738842	-0.22493	0.0409135	-0.221786	0.0438947	-0.118145	0.287436	0.253345	0.0208374	0.0330385	0.76684	-0.0531108	0.633461
L2_hg19_chr5_-_176936589	DOK3	blue	-0.909504	1.27999e-32	0.952139	1.87148e-43	-0.894474	4.7633e-30	0.633158	1.33779e-10	0.632739	1.38752e-10	0.459636	1.23566e-05	0.413122	0.0001038	0.548791	7.80798e-08	-0.351676	0.00111358	-0.286369	0.00867522	0.301809	0.00555617	0.380897	0.000381714	-0.405903	0.000140584	-0.272663	0.0126364	-0.220413	0.0452518	0.235948	0.0317609	-0.00193415	0.986154	0.110455	0.320184
L2_hg19_chr5_-_176937756	DOK3	blue	-0.91424	1.59654e-33	0.931333	2.76605e-37	-0.838519	4.57615e-23	0.676927	2.13477e-12	0.571141	1.71727e-08	0.615204	6.08361e-10	0.291744	0.00744868	0.587636	5.21342e-09	-0.419866	7.76975e-05	-0.321721	0.00301852	0.246292	0.0248005	0.362996	0.000744293	-0.314931	0.00373377	-0.302963	0.00536903	-0.15345	0.166047	0.227917	0.0382382	-0.0261158	0.814707	-0.00163086	0.988325
L2_hg19_chr4_+_75230861	EREG	blue	-0.904212	1.14933e-31	0.862121	1.24155e-25	-0.830382	2.82671e-22	0.928364	1.44831e-36	0.813756	8.79029e-21	0.59349	3.35993e-09	0.408906	0.000124023	0.195337	0.0767754	-0.419757	7.8065e-05	-0.30792	0.00462727	0.410788	0.000114583	0.07822	0.482125	-0.312081	0.00407649	-0.284102	0.00924375	-0.149647	0.176922	-0.0823129	0.459427	0.107068	0.335339	-0.0272317	0.80694
L2_hg19_chr2_+_231090480	SP140	blue	-0.926555	3.83557e-36	0.94889	2.50891e-42	-0.900468	5.03539e-31	0.643018	5.58065e-11	0.586035	5.87012e-09	0.501276	1.38626e-06	0.550982	6.76393e-08	0.593408	3.3809e-09	-0.387859	0.000291332	-0.311082	0.00420312	0.188919	0.0871791	0.403257	0.000156853	-0.361843	0.000776004	-0.260034	0.0175921	-0.191925	0.082175	0.19836	0.0722333	0.0719952	0.517761	0.00451281	0.967702
L2_hg19_chr17_+_74553311	SNHG16	blue	-0.921935	4.13591e-35	0.904473	1.03448e-31	-0.873525	4.75693e-27	0.813931	8.49277e-21	0.678256	1.8619e-12	0.661325	1.00945e-11	0.483933	3.57049e-06	0.396395	0.00020746	-0.395771	0.000212741	-0.282977	0.0095376	0.325464	0.00267909	0.268313	0.0141856	-0.277415	0.0111141	-0.324226	0.00278732	-0.175764	0.111969	0.026427	0.812539	-0.0206982	0.852657	0.0330616	0.766682
L2_hg19_chr1_+_26606589	SH3BGRL3	blue	-0.858547	3.25118e-25	0.929825	6.47152e-37	-0.790555	6.23248e-19	0.685946	8.32139e-13	0.769364	1.95804e-17	0.420776	7.46842e-05	0.521606	4.27096e-07	0.378189	0.000423325	-0.37113	0.000552101	-0.268212	0.0142235	0.366269	0.000660622	0.256095	0.0194462	-0.438395	3.39425e-05	-0.273104	0.0124881	-0.104665	0.346361	0.293483	0.00708581	0.0398189	0.720787	-0.0739533	0.506409
L2_hg19_chr3_+_53195232	PRKCD	blue	-0.884428	1.54366e-28	0.940295	1.14659e-39	-0.815515	6.21277e-21	0.651743	2.50657e-11	0.624903	2.71667e-10	0.573239	1.48108e-08	0.35575	0.000964895	0.537712	1.58909e-07	-0.382265	0.00036214	-0.228637	0.0376157	0.189896	0.0855275	0.352875	0.0010678	-0.357613	0.000903126	-0.252002	0.0215473	-0.0800429	0.471943	0.327733	0.00249039	0.0498836	0.654263	-0.0821056	0.460563
L2_hg19_chr19_+_52264432	FPR2	blue	-0.937231	8.1885e-39	0.938974	2.71077e-39	-0.892463	9.82237e-30	0.616163	5.62449e-10	0.565051	2.62356e-08	0.402772	0.000160016	0.461352	1.13543e-05	0.612526	7.5642e-10	-0.356264	0.000947495	-0.312308	0.00404829	0.274823	0.0119233	0.421589	7.20828e-05	-0.347756	0.00127596	-0.227381	0.0387072	-0.134733	0.224593	0.195167	0.0770375	0.0650978	0.558752	0.0388359	0.727407
L2_hg19_chr14_+_103599064	TNFAIP2	blue	-0.929637	7.18341e-37	0.885126	1.22495e-28	-0.84178	2.14428e-23	0.767038	2.79551e-17	0.704944	1.01965e-13	0.397368	0.000199468	0.587297	5.34634e-09	0.33111	0.00223158	-0.417481	8.61376e-05	-0.339173	0.00170867	0.370914	0.000556563	0.321374	0.0030518	-0.316728	0.00353104	-0.277057	0.011223	-0.154175	0.164032	0.0242814	0.827514	0.0683607	0.53917	0.0918259	0.409012
L2_hg19_chr2_+_109204800	LIMS1	blue	-0.885903	9.45626e-29	0.905892	5.80842e-32	-0.893401	7.01902e-30	0.845695	8.43248e-24	0.848115	4.67496e-24	0.476535	5.26362e-06	0.483419	3.66916e-06	0.247125	0.0243018	-0.330127	0.00230431	-0.298613	0.00610485	0.429323	5.12202e-05	0.102208	0.357862	-0.344022	0.00145025	-0.216275	0.0495552	-0.230588	0.0359713	0.0521237	0.639794	0.0405851	0.715641	-0.0152124	0.891428
L2_hg19_chr5_+_169064278	DOCK2	blue	-0.884946	1.30043e-28	0.970685	6.42868e-52	-0.899117	8.45791e-31	0.631382	1.56082e-10	0.650894	2.71252e-11	0.570519	1.79391e-08	0.449197	2.04747e-05	0.542003	1.21046e-07	-0.309106	0.00446397	-0.305258	0.00501345	0.17924	0.104944	0.386542	0.000306747	-0.423316	6.6837e-05	-0.194891	0.0774648	-0.155365	0.160763	0.330562	0.00227187	0.00343877	0.975386	0.0189226	0.865173
L2_hg19_chr2_+_70167298	MXD1	blue	-0.956094	6.15235e-45	0.911842	4.64785e-33	-0.87449	3.55797e-27	0.656471	1.60678e-11	0.553165	5.85622e-08	0.404798	0.000147179	0.43196	4.55008e-05	0.552875	5.96955e-08	-0.443234	2.71215e-05	-0.351849	0.00110686	0.315123	0.00371164	0.475138	5.65813e-06	-0.26866	0.0140563	-0.301953	0.00553247	-0.137245	0.215989	0.11646	0.294415	0.000949034	0.993206	0.195819	0.0760366
L2_hg19_chr19_+_1026625	CNN2	blue	-0.884731	1.39666e-28	0.963883	2.6327e-48	-0.857231	4.60399e-25	0.605393	1.33783e-09	0.616635	5.41062e-10	0.515883	5.99577e-07	0.460511	1.18354e-05	0.585587	6.0673e-09	-0.317419	0.0034558	-0.339042	0.00171622	0.176723	0.109995	0.418841	8.12276e-05	-0.36278	0.000750144	-0.163509	0.139675	-0.138323	0.212371	0.37654	0.000450668	0.0292759	0.792761	-0.0633406	0.569437
L2_hg19_chr4_-_40631880	RBM47	blue	-0.904961	8.49288e-32	0.906545	4.43795e-32	-0.902681	2.11839e-31	0.794237	3.28763e-19	0.801643	8.72406e-20	0.403601	0.000154642	0.58335	7.15195e-09	0.301644	0.00558343	-0.229429	0.0369406	-0.315971	0.00361524	0.474647	5.80311e-06	0.178024	0.107361	-0.326877	0.00256008	-0.0653169	0.557427	-0.189448	0.0862814	0.0230986	0.835796	0.0510875	0.646471	0.0400304	0.719365
L2_hg19_chr1_+_28206155	THEMIS2	blue	-0.896982	1.89189e-30	0.945833	2.48251e-41	-0.854472	9.44166e-25	0.573225	1.48251e-08	0.636279	1.01782e-10	0.366131	0.00066397	0.575581	1.25397e-08	0.536009	1.76861e-07	-0.401565	0.000168141	-0.325329	0.00269067	0.310422	0.00428867	0.438004	3.4557e-05	-0.332845	0.00210825	-0.282203	0.00974443	-0.161378	0.144979	0.312409	0.00403569	0.0376041	0.73573	0.120868	0.276394
L2_hg19_chr15_+_77287466	PSTPIP1	blue	-0.8635	8.50339e-26	0.956759	3.35684e-45	-0.875192	2.87674e-27	0.639977	7.33261e-11	0.692624	4.05226e-13	0.624639	2.77798e-10	0.414121	9.94815e-05	0.468706	7.8599e-06	-0.350167	0.00117373	-0.315265	0.00369531	0.253255	0.0208844	0.332246	0.00215009	-0.317357	0.00346244	-0.244376	0.025982	-0.173214	0.117353	0.345121	0.00139684	0.0271974	0.807179	0.122114	0.271434
L2_hg19_chr2_+_201983438	CFLAR	blue	-0.922951	2.48368e-35	0.948508	3.36721e-42	-0.899374	7.66832e-31	0.667628	5.44936e-12	0.557586	4.35995e-08	0.622575	3.30519e-10	0.325088	0.00271151	0.612889	7.34472e-10	-0.302499	0.00544366	-0.299243	0.00599301	0.218203	0.0475096	0.438601	3.36224e-05	-0.400612	0.00017483	-0.191439	0.0829682	-0.142981	0.197223	0.195331	0.0767856	-0.0288852	0.795466	0.0252268	0.820908
L2_hg19_chr2_+_28615724	FOSL2	blue	-0.909918	1.07202e-32	0.923498	1.88114e-35	-0.842895	1.6478e-23	0.718633	2.02102e-14	0.66354	8.14191e-12	0.528263	2.85602e-07	0.395596	0.000214249	0.482091	3.9361e-06	-0.374476	0.000487157	-0.342909	0.00150624	0.388175	0.00028774	0.274225	0.0121171	-0.43675	3.66037e-05	-0.257217	0.0189018	-0.192985	0.080467	0.128257	0.247869	-0.043333	0.697292	-0.0187848	0.866145
L2_hg19_chr14_+_61943835	PRKCH	blue	-0.936186	1.56585e-38	0.932437	1.46742e-37	-0.877314	1.49984e-27	0.711014	5.03274e-14	0.528491	2.81644e-07	0.672553	3.33132e-12	0.359767	0.000836208	0.625372	2.61093e-10	-0.377657	0.000431973	-0.307812	0.00464247	0.127353	0.251249	0.401399	0.00016929	-0.31751	0.00344595	-0.238708	0.02976	-0.165594	0.134626	0.15437	0.163493	0.00954393	0.931758	-0.09345	0.400741
L2_hg19_chr12_+_75874534	GLIPR1	blue	-0.893437	6.93035e-30	0.90403	1.23699e-31	-0.803262	6.47968e-20	0.771031	1.51324e-17	0.740051	1.31401e-15	0.458529	1.30464e-05	0.421399	7.26819e-05	0.359487	0.000844643	-0.4091	0.000123018	-0.323455	0.00285677	0.353883	0.00103064	0.250295	0.0224795	-0.529306	2.6794e-07	-0.26075	0.0172719	-0.168154	0.12862	0.0984474	0.375914	0.0415892	0.708917	0.00613082	0.956132
L2_hg19_chr1_-_25256766	RUNX3	blue	-0.854222	1.00673e-24	0.949157	2.04002e-42	-0.870224	1.26226e-26	0.668378	5.05903e-12	0.799692	1.24398e-19	0.503498	1.22338e-06	0.5711	1.72226e-08	0.357976	0.000891534	-0.362684	0.000752772	-0.319279	0.00326023	0.353572	0.00104198	0.227748	0.0383859	-0.366341	0.000658878	-0.213873	0.0522032	-0.125838	0.256976	0.304465	0.00513391	-0.0146376	0.895507	0.128751	0.246039
L2_hg19_chr6_-_31705794	CLIC1	blue	-0.919312	1.4968e-34	0.926313	4.35992e-36	-0.865237	5.24628e-26	0.681828	1.28468e-12	0.589854	4.41838e-09	0.585955	5.9046e-09	0.505248	1.108e-06	0.554874	5.22769e-08	-0.383787	0.000341457	-0.335516	0.00193036	0.192272	0.0816126	0.360839	0.000804619	-0.310958	0.00421911	-0.234922	0.032533	-0.159177	0.150615	0.165586	0.134646	0.0905018	0.415829	-0.0130082	0.907084
L2_hg19_chr5_-_140998565	DIAPH1	blue	-0.856274	5.91564e-25	0.911298	5.89962e-33	-0.753845	1.95331e-16	0.678982	1.72732e-12	0.725676	8.46394e-15	0.490886	2.45868e-06	0.45369	1.65081e-05	0.402086	0.000164587	-0.407724	0.000130313	-0.20694	0.0605055	0.367754	0.000625568	0.251075	0.0220492	-0.304028	0.00520137	-0.281384	0.0099678	-0.135146	0.223163	0.287847	0.00832159	-0.00493662	0.964671	-0.0165323	0.882072
L2_hg19_chr19_+_54373035	MYADM	blue	-0.908272	2.15964e-32	0.956584	3.94094e-45	-0.855141	7.94227e-25	0.595338	2.91951e-09	0.572837	1.52378e-08	0.439094	3.28661e-05	0.417061	8.77096e-05	0.617601	4.99748e-10	-0.335547	0.00192833	-0.304657	0.00510446	0.185626	0.0929334	0.483637	3.62713e-06	-0.440739	3.04601e-05	-0.202195	0.0667829	-0.125916	0.25668	0.317288	0.00346993	0.0190666	0.864156	0.0323081	0.771853
L2_hg19_chr12_-_31945231	H3F3C	blue	-0.902939	1.91194e-31	0.901709	3.10647e-31	-0.859916	2.25606e-25	0.743845	7.87361e-16	0.749998	3.36534e-16	0.383193	0.000349399	0.501361	1.37972e-06	0.368289	0.000613363	-0.378587	0.000416964	-0.288228	0.00823247	0.48042	4.29788e-06	0.194766	0.0776593	-0.286799	0.00857102	-0.290597	0.00769686	-0.219591	0.046081	0.0905433	0.415615	0.0297467	0.789504	0.038796	0.727676
L2_hg19_chr22_+_37309674	CSF2RB	blue	-0.906224	5.06794e-32	0.949299	1.8271e-42	-0.885324	1.1469e-28	0.605609	1.31523e-09	0.636978	9.56977e-11	0.43858	3.36541e-05	0.652958	2.23751e-11	0.542057	1.20626e-07	-0.355719	0.000965955	-0.302665	0.00541685	0.296583	0.00647758	0.383017	0.000351789	-0.379233	0.000406816	-0.249538	0.0229034	-0.233043	0.0339881	0.236568	0.0313018	0.00646366	0.953753	0.0797809	0.473399
AS3.plus	C9orf72	blue	-0.892004	1.15612e-29	0.915015	1.12248e-33	-0.844533	1.1154e-23	0.721475	1.42693e-14	0.719861	1.73964e-14	0.429575	5.06471e-05	0.426306	5.85816e-05	0.423328	6.68005e-05	-0.35902	0.000858874	-0.290069	0.00781342	0.358138	0.000886377	0.237231	0.0308171	-0.284299	0.00919288	-0.246162	0.0248793	-0.196233	0.0754062	0.174872	0.11383	0.0211311	0.849611	0.0258312	0.816691
L2_hg19_chr11_+_61735277	AP003733.1	blue	-0.921883	4.24617e-35	0.927153	2.78698e-36	-0.878685	9.78685e-28	0.719895	1.73244e-14	0.570154	1.84041e-08	0.680571	1.46478e-12	0.303464	0.00528963	0.561626	3.31723e-08	-0.387673	0.000293465	-0.28485	0.00905248	0.150985	0.173039	0.352899	0.00106691	-0.295785	0.00662975	-0.300476	0.00577941	-0.117425	0.290406	0.163564	0.139538	0.00460098	0.967072	0.0211037	0.849804
L2_hg19_chr19_+_45971253	FOSB	blue	-0.878655	9.8774e-28	0.903198	1.72536e-31	-0.802766	7.09957e-20	0.789805	7.08858e-19	0.748507	4.14467e-16	0.559783	3.75955e-08	0.471351	6.87173e-06	0.361285	0.000791778	-0.362169	0.00076691	-0.304498	0.00512886	0.342514	0.00152659	0.182067	0.0994854	-0.360704	0.000808523	-0.20737	0.0599608	-0.0482224	0.665076	0.149821	0.176414	0.0359378	0.747038	-0.206398	0.0611969
L2_hg19_chr3_+_170076323	SKIL	blue	-0.890308	2.09983e-29	0.925644	6.20507e-36	-0.835986	8.15313e-23	0.695324	3.01257e-13	0.680445	1.48406e-12	0.498879	1.58486e-06	0.375846	0.000462646	0.455723	1.49609e-05	-0.409781	0.00011955	-0.320336	0.00315353	0.310244	0.00431198	0.322113	0.00298124	-0.333364	0.00207256	-0.265934	0.0151006	-0.199841	0.0700875	0.236778	0.0311476	-0.037357	0.737404	0.0343162	0.758094
L2_hg19_chr11_+_73087471	RELT	blue	-0.878069	1.18651e-27	0.944326	7.32025e-41	-0.870874	1.04377e-26	0.650863	2.72038e-11	0.679768	1.5923e-12	0.594661	3.0739e-09	0.477561	4.99037e-06	0.475459	5.56505e-06	-0.340045	0.00165934	-0.3116	0.00413711	0.336483	0.00186936	0.333623	0.00205496	-0.391299	0.000254359	-0.265332	0.0153401	-0.108323	0.329672	0.272439	0.0127124	-0.0479556	0.666819	0.0416429	0.708558
L2_hg19_chr19_-_44171832	PLAUR	blue	-0.95129	3.7504e-43	0.891575	1.34563e-29	-0.84786	4.9767e-24	0.814248	7.97994e-21	0.583542	7.05212e-09	0.543703	1.08559e-07	0.291828	0.00743082	0.47972	4.45857e-06	-0.404692	0.000147825	-0.311377	0.00416542	0.219469	0.0462059	0.405757	0.000141439	-0.310046	0.00433809	-0.274708	0.0119604	-0.152809	0.167847	0.0109842	0.921491	0.0253884	0.81978	0.00274654	0.98034
L2_hg19_chr1_-_31212776	MIR4420	blue	-0.899848	6.39327e-31	0.925424	6.96336e-36	-0.887347	5.81338e-29	0.676733	2.17763e-12	0.722409	1.27157e-14	0.397688	0.000196903	0.471359	6.86892e-06	0.397289	0.000200107	-0.370264	0.000570154	-0.30177	0.0055626	0.43723	3.58077e-05	0.332923	0.00210286	-0.415928	9.20827e-05	-0.248969	0.0232267	-0.118686	0.285221	0.162684	0.14171	0.0307233	0.782761	0.213462	0.0526678
L2_hg19_chr2_-_74406000	MOB1A	blue	-0.880397	5.70032e-28	0.956805	3.2199e-45	-0.920327	9.14534e-35	0.635162	1.12281e-10	0.726949	7.21069e-15	0.45379	1.6429e-05	0.557479	4.39162e-08	0.461956	1.10198e-05	-0.279222	0.0105786	-0.299492	0.00594927	0.381339	0.000375289	0.302952	0.00537087	-0.360367	0.000818385	-0.169082	0.126494	-0.174314	0.115007	0.254105	0.0204447	-0.00562927	0.959718	0.0929725	0.403162
L2_hg19_chr1_+_161185087	FCER1G	blue	-0.896787	2.03414e-30	0.911897	4.53645e-33	-0.91204	4.2613e-33	0.785278	1.52473e-18	0.820608	2.22602e-21	0.436366	3.72511e-05	0.537598	1.6006e-07	0.290503	0.00771738	-0.296007	0.00658703	-0.279965	0.0103652	0.496568	1.80151e-06	0.13112	0.237382	-0.422181	7.02417e-05	-0.2021	0.0669142	-0.220646	0.0450194	0.0257731	0.817096	0.0434375	0.696598	0.080264	0.470716
L2_hg19_chr1_-_150727601	CTSS	blue	-0.89089	1.71267e-29	0.926812	3.34428e-36	-0.845849	8.12409e-24	0.647651	3.66027e-11	0.693571	3.6533e-13	0.395393	0.000216002	0.556276	4.76065e-08	0.410705	0.000114988	-0.418179	8.35829e-05	-0.334012	0.00202875	0.335726	0.00191696	0.416173	9.11205e-05	-0.304341	0.00515302	-0.289942	0.00784162	-0.153645	0.165505	0.242443	0.0272217	0.0487073	0.661912	0.205518	0.0623345
L2_hg19_chr15_+_86123754	AKAP13	blue	-0.883946	1.80931e-28	0.90752	2.9603e-32	-0.909703	1.17542e-32	0.806368	3.63339e-20	0.834646	1.10224e-22	0.503449	1.22677e-06	0.483509	3.65176e-06	0.243312	0.0266582	-0.301651	0.00558217	-0.321063	0.003082	0.49171	2.35106e-06	0.164266	0.137825	-0.334865	0.00197243	-0.169191	0.126246	-0.180928	0.101658	0.0589934	0.596274	0.01647	0.882514	0.109991	0.322233
L2_hg19_chr8_-_142139803	RP11-809O17.1	blue	-0.928486	1.35444e-36	0.911641	5.07679e-33	-0.829288	3.58419e-22	0.750938	2.94906e-16	0.564301	2.7626e-08	0.679434	1.64837e-12	0.393171	0.000236103	0.535848	1.78647e-07	-0.415578	9.34771e-05	-0.340086	0.00165707	0.109489	0.32446	0.349688	0.00119341	-0.369439	0.000587851	-0.301489	0.00560903	-0.189904	0.0855141	0.0982775	0.376743	0.0729575	0.512166	-0.0844759	0.447674
L2_hg19_chr19_+_14492255	CD97	blue	-0.878757	9.56779e-28	0.9433	1.50323e-40	-0.85549	7.25632e-25	0.641234	6.55261e-11	0.679964	1.56015e-12	0.462671	1.06361e-05	0.566659	2.34786e-08	0.471659	6.76449e-06	-0.362528	0.000757017	-0.345022	0.00140158	0.2102	0.0564763	0.365399	0.000681992	-0.343153	0.00149379	-0.223341	0.0423981	-0.107903	0.331562	0.331016	0.00223841	0.0611497	0.582892	-0.0244293	0.82648
L2_hg19_chr5_+_126147423	LMNB1	blue	-0.939185	2.36564e-39	0.932832	1.16594e-37	-0.883328	2.21528e-28	0.606814	1.19558e-09	0.538075	1.55316e-07	0.411172	0.000112744	0.463844	1.00334e-05	0.641912	6.16539e-11	-0.414702	9.70447e-05	-0.343459	0.00147834	0.245528	0.0252661	0.422635	6.88609e-05	-0.318638	0.0033265	-0.270751	0.0132984	-0.180636	0.102219	0.193688	0.0793485	0.0648792	0.560076	0.0435773	0.695669
L2_hg19_chr17_-_4641751	CXCL16	blue	-0.921361	5.50077e-35	0.912053	4.23553e-33	-0.845779	8.26285e-24	0.668893	4.80638e-12	0.655929	1.6915e-11	0.303903	0.00522076	0.525782	3.32143e-07	0.464447	9.73615e-06	-0.423822	6.53676e-05	-0.328099	0.00246105	0.34478	0.00141325	0.356825	0.0009288	-0.2922	0.00735208	-0.282432	0.0096828	-0.162467	0.142249	0.16308	0.140729	0.0736536	0.508138	0.11407	0.304505
L2_hg19_chr10_+_45869663	ALOX5	blue	-0.891712	1.28226e-29	0.951919	2.24362e-43	-0.939177	2.37824e-39	0.611994	7.89659e-10	0.646255	4.15925e-11	0.490423	2.52118e-06	0.498523	1.61658e-06	0.530939	2.42345e-07	-0.341135	0.00159949	-0.349175	0.00121486	0.274959	0.0118799	0.369542	0.000585628	-0.118805	0.284735	-0.203658	0.0647936	-0.143386	0.195946	0.326398	0.00259991	0.00185835	0.986697	0.0690991	0.534785
L2_hg19_chr19_-_12897069	CTD-2659N19.9	blue	-0.886185	8.60193e-29	0.941506	5.1231e-40	-0.830097	3.00772e-22	0.659272	1.23003e-11	0.604333	1.45449e-09	0.691349	4.65603e-13	0.39494	0.000219964	0.55037	7.04121e-08	-0.41706	8.77158e-05	-0.321049	0.0030834	0.214202	0.0518341	0.367666	0.000627593	-0.308854	0.0044982	-0.306588	0.00481714	-0.152256	0.169407	0.290667	0.00768134	-0.0775063	0.486143	0.0358493	0.74764
L2_hg19_chr6_+_14118002	CD83	blue	-0.905713	6.24867e-32	0.883447	2.13072e-28	-0.825227	8.52971e-22	0.856909	5.01008e-25	0.697749	2.30174e-13	0.643474	5.35527e-11	0.359746	0.000836839	0.372808	0.000518618	-0.390099	0.000266737	-0.362884	0.000747335	0.292705	0.00724627	0.18085	0.101806	-0.279152	0.010599	-0.241984	0.0275233	-0.12636	0.254994	0.03074	0.782646	0.0529857	0.634262	-0.194765	0.0776616
L2_hg19_chr1_+_209846897	G0S2	blue	-0.943312	1.49038e-40	0.906354	4.80361e-32	-0.844259	1.19106e-23	0.755216	1.60525e-16	0.524196	3.65577e-07	0.667833	5.33974e-12	0.330934	0.00224439	0.596512	2.66897e-09	-0.398133	0.000193389	-0.308501	0.00454665	0.157437	0.155187	0.358553	0.000873346	-0.305498	0.00497758	-0.282563	0.0096478	-0.148642	0.17988	0.0759298	0.495082	0.0170985	0.878064	-0.134374	0.225842
L2_hg19_chr2_+_61108708	REL	blue	-0.924783	9.72309e-36	0.900204	5.57627e-31	-0.900754	4.50716e-31	0.807058	3.19072e-20	0.623149	3.14975e-10	0.662631	8.89472e-12	0.284374	0.0091738	0.463913	9.9988e-06	-0.380631	0.000385625	-0.296251	0.00654045	0.267817	0.0143722	0.275076	0.0118423	-0.20143	0.0678427	-0.276669	0.0113421	-0.168187	0.128544	0.0480047	0.666498	0.0368739	0.740678	-0.0664975	0.55031
L2_hg19_chr17_-_36858592	MIR4734	blue	-0.91771	3.21385e-34	0.891716	1.28027e-29	-0.808067	2.63597e-20	0.793997	3.42889e-19	0.637088	9.47674e-11	0.581752	8.03705e-09	0.357031	0.000922039	0.467703	8.26835e-06	-0.47871	4.70045e-06	-0.31291	0.00397405	0.195822	0.0760319	0.227727	0.0384035	-0.332562	0.00212791	-0.309127	0.00446106	-0.0276837	0.803799	0.0897943	0.419499	0.0801857	0.47115	-0.157673	0.154562
L2_hg19_chr17_+_80186323	SLC16A3	blue	-0.895757	2.97869e-30	0.94859	3.16191e-42	-0.884092	1.72419e-28	0.585964	5.90075e-09	0.620733	3.85535e-10	0.419426	7.91932e-05	0.429925	4.98579e-05	0.567566	2.20467e-08	-0.386216	0.000310679	-0.333506	0.00206292	0.288861	0.00808617	0.383851	0.000340612	-0.35006	0.00117811	-0.244416	0.0259569	-0.186573	0.091249	0.320647	0.00312275	0.00470045	0.96636	0.0736963	0.507892
L2_hg19_chr21_+_34638671	IL10RB	blue	-0.876049	2.21459e-27	0.944523	6.36859e-41	-0.884996	1.27912e-28	0.66009	1.13709e-11	0.749462	3.62784e-16	0.42603	5.9302e-05	0.543882	1.07313e-07	0.420589	7.52926e-05	-0.259819	0.0176892	-0.267521	0.0144847	0.40431	0.000150181	0.261864	0.0167839	-0.442526	2.80325e-05	-0.161439	0.144824	-0.106289	0.338889	0.240538	0.0284927	0.0157224	0.887812	0.044933	0.686687
L2_hg19_chr12_+_62654184	USP15	blue	-0.915559	8.75018e-34	0.936265	1.49124e-38	-0.860236	2.06981e-25	0.576923	1.13923e-08	0.532418	2.21192e-07	0.491344	2.39833e-06	0.516944	5.63296e-07	0.649584	3.06301e-11	-0.444387	2.56974e-05	-0.307352	0.00470738	0.265421	0.0153044	0.439163	3.27627e-05	-0.225409	0.0404741	-0.341573	0.001576	-0.223809	0.0419561	0.260391	0.0174322	-0.0210186	0.850402	0.0506041	0.649595
L2_hg19_chr1_-_204380944	PPP1R15B	blue	-0.911952	4.42795e-33	0.901542	3.316e-31	-0.869645	1.49384e-26	0.785625	1.43886e-18	0.749814	3.45314e-16	0.461773	1.11202e-05	0.694373	3.34537e-13	0.338691	0.0017365	-0.402733	0.000160268	-0.334554	0.00199278	0.349473	0.00120238	0.209508	0.0573131	-0.25898	0.0180729	-0.251031	0.0220732	-0.0762143	0.493462	0.0492892	0.658124	0.000934882	0.993307	0.00754531	0.946025
L2_hg19_chr1_+_209848757	G0S2	blue	-0.935554	2.30396e-38	0.912172	4.02042e-33	-0.853046	1.36036e-24	0.755632	1.51206e-16	0.537521	1.60833e-07	0.653005	2.22777e-11	0.311621	0.00413444	0.575062	1.30123e-08	-0.375146	0.000475029	-0.322782	0.00291855	0.105215	0.343818	0.390141	0.00026629	-0.285113	0.00898628	-0.250788	0.0222065	-0.0729064	0.512462	0.120333	0.278542	0.0499348	0.653931	-0.134649	0.224883
L2_hg19_chr6_-_159466022	TAGAP	blue	-0.90638	4.75066e-32	0.93802	4.98374e-39	-0.86904	1.77959e-26	0.711651	4.66803e-14	0.635924	1.05014e-10	0.5813	8.3057e-09	0.549536	7.43675e-08	0.514167	6.62941e-07	-0.341269	0.00159231	-0.328363	0.00244015	0.143367	0.196005	0.339385	0.00169656	-0.37541	0.000470324	-0.210379	0.0562624	-0.136382	0.218919	0.192313	0.0815459	0.0313822	0.77822	-0.101573	0.360873
L2_hg19_chr19_-_17187141	HAUS8	blue	-0.899933	6.18778e-31	0.90264	2.15321e-31	-0.862189	1.21867e-25	0.823081	1.33637e-21	0.707989	7.17088e-14	0.651337	2.60305e-11	0.350452	0.00116214	0.352852	0.00106868	-0.355861	0.000961109	-0.305528	0.00497296	0.279051	0.0106284	0.283956	0.00928141	-0.303043	0.00535624	-0.22269	0.0430199	-0.1594	0.150036	0.0971862	0.38209	0.0126176	0.909862	0.0601412	0.589134
L2_hg19_chr12_+_11802821	ETV6	blue	-0.87267	6.14084e-27	0.931279	2.85316e-37	-0.855933	6.46662e-25	0.712396	4.27404e-14	0.79116	5.6162e-19	0.451481	1.8359e-05	0.572133	1.60147e-08	0.346173	0.00134741	-0.315012	0.00372444	-0.32403	0.00280482	0.390208	0.000265592	0.212462	0.0538124	-0.502895	1.26574e-06	-0.204847	0.0632125	-0.155452	0.160525	0.170302	0.123741	0.0020772	0.98513	0.05782	0.603613
L2_hg19_chr3_-_9440438	SETD5-AS1	blue	-0.892109	1.1138e-29	0.888064	4.5545e-29	-0.827236	5.57034e-22	0.829609	3.34416e-22	0.740413	1.25177e-15	0.650182	2.89798e-11	0.439366	3.24573e-05	0.334331	0.00200748	-0.410908	0.000114004	-0.3096	0.00439738	0.31428	0.00380968	0.113078	0.308755	-0.306425	0.00484083	-0.269612	0.0137068	-0.150808	0.173549	0.0296882	0.789908	0.116699	0.293421	-0.075818	0.495719
L2_hg19_chr5_-_1524291	LPCAT1	blue	-0.873741	4.45886e-27	0.950626	6.40627e-43	-0.839167	3.9419e-23	0.611472	8.23671e-10	0.610674	8.78309e-10	0.591926	3.78151e-09	0.32587	0.0026444	0.558879	3.99646e-08	-0.378015	0.000426135	-0.28622	0.00871158	0.19838	0.072203	0.408211	0.000127688	-0.337445	0.00181041	-0.263895	0.0159246	-0.176626	0.110194	0.373329	0.000508587	0.0135994	0.902881	0.0653114	0.55746
L2_hg19_chr10_-_135089497	ADAM8	blue	-0.92687	3.24322e-36	0.913622	2.10909e-33	-0.834318	1.18604e-22	0.704569	1.06449e-13	0.508534	9.18552e-07	0.664635	7.31594e-12	0.216707	0.0490903	0.620289	4.00034e-10	-0.419443	7.91347e-05	-0.314171	0.00382252	0.14802	0.181731	0.389459	0.000273565	-0.304993	0.00505347	-0.29348	0.00708653	-0.147462	0.183401	0.177579	0.108256	0.0130016	0.907131	-0.083469	0.453124
L2_hg19_chr19_-_54604093	OSCAR	blue	-0.879395	7.82911e-28	0.917557	3.45319e-34	-0.895252	3.586e-30	0.767939	2.4365e-17	0.827486	5.28055e-22	0.412247	0.000107727	0.536216	1.74579e-07	0.282332	0.00970981	-0.292175	0.00735726	-0.282962	0.00954164	0.445075	2.48806e-05	0.188623	0.0876841	-0.385636	0.000317797	-0.20393	0.0644291	-0.15489	0.162062	0.108341	0.32959	0.0738826	0.506816	0.0707384	0.525115
L2_hg19_chr19_+_36393430	HCST	blue	-0.86146	1.48644e-25	0.923303	2.07741e-35	-0.881061	4.61128e-28	0.771078	1.50215e-17	0.848961	3.79399e-24	0.530144	2.54509e-07	0.560876	3.491e-08	0.270476	0.0133961	-0.310463	0.00428333	-0.291657	0.00746729	0.391621	0.000251124	0.106244	0.339093	-0.381232	0.000376835	-0.197694	0.0732153	-0.116892	0.292618	0.146549	0.186161	0.0516063	0.643124	0.0133874	0.904388
L2_hg19_chr2_+_182322112	ITGA4	blue	-0.86866	1.98532e-26	0.913372	2.35856e-33	-0.804753	4.91468e-20	0.698583	2.09714e-13	0.756041	1.42548e-16	0.518398	5.16932e-07	0.581838	7.98671e-09	0.344145	0.0014442	-0.41967	7.83595e-05	-0.394088	0.000227604	0.376971	0.000443371	0.255434	0.0197729	-0.415561	9.35449e-05	-0.285681	0.00884449	-0.111018	0.317711	0.198268	0.0723679	0.0170401	0.878478	0.0715935	0.520106
L2_hg19_chr17_+_73083859	SLC16A5	blue	-0.853551	1.196e-24	0.946944	1.09623e-41	-0.862918	9.98092e-26	0.654385	1.95696e-11	0.743042	8.78182e-16	0.489908	2.59245e-06	0.449461	2.02193e-05	0.422355	6.97114e-05	-0.334851	0.00197331	-0.335803	0.00191201	0.293003	0.00718444	0.283644	0.00936223	-0.252901	0.0210701	-0.172177	0.119598	-0.188919	0.087178	0.361537	0.00078462	-0.015734	0.887729	0.0626312	0.573778
L2_hg19_chr6_+_116692109	DSE	blue	-0.897265	1.70198e-30	0.902851	1.98002e-31	-0.912359	3.70047e-33	0.783985	1.89133e-18	0.793344	3.84428e-19	0.513063	7.07019e-07	0.477714	4.95092e-06	0.307664	0.00466322	-0.308162	0.00459359	-0.300565	0.0057643	0.510539	8.18423e-07	0.0972759	0.381648	-0.352057	0.00109885	-0.209589	0.0572149	-0.201561	0.0676607	0.00767057	0.94513	0.0302203	0.786232	0.0823107	0.459439
L2_hg19_chr4_+_6695606	S100P	blue	-0.940428	1.0504e-39	0.924855	9.36263e-36	-0.871905	7.70641e-27	0.630971	1.6173e-10	0.536342	1.73201e-07	0.357292	0.000913503	0.400942	0.000172487	0.610761	8.72207e-10	-0.406649	0.000136294	-0.330793	0.00225477	0.20797	0.0592083	0.486029	3.19343e-06	-0.316232	0.00358596	-0.248545	0.0234702	-0.159399	0.150039	0.202567	0.0662728	0.0728155	0.51299	0.039908	0.720188
L2_hg19_chr1_+_247579474	NLRP3	blue	-0.905084	8.07729e-32	0.889465	2.81409e-29	-0.854725	8.84545e-25	0.849789	3.08952e-24	0.691962	4.35561e-13	0.708605	6.6742e-14	0.387079	0.000300372	0.358275	0.000882062	-0.36515	0.000688211	-0.307487	0.00468828	0.254094	0.0204502	0.199516	0.0705539	-0.313331	0.00392286	-0.237986	0.0302729	-0.183887	0.0960908	0.0320134	0.773878	0.0468556	0.674023	-0.106724	0.336901
L2_hg19_chr7_+_99970115	PILRA	blue	-0.941317	5.81452e-40	0.876937	1.68538e-27	-0.850591	2.52951e-24	0.835211	9.70858e-23	0.582286	7.73009e-09	0.641299	6.51452e-11	0.22327	0.0424661	0.467571	8.32365e-06	-0.411353	0.000111883	-0.29668	0.00645937	0.20939	0.0574566	0.30616	0.00487958	-0.317483	0.00344887	-0.288114	0.00825893	-0.156211	0.158469	-0.0153495	0.890455	0.098995	0.373251	-0.0849697	0.445014
L2_hg19_chr19_+_16189936	TPM4	blue	-0.923779	1.63003e-35	0.875488	2.62817e-27	-0.838522	4.57352e-23	0.829909	3.13302e-22	0.747958	4.47331e-16	0.387184	0.00029915	0.582895	7.39406e-09	0.326124	0.00262292	-0.447188	2.25223e-05	-0.346531	0.00133093	0.418483	8.24923e-05	0.176359	0.110742	-0.246968	0.0243949	-0.297661	0.00627732	-0.172709	0.11844	-0.0423965	0.703527	0.0583625	0.600215	-0.0176232	0.874352
L2_hg19_chr22_-_50966147	SCO2	blue	-0.903045	1.83331e-31	0.94301	1.83718e-40	-0.875782	2.40303e-27	0.564922	2.64698e-08	0.612602	7.51783e-10	0.443111	2.72777e-05	0.566247	2.41568e-08	0.56531	2.57723e-08	-0.364845	0.000695922	-0.349253	0.00121159	0.328545	0.00242579	0.393876	0.000229542	-0.311239	0.00418301	-0.209104	0.057806	-0.114122	0.30428	0.268513	0.0141109	0.0384754	0.729839	0.111022	0.31769
S2B.minus	C9orf72	blue	-0.904708	9.40912e-32	0.915616	8.52473e-34	-0.837581	5.67405e-23	0.654656	1.90761e-11	0.611964	7.91594e-10	0.450174	1.95428e-05	0.474674	5.79505e-06	0.533476	2.0714e-07	-0.473004	6.31462e-06	-0.304459	0.00513474	0.259607	0.0177855	0.342548	0.00152481	-0.162791	0.141446	-0.370851	0.000557861	-0.238589	0.0298434	0.23515	0.0323599	0.0549297	0.621859	0.0228888	0.837267
L2_hg19_chr16_+_8738242	METTL22	blue	-0.902426	2.34325e-31	0.941475	5.22923e-40	-0.843127	1.55985e-23	0.561563	3.33163e-08	0.514736	6.41279e-07	0.531733	2.30765e-07	0.35824	0.000883179	0.677106	2.09587e-12	-0.433381	4.26705e-05	-0.327962	0.00247202	0.200103	0.0697139	0.462153	1.09129e-05	-0.245893	0.0250428	-0.298107	0.0061959	-0.15382	0.165019	0.353886	0.00103053	-0.0127366	0.909015	-0.00187863	0.986552
L2_hg19_chr17_+_43311527	FMNL1	blue	-0.876795	1.76099e-27	0.944439	6.75788e-41	-0.842328	1.88464e-23	0.587553	5.24543e-09	0.646417	4.09808e-11	0.452199	1.77369e-05	0.467867	8.20022e-06	0.503926	1.19418e-06	-0.380995	0.000380271	-0.331864	0.00217718	0.303404	0.00529899	0.461868	1.10682e-05	-0.308476	0.00455007	-0.232975	0.0340419	-0.165008	0.136031	0.348313	0.00125167	-0.0234052	0.833647	0.186727	0.090977
L2_hg19_chr2_+_74212055	AC073046.25	blue	-0.871058	9.89063e-27	0.952547	1.33366e-43	-0.858291	3.48007e-25	0.605792	1.29635e-09	0.679817	1.58415e-12	0.498036	1.66088e-06	0.544322	1.04325e-07	0.493144	2.17427e-06	-0.379872	0.000396998	-0.341149	0.00159875	0.273096	0.0124907	0.355249	0.000982148	-0.379364	0.000404784	-0.221585	0.0440911	-0.0794949	0.474991	0.346627	0.00132655	-0.0273735	0.805955	0.102301	0.357422
L2_hg19_chr19_-_38916858	RASGRP4	blue	-0.880991	4.71574e-28	0.966569	1.21308e-49	-0.869362	1.62132e-26	0.576652	1.16155e-08	0.594782	3.04586e-09	0.547181	8.67122e-08	0.442417	2.81753e-05	0.597123	2.54678e-09	-0.341526	0.00157851	-0.313699	0.0038786	0.115522	0.298351	0.450352	1.93779e-05	-0.386812	0.000303532	-0.222033	0.0436541	-0.0528794	0.634943	0.394879	0.000220506	0.0203802	0.854896	0.0529733	0.634341
L2_hg19_chr19_+_36392951	HCST	blue	-0.910671	7.74732e-33	0.915542	8.81743e-34	-0.844452	1.13709e-23	0.70912	6.28534e-14	0.567519	2.21182e-08	0.629731	1.79979e-10	0.295611	0.0066633	0.574933	1.31324e-08	-0.420983	7.40115e-05	-0.312149	0.00406805	0.215768	0.0501041	0.335131	0.00195508	-0.223422	0.0423219	-0.296999	0.00639965	-0.16204	0.143316	0.206532	0.0610251	-0.0409901	0.712926	-0.0850638	0.444508
L2_hg19_chr17_-_49198225	SPAG9	blue	-0.896532	2.23656e-30	0.89777	1.40867e-30	-0.838172	4.95602e-23	0.795407	2.67595e-19	0.713384	3.80104e-14	0.465693	9.14782e-06	0.405771	0.000141359	0.405735	0.000141572	-0.406438	0.000137495	-0.277025	0.0112328	0.328862	0.00240097	0.181841	0.0999124	-0.224771	0.0410597	-0.304303	0.00515875	-0.211229	0.0552513	0.111917	0.313783	-0.0373354	0.737549	-0.0987042	0.374664
L2_hg19_chr1_+_28199054	THEMIS2	blue	-0.884599	1.45868e-28	0.957073	2.51634e-45	-0.884873	1.33258e-28	0.589894	4.40537e-09	0.641988	6.12316e-11	0.489378	2.6678e-06	0.54664	8.98139e-08	0.555698	4.94821e-08	-0.315687	0.00364725	-0.323859	0.00282022	0.294542	0.00687262	0.366064	0.000665595	-0.453401	1.67402e-05	-0.195072	0.0771852	-0.15141	0.171819	0.304867	0.00507253	0.0114535	0.918148	-0.0143939	0.897237
L2_hg19_chr17_-_9924679	GAS7	blue	-0.865055	5.52042e-26	0.920058	1.04278e-34	-0.801172	9.50796e-20	0.664584	7.35241e-12	0.749706	3.50583e-16	0.455024	1.54763e-05	0.69433	3.36111e-13	0.381964	0.000366361	-0.458606	1.29977e-05	-0.324873	0.00273025	0.347523	0.00128624	0.243164	0.0267536	-0.328726	0.00241157	-0.327612	0.00250009	-0.170795	0.122641	0.238905	0.0296213	-0.00393535	0.971833	0.0744114	0.503772
L2_hg19_chr1_-_150730444	CTSS	blue	-0.877616	1.36613e-27	0.920478	8.49575e-35	-0.833767	1.34132e-22	0.665342	6.82636e-12	0.726885	7.26977e-15	0.361799	0.000777249	0.571875	1.63082e-08	0.373126	0.000512484	-0.423639	6.58935e-05	-0.317362	0.0034619	0.371196	0.000550752	0.413147	0.000103691	-0.306048	0.00489602	-0.296419	0.00650874	-0.147778	0.182453	0.25636	0.0193161	-0.0059776	0.957227	0.200479	0.0691784
L2_hg19_chr1_+_117544381	CD101	blue	-0.848564	4.18567e-24	0.923888	1.54141e-35	-0.854133	1.03012e-24	0.677043	2.10939e-12	0.817638	4.06528e-21	0.439687	3.19795e-05	0.584438	6.60301e-09	0.293077	0.00716917	-0.387049	0.000300734	-0.332499	0.00213234	0.437596	3.52112e-05	0.237835	0.030381	-0.315339	0.00368685	-0.239766	0.0290211	-0.153341	0.166353	0.268661	0.0140561	3.91711e-05	0.99972	0.123418	0.266312
L2_hg19_chr20_+_49126919	PTPN1	blue	-0.885502	1.08093e-28	0.882227	3.1686e-28	-0.838355	4.75185e-23	0.836905	6.61893e-23	0.820928	2.08474e-21	0.468943	7.76628e-06	0.570709	1.77015e-08	0.255214	0.0198828	-0.338263	0.00176156	-0.292752	0.00723643	0.500159	1.47569e-06	0.0902036	0.417374	-0.36327	0.000736946	-0.199801	0.0701443	-0.215962	0.0498941	-0.00572936	0.959002	0.00558948	0.960002	-0.0700319	0.529271
L2_hg19_chrX_+_48542206	WAS	blue	-0.889897	2.4221e-29	0.964684	1.07879e-48	-0.902989	1.87461e-31	0.606801	1.19677e-09	0.626102	2.45438e-10	0.496068	1.85185e-06	0.456313	1.45377e-05	0.564206	2.78054e-08	-0.300379	0.00579606	-0.286843	0.00856031	0.183409	0.0969736	0.417569	8.58138e-05	-0.420121	7.68427e-05	-0.190907	0.0838436	-0.170182	0.124008	0.321605	0.00302959	0.0136483	0.902533	0.0674162	0.544803
L2_hg19_chr2_-_118771645	CCDC93	blue	-0.856148	6.11359e-25	0.90723	3.34053e-32	-0.842577	1.7767e-23	0.793927	3.47136e-19	0.822516	1.50261e-21	0.507019	1.00173e-06	0.415861	9.23493e-05	0.282326	0.00971129	-0.337036	0.00183523	-0.285335	0.00893067	0.362027	0.00077087	0.116005	0.296321	-0.290501	0.00771781	-0.219926	0.0457417	-0.154328	0.163609	0.163777	0.139018	0.0279787	0.801751	-0.0358709	0.747493
L2_hg19_chr6_-_74233488	EEF1A1	blue	-0.872771	5.95949e-27	0.90967	1.19254e-32	-0.867798	2.54256e-26	0.782994	2.22878e-18	0.808431	2.45967e-20	0.526279	3.22285e-07	0.517488	5.45493e-07	0.302254	0.00548331	-0.374175	0.000492696	-0.289748	0.00788518	0.384022	0.000338369	0.106306	0.338808	-0.338472	0.00174931	-0.235546	0.0320614	-0.187645	0.0893713	0.128795	0.245875	-0.0127369	0.909013	0.00274013	0.980386
L2_hg19_chr1_-_150703054	CTSS	blue	-0.898095	1.24605e-30	0.934375	4.69133e-38	-0.849622	3.22057e-24	0.598411	2.30653e-09	0.610596	8.83869e-10	0.406627	0.000136416	0.53635	1.73117e-07	0.509166	8.85814e-07	-0.435224	3.92438e-05	-0.317656	0.00343029	0.253641	0.0206838	0.537535	1.60698e-07	-0.313087	0.0039524	-0.301244	0.00564978	-0.161699	0.144169	0.299221	0.00599694	0.00368114	0.973652	0.220044	0.0456231
L2_hg19_chr10_-_17271976	VIM-AS1	blue	-0.859138	2.77778e-25	0.906737	4.09996e-32	-0.842016	2.02845e-23	0.801996	8.17857e-20	0.841605	2.23416e-23	0.496095	1.84914e-06	0.519528	4.83425e-07	0.241683	0.0277227	-0.334507	0.00199587	-0.286994	0.00852412	0.319739	0.00321342	0.151241	0.172303	-0.356008	0.000956116	-0.17407	0.115525	-0.0763501	0.492691	0.151367	0.171942	0.0856509	0.441359	0.00801255	0.942688
L2_hg19_chr15_+_65134113	AC069368.3	blue	-0.859418	2.57802e-25	0.941196	6.30544e-40	-0.873742	4.45762e-27	0.660361	1.10779e-11	0.748736	4.01433e-16	0.50452	1.15472e-06	0.46531	9.32508e-06	0.431546	4.63584e-05	-0.305492	0.0049784	-0.275192	0.0118051	0.403779	0.00015351	0.211378	0.0550766	-0.379724	0.000399253	-0.197679	0.0732372	-0.128241	0.247932	0.269273	0.0138305	-0.0428445	0.700542	0.0157474	0.887634
L2_hg19_chr11_+_58345236	ZFP91	blue	-0.890211	2.17161e-29	0.858015	3.74411e-25	-0.835216	9.69822e-23	0.923976	1.47377e-35	0.855289	7.64314e-25	0.547757	8.35241e-08	0.534947	1.88997e-07	0.163099	0.140683	-0.405246	0.000144473	-0.311065	0.00420538	0.465039	9.45218e-06	0.0147826	0.894478	-0.284472	0.0091487	-0.267224	0.0145984	-0.153447	0.166057	-0.0980961	0.377628	0.0657565	0.554772	-0.0283371	0.799265
L2_hg19_chr2_-_9695883	ADAM17	blue	-0.891029	1.63137e-29	0.864696	6.10136e-26	-0.820184	2.42757e-21	0.908732	1.77762e-32	0.819697	2.68058e-21	0.491765	2.34411e-06	0.460296	1.19616e-05	0.218568	0.047131	-0.390004	0.000267745	-0.290389	0.00774257	0.381741	0.000369527	0.0619786	0.577784	-0.345672	0.00137075	-0.244794	0.0257204	-0.184227	0.0954671	-0.0432873	0.697596	0.0641456	0.56453	-0.0984396	0.375952
L2_hg19_chr10_-_36812154	NAMPTL	blue	-0.939568	1.84582e-39	0.920938	6.77833e-35	-0.860699	1.8268e-25	0.618357	4.69538e-10	0.53778	1.5823e-07	0.411045	0.00011335	0.540317	1.34768e-07	0.581266	8.32654e-09	-0.394363	0.000225112	-0.298526	0.00612046	0.235846	0.0318373	0.517947	5.30911e-07	-0.336126	0.00189163	-0.267716	0.0144104	-0.172125	0.11971	0.163769	0.139037	0.0469612	0.673331	0.134112	0.226756
L2_hg19_chr10_-_3824245	KLF6	blue	-0.895269	3.5637e-30	0.902973	1.88695e-31	-0.861004	1.68226e-25	0.775826	7.12265e-18	0.698026	2.23183e-13	0.634865	1.15248e-10	0.478983	4.63393e-06	0.359547	0.00084284	-0.462279	1.08446e-05	-0.396934	0.000202997	0.264534	0.0156622	0.298189	0.00618114	-0.216733	0.0490623	-0.310819	0.00423702	-0.212099	0.0542326	0.11821	0.287171	0.0402806	0.717685	0.108919	0.327003
L2_hg19_chr10_-_27444097	YME1L1	blue	-0.898121	1.23399e-30	0.887791	4.99924e-29	-0.826914	5.96641e-22	0.799293	1.33708e-19	0.710304	5.47074e-14	0.558356	4.14004e-08	0.434038	4.14185e-05	0.37828	0.00042186	-0.459165	1.26457e-05	-0.367132	0.00064005	0.305569	0.00496694	0.146559	0.186127	-0.198902	0.0714423	-0.273187	0.0124601	-0.124088	0.263704	0.0758605	0.495477	0.0424025	0.703487	-0.0378131	0.734316
L2_hg19_chr14_-_103589372	LINC00677	blue	-0.912004	4.32808e-33	0.925818	5.66287e-36	-0.836067	8.00478e-23	0.651692	2.51853e-11	0.517788	5.3593e-07	0.729896	4.95946e-15	0.426109	5.90949e-05	0.631482	1.54732e-10	-0.395339	0.000216467	-0.306298	0.00485937	0.13152	0.235942	0.349083	0.00121874	-0.302905	0.00537836	-0.276036	0.0115386	-0.143915	0.194284	0.204645	0.0634792	0.0197554	0.859298	-0.0782552	0.481927
L2_hg19_chr11_+_64007797	FKBP2	blue	-0.889306	2.97294e-29	0.934392	4.64393e-38	-0.833596	1.39351e-22	0.631858	1.49782e-10	0.641294	6.51722e-11	0.552845	5.98135e-08	0.593259	3.41909e-09	0.54208	1.20454e-07	-0.422138	7.03742e-05	-0.323074	0.00289158	0.277059	0.0112225	0.255763	0.0196098	-0.313001	0.00396288	-0.29518	0.0067469	-0.150933	0.173188	0.230253	0.0362495	-0.0556643	0.6172	-0.0272453	0.806846
L2_hg19_chr19_-_18508431	LRRC25	blue	-0.865077	5.48583e-26	0.960396	1.02732e-46	-0.858558	3.24224e-25	0.558001	4.24008e-08	0.663757	7.97109e-12	0.438924	3.31253e-05	0.504973	1.12542e-06	0.541443	1.25453e-07	-0.353362	0.00104969	-0.300184	0.00582934	0.278892	0.0106747	0.378899	0.000412035	-0.389173	0.000276663	-0.217229	0.048534	-0.102367	0.35711	0.403405	0.000155897	-0.0159729	0.886035	0.0736854	0.507955
L2_hg19_chr11_+_65188935	NEAT1	blue	-0.904549	1.00355e-31	0.921046	6.42742e-35	-0.932055	1.82915e-37	0.772088	1.28372e-17	0.708798	6.52618e-14	0.589836	4.4245e-09	0.488631	2.77746e-06	0.408293	0.000127249	-0.335097	0.00195728	-0.274935	0.0118875	0.274119	0.012152	0.214683	0.0512978	-0.172976	0.117865	-0.241573	0.027796	-0.231928	0.0348776	0.0998776	0.368984	-0.00645897	0.953787	0.0691357	0.534568
L2_hg19_chr19_+_14551088	PKN1	blue	-0.860805	1.77529e-25	0.96169	2.74625e-47	-0.852729	1.47473e-24	0.5798	9.26065e-09	0.643106	5.5365e-11	0.566336	2.40085e-08	0.456416	1.44647e-05	0.5459	9.42217e-08	-0.379746	0.000398914	-0.318689	0.00332121	0.199305	0.0708583	0.398008	0.000194369	-0.384509	0.000332024	-0.234895	0.0325537	-0.0673313	0.545311	0.412123	0.000108298	-0.00540462	0.961324	0.0156192	0.888543
L2_hg19_chr5_+_178977335	RUFY1	blue	-0.881526	3.97192e-28	0.893818	6.04118e-30	-0.823594	1.20117e-21	0.796384	2.2506e-19	0.809906	1.85555e-20	0.395074	0.000218786	0.541903	1.21818e-07	0.297829	0.00624645	-0.420617	7.52009e-05	-0.322726	0.00292374	0.464947	9.49593e-06	0.128652	0.246407	-0.307816	0.00464192	-0.292503	0.00728844	-0.147642	0.182862	0.0846768	0.446591	-0.0615491	0.580428	0.0109114	0.922009
L2_hg19_chr15_+_45007800	B2M	blue	-0.914363	1.50992e-33	0.933827	6.49986e-38	-0.90877	1.74958e-32	0.630264	1.71905e-10	0.645576	4.42505e-11	0.385224	0.000322935	0.529054	2.721e-07	0.494037	2.07056e-06	-0.33844	0.00175119	-0.29922	0.00599704	0.33951	0.0016895	0.431484	4.64869e-05	-0.36768	0.000627276	-0.22346	0.0422855	-0.123255	0.26695	0.18149	0.100581	0.0257294	0.817401	0.224534	0.0412794
L2_hg19_chr14_+_105954136	CRIP1	blue	-0.840464	2.9175e-23	0.902208	2.5536e-31	-0.823669	1.18247e-21	0.769201	2.00796e-17	0.861091	1.64303e-25	0.544218	1.05025e-07	0.550368	7.04226e-08	0.214304	0.0517195	-0.358238	0.000883239	-0.246641	0.0245907	0.419426	7.91944e-05	0.103392	0.35229	-0.319228	0.00326546	-0.266517	0.0148716	-0.153901	0.164793	0.185025	0.0940157	0.00375624	0.973115	0.0805202	0.469296
L2_hg19_chr6_+_31583454	AIF1	blue	-0.881933	3.4846e-28	0.951694	2.6985e-43	-0.885928	9.37835e-29	0.600051	2.03196e-09	0.637778	8.9158e-11	0.514026	6.6844e-07	0.525808	3.31626e-07	0.567757	2.17565e-08	-0.327515	0.00250798	-0.289396	0.0079643	0.253013	0.0210109	0.309507	0.00440994	-0.323678	0.00283655	-0.217867	0.0478611	-0.201667	0.0675125	0.309595	0.00439807	-0.00489907	0.964939	-0.0187304	0.866529
L2_hg19_chr2_+_231280934	SP100	blue	-0.883075	2.40595e-28	0.934158	5.33976e-38	-0.927968	1.79569e-36	0.68371	1.05434e-12	0.764074	4.37409e-17	0.435989	3.78983e-05	0.611173	8.43756e-10	0.386816	0.000303489	-0.295038	0.00677469	-0.305478	0.00498048	0.395241	0.000217325	0.212955	0.0532458	-0.338899	0.00172449	-0.182953	0.0978223	-0.190343	0.0847795	0.153092	0.16705	0.0362247	0.745087	0.129196	0.244398
L2_hg19_chr4_+_106068042	TET2	blue	-0.901798	2.99991e-31	0.944617	5.95498e-41	-0.895809	2.92174e-30	0.664662	7.29649e-12	0.618492	4.64308e-10	0.482567	3.83844e-06	0.433494	4.24529e-05	0.57073	1.76763e-08	-0.309772	0.00437454	-0.250416	0.0224123	0.2536	0.0207049	0.361479	0.000786254	-0.404165	0.00015108	-0.246304	0.0247933	-0.24123	0.0280248	0.217081	0.0486915	-0.0475872	0.669229	-0.00315578	0.977411
L2_hg19_chr9_-_88969324	ZCCHC6	blue	-0.904456	1.04171e-31	0.950037	1.02351e-42	-0.881383	4.15893e-28	0.582147	7.80902e-09	0.567736	2.17872e-08	0.422069	7.05887e-05	0.437698	3.50462e-05	0.636439	1.00353e-10	-0.361681	0.00078057	-0.251498	0.0218189	0.254674	0.0201545	0.43416	4.11896e-05	-0.33953	0.00168836	-0.276047	0.0115351	-0.227676	0.0384487	0.29572	0.00664225	-0.0689613	0.535602	0.0880759	0.428489
L2_hg19_chr2_+_191885282	AC067945.4	blue	-0.92388	1.54793e-35	0.88494	1.30315e-28	-0.845304	9.26658e-24	0.794697	3.03228e-19	0.692821	3.96572e-13	0.467029	8.55427e-06	0.633334	1.31743e-10	0.380873	0.000382062	-0.413773	0.000100968	-0.338635	0.00173981	0.278956	0.0106561	0.218784	0.046908	-0.286591	0.00862137	-0.265218	0.0153856	-0.188984	0.0870679	-0.00847949	0.939354	0.0899391	0.418746	-0.051766	0.642096
L2_hg19_chr6_+_138196843	TNFAIP3	blue	-0.941498	5.15133e-40	0.875041	3.01104e-27	-0.842491	1.81327e-23	0.821819	1.73561e-21	0.563538	2.91103e-08	0.666661	5.99583e-12	0.297376	0.00632962	0.461929	1.10347e-05	-0.421418	7.26232e-05	-0.315469	0.00367205	0.191172	0.0834069	0.381359	0.000374994	-0.295564	0.00667226	-0.28589	0.00879283	-0.150143	0.175475	-0.0225958	0.839322	0.0969078	0.383461	-0.0296008	0.790513
L2_hg19_chr18_+_3448471	TGIF1	blue	-0.870822	1.05966e-26	0.905648	6.41868e-32	-0.866805	3.37232e-26	0.794961	2.89458e-19	0.809997	1.82364e-20	0.560267	3.63836e-08	0.497255	1.73438e-06	0.29124	0.00755684	-0.28287	0.0095659	-0.258828	0.0181432	0.448455	2.12101e-05	0.103309	0.352678	-0.385937	0.000314082	-0.210108	0.0565872	-0.208201	0.0589203	0.0874756	0.431654	-0.0118501	0.915324	0.00556657	0.960166
L2_hg19_chr19_+_54372704	MYADM	blue	-0.879904	6.6655e-28	0.894923	4.04317e-30	-0.850467	2.60868e-24	0.762085	5.88572e-17	0.788384	9.03338e-19	0.373966	0.000496592	0.457395	1.37907e-05	0.32023	0.00316411	-0.377513	0.000434345	-0.336666	0.00185802	0.455184	1.5357e-05	0.150153	0.175448	-0.276653	0.0113468	-0.208616	0.0584055	-0.0861085	0.438914	0.126538	0.254318	0.0208338	0.851702	0.0188255	0.865858
L2_hg19_chr16_+_31371070	ITGAX	blue	-0.89662	2.16473e-30	0.906903	3.82695e-32	-0.852423	1.59392e-24	0.701922	1.43962e-13	0.721296	1.4587e-14	0.29593	0.00660187	0.47608	5.38902e-06	0.376256	0.00045553	-0.418485	8.24852e-05	-0.312466	0.00402859	0.419162	8.01064e-05	0.366479	0.000655565	-0.327117	0.00254035	-0.288589	0.00814859	-0.157499	0.155021	0.162559	0.142019	0.0197454	0.859369	0.145259	0.190107
L2_hg19_chr20_-_5567809	GPCPD1	blue	-0.866292	3.89978e-26	0.92398	1.47062e-35	-0.820289	2.37595e-21	0.658832	1.28293e-11	0.689431	5.72987e-13	0.491149	2.42381e-06	0.470485	7.18188e-06	0.426425	5.82732e-05	-0.403536	0.000155059	-0.289897	0.00785186	0.313046	0.00395743	0.400651	0.000174553	-0.273108	0.0124866	-0.298433	0.00613709	-0.0690963	0.534801	0.309611	0.00439598	-0.0687563	0.536818	0.131679	0.235373
L2_hg19_chr16_+_31382742	ITGAX	blue	-0.892515	9.64165e-30	0.914555	1.38388e-33	-0.866916	3.26826e-26	0.683584	1.06847e-12	0.726501	7.62977e-15	0.320009	0.00318618	0.514752	6.40668e-07	0.36846	0.00060952	-0.385768	0.000316155	-0.302605	0.00542645	0.39175	0.000249841	0.376041	0.000459251	-0.293302	0.00712301	-0.283717	0.00934336	-0.173566	0.116598	0.182034	0.0995486	0.0262318	0.813899	0.21674	0.0490557
L2_hg19_chr1_-_84972259	GNG5	blue	-0.873028	5.51975e-27	0.922587	2.98423e-35	-0.870165	1.28416e-26	0.734037	2.90648e-15	0.807688	2.83248e-20	0.420496	7.55978e-05	0.552964	5.93454e-08	0.329845	0.00232553	-0.264261	0.0157739	-0.205778	0.0619958	0.425746	6.00515e-05	0.161168	0.145509	-0.489068	2.71272e-06	-0.180525	0.102435	-0.122172	0.271207	0.133459	0.229045	0.0525994	0.636739	0.0609002	0.584433
L2_hg19_chr7_+_150786118	AGAP3	blue	-0.894117	5.42107e-30	0.871701	8.18442e-27	-0.832454	1.79479e-22	0.88131	4.2578e-28	0.776834	6.06453e-18	0.607229	1.15682e-09	0.423083	6.75221e-05	0.245114	0.0255213	-0.417797	8.49738e-05	-0.333754	0.0020461	0.378333	0.000421015	0.129111	0.244709	-0.290232	0.00777727	-0.288044	0.00827523	-0.180702	0.102093	-0.016271	0.883924	0.0360798	0.746072	0.0823093	0.459447
L2_hg19_chr6_+_146864968	RAB32	blue	-0.857174	4.67386e-25	0.911442	5.5392e-33	-0.861914	1.31373e-25	0.774828	8.34391e-18	0.83695	6.55193e-23	0.536347	1.73148e-07	0.483803	3.59524e-06	0.275143	0.0118209	-0.289062	0.00804027	-0.339826	0.00167163	0.425923	5.95824e-05	0.0878776	0.429533	-0.421138	7.35134e-05	-0.170816	0.122594	-0.118981	0.284017	0.132749	0.231554	0.0545326	0.624385	-0.00457307	0.967271
L2_hg19_chr6_-_31324175	HLA-B	blue	-0.883312	2.22718e-28	0.922167	3.68443e-35	-0.843705	1.35942e-23	0.671656	3.64607e-12	0.692972	3.90091e-13	0.456935	1.41039e-05	0.487473	2.95584e-06	0.418877	8.10994e-05	-0.395157	0.000218057	-0.291635	0.00747188	0.263117	0.0162494	0.311316	0.00417311	-0.30212	0.00550512	-0.259289	0.0179308	-0.167174	0.130895	0.246455	0.0247022	0.105563	0.342216	0.136128	0.219785
L2_hg19_chr6_+_12011990	HIVEP1	blue	-0.925554	6.50473e-36	0.881229	4.36939e-28	-0.812264	1.17668e-20	0.796294	2.28713e-19	0.563089	3.00187e-08	0.687225	7.26066e-13	0.249359	0.0230045	0.510768	8.07683e-07	-0.417162	8.73286e-05	-0.35838	0.000878766	0.217105	0.0486661	0.29321	0.00714179	-0.304186	0.00517682	-0.275741	0.0116313	-0.14995	0.176038	0.0369797	0.739961	0.0434032	0.696826	-0.150462	0.174549
L2_hg19_chr1_-_154379942	RP11-350G8.5	blue	-0.884164	1.68402e-28	0.867546	2.73223e-26	-0.826003	7.23906e-22	0.899099	8.5158e-31	0.817907	3.85139e-21	0.603679	1.53111e-09	0.513808	6.77002e-07	0.190049	0.0852708	-0.417765	8.50905e-05	-0.311594	0.00413776	0.380883	0.000381921	0.12284	0.268574	-0.302659	0.00541782	-0.28657	0.00862637	-0.149211	0.178202	-0.0280111	0.801526	0.0293737	0.792084	0.00629137	0.954985
L2_hg19_chr5_-_172198197	DUSP1	blue	-0.892689	9.06099e-30	0.946018	2.16982e-41	-0.894203	5.25564e-30	0.691862	4.40306e-13	0.595107	2.97127e-09	0.680487	1.4777e-12	0.344105	0.00144619	0.556872	4.57424e-08	-0.300378	0.00579618	-0.345504	0.00137867	0.0887398	0.425002	0.382814	0.000354552	-0.283438	0.00941607	-0.167178	0.130886	-0.115096	0.300147	0.276457	0.0114074	0.00266358	0.980934	-0.081706	0.462755
L2_hg19_chr4_-_185747121	ACSL1	blue	-0.933535	7.72014e-38	0.930214	5.2063e-37	-0.911661	5.03309e-33	0.675886	2.37475e-12	0.522472	4.05516e-07	0.641006	6.68789e-11	0.387092	0.000300222	0.614924	6.22445e-10	-0.314762	0.00375332	-0.286815	0.00856725	0.15447	0.163217	0.423107	6.74527e-05	-0.351662	0.00111414	-0.20046	0.0692063	-0.121969	0.272008	0.134544	0.225251	0.0605582	0.586549	-0.0313416	0.7785
L2_hg19_chr10_+_112678370	SHOC2	blue	-0.906987	3.696e-32	0.909551	1.25484e-32	-0.875008	3.04142e-27	0.68295	1.14217e-12	0.617335	5.1082e-10	0.60273	1.64936e-09	0.480707	4.23352e-06	0.493715	2.10749e-06	-0.382213	0.000362867	-0.329946	0.00231786	0.334837	0.0019742	0.294189	0.00694312	-0.228981	0.0373214	-0.240527	0.0284997	-0.171558	0.120953	0.141506	0.201934	-0.0256692	0.817821	0.017462	0.875492
L2_hg19_chr4_-_10118422	WDR1	blue	-0.877693	1.33356e-27	0.905111	7.99015e-32	-0.833612	1.38856e-22	0.767317	2.67938e-17	0.755397	1.56397e-16	0.470341	7.23468e-06	0.436225	3.74932e-05	0.358981	0.000860085	-0.278771	0.0107102	-0.31434	0.0038027	0.378573	0.000417184	0.20333	0.0652356	-0.456721	1.42515e-05	-0.134293	0.226122	-0.105793	0.341157	0.126439	0.254694	0.0638023	0.56662	-0.142171	0.199799
L2_hg19_chr2_-_113594354	IL1B	blue	-0.930789	3.76735e-37	0.857391	4.41395e-25	-0.86961	1.50886e-26	0.895262	3.57165e-30	0.712356	4.29455e-14	0.577984	1.05571e-08	0.410247	0.000117227	0.308118	0.00459961	-0.338424	0.00175211	-0.288073	0.00826843	0.428587	5.29318e-05	0.15375	0.165212	-0.362591	0.000755292	-0.238707	0.0297604	-0.169316	0.125962	-0.164044	0.138364	0.0916593	0.409867	-0.0584638	0.599582
L2_hg19_chr4_+_153771807	ARFIP1	blue	-0.947741	6.03505e-42	0.900761	4.49521e-31	-0.83406	1.25649e-22	0.697735	2.30555e-13	0.495651	1.89493e-06	0.514009	6.69107e-07	0.410974	0.000113687	0.638238	8.55975e-11	-0.441334	2.96309e-05	-0.315786	0.00363608	0.166649	0.132127	0.403845	0.000153089	-0.318802	0.00330943	-0.307751	0.00465099	-0.102027	0.358716	0.0941257	0.397328	0.00495546	0.964536	-0.0922056	0.40707
L2_hg19_chr17_-_76732971	CYTH1	blue	-0.898344	1.13449e-30	0.878946	9.01735e-28	-0.879233	8.23839e-28	0.824894	9.14865e-22	0.819309	2.90098e-21	0.382276	0.000361992	0.568574	2.05538e-08	0.243822	0.0263324	-0.327803	0.00248473	-0.308404	0.00456	0.534366	1.95976e-07	0.116785	0.293063	-0.368292	0.000613301	-0.237341	0.030737	-0.185627	0.0929326	-0.0531421	0.633261	0.0481592	0.665488	0.0700216	0.529332
L2_hg19_chrX_-_23802144	RP13-314C10.5	blue	-0.906395	4.72255e-32	0.900648	4.69634e-31	-0.859224	2.71483e-25	0.690938	4.86813e-13	0.66196	9.49297e-12	0.486881	3.05119e-06	0.541409	1.2572e-07	0.432892	4.36258e-05	-0.358323	0.000880567	-0.287673	0.00836258	0.367967	0.000620687	0.316328	0.00357528	-0.347213	0.00130007	-0.227235	0.0388362	-0.10407	0.349122	0.112168	0.312692	0.0420961	0.705531	0.0259215	0.816062
L2_hg19_chr2_-_163175161	IFIH1	blue	-0.925827	5.63424e-36	0.886371	8.08254e-29	-0.85971	2.38383e-25	0.796693	2.13024e-19	0.664421	7.47107e-12	0.532403	2.21386e-07	0.550319	7.06495e-08	0.397649	0.000197218	-0.382134	0.000363972	-0.317551	0.00344159	0.216326	0.0494999	0.238521	0.0298917	-0.368602	0.000606323	-0.242168	0.027402	-0.119466	0.282043	-0.0207959	0.851969	0.141692	0.201335	-0.0415638	0.709086
L2_hg19_chr21_+_30517906	MAP3K7CL	blue	-0.895799	2.933e-30	0.906975	3.71519e-32	-0.8334	1.45546e-22	0.654326	1.96773e-11	0.643743	5.22673e-11	0.316206	0.00358896	0.474242	5.92544e-06	0.48898	2.72563e-06	-0.359305	0.000850164	-0.298696	0.00608997	0.339127	0.00171136	0.393471	0.000233293	-0.305263	0.00501266	-0.250646	0.0222847	-0.162595	0.141931	0.203086	0.0655658	0.107058	0.335383	-0.0370144	0.739726
L2_hg19_chr14_-_94421929	ASB2	blue	-0.874905	3.13848e-27	0.875417	2.68571e-27	-0.821595	1.81756e-21	0.845664	8.49651e-24	0.837391	5.92596e-23	0.554559	5.33852e-08	0.639112	7.92009e-11	0.22228	0.0434148	-0.412685	0.000105745	-0.310813	0.00423779	0.442201	2.84605e-05	0.0291285	0.793781	-0.299893	0.0058795	-0.284663	0.00910006	-0.144273	0.193163	-0.00640026	0.954206	0.0246697	0.824799	-0.0261969	0.814142
L2_hg19_chr2_+_219249961	SLC11A1	blue	-0.887455	5.60421e-29	0.91358	2.1494e-33	-0.865859	4.40537e-26	0.678297	1.85404e-12	0.741512	1.07999e-15	0.317494	0.00344771	0.524499	3.5895e-07	0.36225	0.000764666	-0.358172	0.000885302	-0.275917	0.0115759	0.465595	9.19267e-06	0.343195	0.00149167	-0.3406	0.00162865	-0.25199	0.0215538	-0.17207	0.119831	0.162908	0.141155	0.0333414	0.764764	0.215931	0.0499274
L2_hg19_chr10_+_75670889	PLAU	blue	-0.92223	3.56971e-35	0.908174	2.24989e-32	-0.853669	1.16038e-24	0.74383	7.88964e-16	0.594286	3.16302e-09	0.535963	1.77372e-07	0.361903	0.000774338	0.540127	1.36402e-07	-0.350999	0.00114022	-0.299297	0.00598344	0.221494	0.0441804	0.304035	0.00520022	-0.328485	0.0024305	-0.207363	0.0599698	-0.0720037	0.517712	0.113355	0.307565	0.00826566	0.940881	-0.145115	0.190552
L2_hg19_chr5_+_57787323	GAPT	blue	-0.884063	1.74066e-28	0.934662	3.94958e-38	-0.903669	1.42952e-31	0.626503	2.37196e-10	0.710315	5.46407e-14	0.349828	0.00118764	0.558841	4.00666e-08	0.448792	2.08729e-05	-0.342722	0.00151582	-0.325047	0.00271513	0.345076	0.00139899	0.324389	0.00277283	-0.332398	0.00213942	-0.20312	0.0655191	-0.191988	0.0820735	0.237292	0.0307723	0.0446335	0.688668	0.116514	0.294192
L2_hg19_chr16_-_11679459	LITAF	blue	-0.932051	1.83305e-37	0.923262	2.12091e-35	-0.861491	1.47429e-25	0.645772	4.34661e-11	0.475912	5.43611e-06	0.618938	4.47488e-10	0.387224	0.00029868	0.659779	1.17161e-11	-0.395164	0.000217995	-0.298468	0.00613077	0.107949	0.331355	0.494488	2.02008e-06	-0.313215	0.00393687	-0.273569	0.0123329	-0.0876012	0.430991	0.189982	0.0853829	0.0272007	0.807156	-0.0367595	0.741455
L2_hg19_chr2_+_24149055	UBXN2A	blue	-0.849005	3.75344e-24	0.898803	9.53057e-31	-0.837526	5.7464e-23	0.796462	2.21985e-19	0.845669	8.48516e-24	0.591019	4.0487e-09	0.513216	7.00754e-07	0.232721	0.0342435	-0.359973	0.000830048	-0.296761	0.00644411	0.400925	0.000172605	0.0749737	0.500544	-0.303404	0.00529897	-0.226288	0.039678	-0.1031	0.353658	0.121279	0.274752	0.0732383	0.510539	0.0397817	0.721037
L2_hg19_chr19_+_18284210	IFI30	blue	-0.849116	3.65156e-24	0.88219	3.20712e-28	-0.826663	6.29378e-22	0.802741	7.1322e-20	0.910193	9.52267e-33	0.389742	0.000270526	0.573523	1.45161e-08	0.156356	0.158078	-0.423439	6.64745e-05	-0.310547	0.0042724	0.544512	1.03055e-07	0.0361371	0.745682	-0.303648	0.00526062	-0.289738	0.00788725	-0.147565	0.183091	0.0958882	0.388509	0.0264	0.812727	0.0871292	0.433487
L2_hg19_chr19_-_41859826	TGFB1	blue	-0.855975	6.39613e-25	0.94785	5.55577e-42	-0.864837	5.86632e-26	0.676099	2.32355e-12	0.753054	2.18627e-16	0.470411	7.20894e-06	0.536437	1.72172e-07	0.400247	0.000177454	-0.309347	0.00443144	-0.28258	0.00964321	0.209107	0.0578017	0.294737	0.00683401	-0.373851	0.000498728	-0.199813	0.0701281	-0.117137	0.2916	0.318822	0.00330736	0.00803241	0.942546	0.0345201	0.756701
L2_hg19_chr22_+_44577631	PARVG	blue	-0.874787	3.25261e-27	0.954939	1.72086e-44	-0.92581	5.68448e-36	0.635907	1.05172e-10	0.686712	7.66996e-13	0.535589	1.81566e-07	0.481375	4.08744e-06	0.483212	3.70961e-06	-0.31828	0.00336396	-0.3004	0.00579244	0.264481	0.0156841	0.319623	0.00322513	-0.332071	0.0021625	-0.216015	0.0498356	-0.14036	0.205649	0.295264	0.00673056	-0.0086914	0.937842	0.119976	0.27998
L2_hg19_chr8_-_21771200	DOK2	blue	-0.838147	4.98459e-23	0.925982	5.19295e-36	-0.845232	9.42823e-24	0.687399	7.12738e-13	0.804935	4.75094e-20	0.528157	2.8745e-07	0.55139	6.58446e-08	0.310839	0.00423444	-0.375173	0.000474539	-0.32084	0.0031038	0.361918	0.000773893	0.211271	0.0552023	-0.310511	0.00427705	-0.247961	0.0238089	-0.167242	0.130737	0.28469	0.00909324	0.00562842	0.959724	0.0520682	0.640151
L2_hg19_chr1_+_45273180	BTBD19	blue	-0.890662	1.8551e-29	0.935031	3.16448e-38	-0.841754	2.1575e-23	0.628321	2.03119e-10	0.549604	7.40395e-08	0.729517	5.20517e-15	0.436785	3.6545e-05	0.599835	2.06623e-09	-0.361565	0.000783829	-0.312431	0.00403297	0.159465	0.149869	0.393947	0.000228894	-0.30543	0.00498764	-0.232823	0.0341624	-0.147043	0.184663	0.270226	0.0134853	-0.0349924	0.753477	-0.0241127	0.828694
L2_hg19_chr1_-_160832676	CD244	blue	-0.840562	2.8517e-23	0.890291	2.1117e-29	-0.834953	1.029e-22	0.796952	2.03455e-19	0.905008	8.32993e-32	0.433133	4.31523e-05	0.539443	1.42449e-07	0.16373	0.139133	-0.410265	0.000117141	-0.323253	0.0028752	0.503273	1.23901e-06	0.0769676	0.489188	-0.319226	0.00326566	-0.268735	0.0140284	-0.157577	0.154815	0.133187	0.230005	0.0383153	0.73092	0.08065	0.468578
L2_hg19_chr17_-_10017901	GAS7	blue	-0.847564	5.35184e-24	0.917245	3.99871e-34	-0.779379	4.02567e-18	0.656298	1.63335e-11	0.754504	1.77773e-16	0.474739	5.77571e-06	0.587097	5.42619e-09	0.361325	0.000790635	-0.42518	6.15728e-05	-0.311845	0.00410616	0.341181	0.001597	0.259221	0.017962	-0.349667	0.0011943	-0.292594	0.00726924	-0.176788	0.109862	0.286615	0.00861563	0.00935487	0.933107	0.105207	0.343857
L2_hg19_chrX_-_23761392	ACOT9	blue	-0.877994	1.21454e-27	0.873034	5.51058e-27	-0.813835	8.65488e-21	0.777286	5.64057e-18	0.807188	3.11297e-20	0.359385	0.000847737	0.529607	2.63029e-07	0.26743	0.0145194	-0.413323	0.00010292	-0.36309	0.000741764	0.548189	8.12081e-08	0.125266	0.259163	-0.308482	0.00454925	-0.240435	0.0285621	-0.0421121	0.705424	0.0694872	0.532488	0.040352	0.717205	-0.0506105	0.649554
L2_hg19_chr14_-_73925251	NUMB	blue	-0.880942	4.79007e-28	0.913767	1.97576e-33	-0.808188	2.57596e-20	0.65839	1.33832e-11	0.62857	1.98837e-10	0.42821	5.38296e-05	0.336376	0.00187603	0.523635	3.78151e-07	-0.439529	3.22129e-05	-0.344967	0.00140422	0.286517	0.00863932	0.33506	0.00195968	-0.237468	0.0306453	-0.292241	0.0073434	-0.199566	0.0704817	0.273211	0.0124522	-0.023265	0.834629	-0.0577441	0.604089
L2_hg19_chr1_-_155959874	ARHGEF2	blue	-0.883602	2.02517e-28	0.87729	1.51132e-27	-0.833621	1.38567e-22	0.886501	7.73661e-29	0.800596	1.05587e-19	0.515856	6.00511e-07	0.359799	0.000835231	0.261397	0.0169873	-0.385638	0.000317767	-0.320346	0.0031526	0.393252	0.000235335	0.113477	0.307042	-0.308081	0.00460487	-0.245494	0.0252868	-0.147868	0.182184	0.0189102	0.86526	0.000520741	0.996272	-0.033259	0.765328
L2_hg19_chr11_-_207997	BET1L	blue	-0.880246	5.97946e-28	0.893176	7.61095e-30	-0.82423	1.0516e-21	0.790882	5.89132e-19	0.769747	1.84588e-17	0.482231	3.90703e-06	0.516005	5.95306e-07	0.332005	0.00216713	-0.438199	3.425e-05	-0.287629	0.00837298	0.411471	0.000111328	0.17583	0.111833	-0.310511	0.00427708	-0.294825	0.00681658	-0.159829	0.148929	0.0944745	0.395574	-0.0122706	0.912331	0.00646322	0.953756
L2_hg19_chr1_+_25349163	MIR4425	blue	-0.843411	1.45803e-23	0.921742	4.55455e-35	-0.820392	2.32627e-21	0.724449	9.86901e-15	0.784058	1.86844e-18	0.645615	4.4095e-11	0.552208	6.23877e-08	0.332496	0.00213254	-0.410046	0.000118225	-0.307752	0.00465085	0.368441	0.000609932	0.178212	0.106984	-0.304572	0.00511742	-0.301519	0.00560405	-0.151446	0.171716	0.24031	0.0286478	-0.132422	0.232717	0.0624923	0.574629
L2_hg19_chr9_+_134103531	NUP214	blue	-0.863734	7.96928e-26	0.94452	6.38365e-41	-0.89729	1.6863e-30	0.654899	1.86444e-11	0.722248	1.29708e-14	0.468891	7.78664e-06	0.453432	1.67149e-05	0.429824	5.00858e-05	-0.318975	0.00329148	-0.290137	0.00779833	0.279672	0.010449	0.335154	0.00195363	-0.293182	0.00714759	-0.194639	0.0778574	-0.131899	0.234583	0.31304	0.00395813	-0.00350035	0.974946	0.124369	0.262618
L2_hg19_chr11_+_102188214	BIRC3	blue	-0.929762	6.7043e-37	0.895527	3.24126e-30	-0.866959	3.22857e-26	0.774893	8.25941e-18	0.621581	3.59192e-10	0.628218	2.04922e-10	0.394068	0.000227785	0.467532	8.33991e-06	-0.35746	0.000908067	-0.255418	0.0197812	0.299451	0.00595654	0.264607	0.0156326	-0.437792	3.48958e-05	-0.246405	0.0247327	-0.197892	0.0729221	-0.0361459	0.745623	0.0499105	0.654089	0.043911	0.693455
L2_hg19_chr2_+_69062126	AC097495.2	blue	-0.892152	1.09711e-29	0.857425	4.37433e-25	-0.821679	1.78633e-21	0.877152	1.57719e-27	0.801745	8.56303e-20	0.431992	4.54362e-05	0.448506	2.1158e-05	0.25235	0.0213615	-0.41888	8.10892e-05	-0.312084	0.0040762	0.462247	1.08621e-05	0.0894764	0.421153	-0.298269	0.00616659	-0.281073	0.0100537	-0.143464	0.1957	-0.0539291	0.62823	0.0752273	0.499093	-0.039578	0.722407
S2C.minus	C9orf72	blue	-0.893135	7.72229e-30	0.904175	1.16663e-31	-0.815942	5.70742e-21	0.684664	9.53336e-13	0.69654	2.63329e-13	0.345223	0.00139197	0.518979	4.99443e-07	0.448429	2.12359e-05	-0.423453	6.64346e-05	-0.327073	0.00254397	0.38548	0.000319726	0.249016	0.0232001	-0.304686	0.00510004	-0.285457	0.00890022	-0.153007	0.167289	0.148164	0.181303	0.0313306	0.778576	0.0210241	0.850364
L2_hg19_chr6_-_133079042	VNN2	blue	-0.915017	1.12189e-33	0.947401	7.79457e-42	-0.861179	1.60454e-25	0.541661	1.23717e-07	0.48046	4.289e-06	0.505011	1.12302e-06	0.427368	5.58852e-05	0.703521	1.20011e-13	-0.36128	0.000791938	-0.307536	0.0046813	0.15792	0.153908	0.535956	1.77447e-07	-0.322755	0.00292107	-0.232069	0.0347637	-0.189513	0.0861713	0.309044	0.0044723	0.0375653	0.735992	0.0675359	0.544088
L2_hg19_chr15_+_63414815	LACTB	blue	-0.885307	1.15366e-28	0.88405	1.74826e-28	-0.849965	2.95735e-24	0.762976	5.15538e-17	0.807487	2.9418e-20	0.367148	0.000639667	0.673389	3.06132e-12	0.254115	0.0204393	-0.376516	0.000451085	-0.235856	0.0318292	0.485684	3.25276e-06	0.201445	0.0678216	-0.313057	0.00395612	-0.266929	0.0147119	-0.201304	0.0680191	0.029812	0.789053	0.0174779	0.87538	0.134103	0.226786
L2_hg19_chr11_-_104839289	CASP4	blue	-0.908566	1.90745e-32	0.910267	9.22639e-33	-0.926396	4.17365e-36	0.708365	6.86364e-14	0.726589	7.54595e-15	0.415624	9.32938e-05	0.619888	4.13616e-10	0.381471	0.000373389	-0.314927	0.00373421	-0.284305	0.00919155	0.469498	7.55111e-06	0.258384	0.0183496	-0.32708	0.00254337	-0.226306	0.0396623	-0.226988	0.0390538	0.0329165	0.767677	0.0253091	0.820333	0.219083	0.0466003
L2_hg19_chr11_+_2323256	TSPAN32	blue	-0.844596	1.09862e-23	0.923477	1.90209e-35	-0.842055	2.00962e-23	0.697787	2.29211e-13	0.76222	5.76961e-17	0.629063	1.90601e-10	0.543803	1.07862e-07	0.356096	0.000953153	-0.378261	0.000422174	-0.333896	0.00203656	0.281796	0.00985486	0.171887	0.12023	-0.310651	0.00425889	-0.247885	0.0238536	-0.16126	0.145278	0.259539	0.0178165	0.0353714	0.750894	0.0402707	0.717751
L2_hg19_chr13_+_108922404	TNFSF13B	blue	-0.908116	2.30612e-32	0.921157	6.0855e-35	-0.893501	6.77251e-30	0.637319	9.28585e-11	0.645709	4.37195e-11	0.430735	4.80807e-05	0.611414	8.27502e-10	0.487635	2.93025e-06	-0.347837	0.00127238	-0.292058	0.00738188	0.358185	0.000884901	0.334154	0.00201925	-0.3999	0.000179981	-0.241637	0.0277533	-0.277434	0.0111084	0.114865	0.301123	0.100207	0.3674	0.147165	0.184295
L2_hg19_chr7_+_139529062	TBXAS1	blue	-0.869774	1.43899e-26	0.952852	1.03305e-43	-0.883427	2.14461e-28	0.625507	2.58137e-10	0.68298	1.13852e-12	0.438792	3.33265e-05	0.477921	4.89768e-06	0.502138	1.3208e-06	-0.300995	0.00569154	-0.28154	0.00992484	0.237028	0.0309648	0.346186	0.00134681	-0.455415	1.51859e-05	-0.197203	0.0739451	-0.150054	0.175734	0.312519	0.00402205	0.016715	0.880779	-0.00255059	0.981742
L2_hg19_chr15_+_58448340	RP11-925D8.6	blue	-0.948651	3.01531e-42	0.893129	7.73963e-30	-0.837831	5.35915e-23	0.746492	5.47838e-16	0.485258	3.3275e-06	0.609072	9.98716e-10	0.265933	0.015101	0.573701	1.43337e-08	-0.423425	6.65173e-05	-0.289215	0.00800531	0.103093	0.353692	0.508527	9.18885e-07	-0.322168	0.002976	-0.302671	0.00541583	-0.158905	0.151322	0.0649929	0.559387	0.044879	0.687044	0.04023	0.718024
L2_hg19_chr10_-_30024755	SVIL	blue	-0.891577	1.34485e-29	0.941789	4.23383e-40	-0.880259	5.9543e-28	0.632593	1.4052e-10	0.574999	1.30709e-08	0.595521	2.87895e-09	0.328035	0.00246614	0.594367	3.14359e-09	-0.307974	0.00461979	-0.280386	0.0102458	0.212156	0.0541669	0.402837	0.000159584	-0.330969	0.00224187	-0.184472	0.0950192	-0.188742	0.0874814	0.264798	0.0155551	-0.00778205	0.944334	-0.0112697	0.919457
L2_hg19_chr16_+_28505966	APOBR	blue	-0.888973	3.33496e-29	0.943958	9.49532e-41	-0.91712	4.24089e-34	0.615433	5.97075e-10	0.642027	6.10204e-11	0.461329	1.13672e-05	0.415911	9.21524e-05	0.505311	1.10402e-06	-0.314818	0.00374682	-0.316403	0.00356702	0.302684	0.0054137	0.403739	0.000153766	-0.34786	0.00127139	-0.206894	0.060563	-0.263322	0.016163	0.26426	0.0157742	0.0373214	0.737644	0.184361	0.0952217
L2_hg19_chr19_+_1067180	HMHA1	blue	-0.869785	1.43427e-26	0.962998	6.89568e-48	-0.888021	4.62162e-29	0.58729	5.34885e-09	0.608685	1.03006e-09	0.600077	2.02793e-09	0.415388	9.42391e-05	0.576826	1.14715e-08	-0.319065	0.00328224	-0.310942	0.0042212	0.159812	0.148973	0.408516	0.000126068	-0.370746	0.000560059	-0.196466	0.075054	-0.100393	0.366507	0.391148	0.000255883	-0.0217416	0.845319	0.0422824	0.704288
L2_hg19_chr6_-_13328723	TBC1D7	blue	-0.884332	1.59351e-28	0.880891	4.86932e-28	-0.773534	1.02338e-17	0.827279	5.51936e-22	0.735373	2.44129e-15	0.510134	8.37772e-07	0.425361	6.10813e-05	0.359456	0.000845577	-0.48176	4.00544e-06	-0.314597	0.00377259	0.285229	0.00895719	0.141521	0.201885	-0.324481	0.00276474	-0.362584	0.000755495	-0.0847203	0.446356	0.0888269	0.424546	-0.0333046	0.765015	-0.149225	0.17816
L2_hg19_chr3_+_195634946	AC124944.2	blue	-0.851518	2.00395e-24	0.924297	1.24951e-35	-0.829565	3.37616e-22	0.669812	4.3861e-12	0.704538	1.06831e-13	0.628227	2.04758e-10	0.464553	9.68459e-06	0.437469	3.54162e-05	-0.410121	0.00011785	-0.222014	0.0436731	0.358964	0.000860619	0.230937	0.0356839	-0.326782	0.00256792	-0.343993	0.0014517	-0.182885	0.097949	0.265292	0.0153558	-0.0372866	0.73788	0.0365541	0.742849
L2_hg19_chr7_+_97910997	BRI3	blue	-0.83791	5.26325e-23	0.921926	4.1561e-35	-0.819476	2.80397e-21	0.689594	5.63021e-13	0.837623	5.61939e-23	0.405089	0.000145417	0.578276	1.03377e-08	0.306758	0.00479248	-0.34553	0.00137744	-0.244051	0.0261871	0.436908	3.63388e-05	0.146404	0.1866	-0.408418	0.000126589	-0.239446	0.0292431	-0.108883	0.327164	0.257148	0.0189347	0.00316063	0.977377	0.0448169	0.687455
L2_hg19_chr10_-_101381044	SLC25A28	blue	-0.900746	4.52155e-31	0.857176	4.671e-25	-0.826673	6.28028e-22	0.869589	1.51823e-26	0.74429	7.41023e-16	0.603045	1.60916e-09	0.462705	1.06178e-05	0.251396	0.0218742	-0.429937	4.98318e-05	-0.311437	0.00415774	0.321133	0.0030752	0.161406	0.144907	-0.315056	0.00371936	-0.285937	0.00878124	-0.149085	0.178573	-0.0621439	0.576768	0.14797	0.181879	-0.033641	0.762712
L2_hg19_chr4_-_103422371	AF213884.2	blue	-0.912236	3.9085e-33	0.872656	6.16644e-27	-0.808482	2.43615e-20	0.849375	3.4247e-24	0.638744	8.18388e-11	0.691631	4.51519e-13	0.337293	0.00181958	0.410534	0.00011582	-0.40793	0.000129197	-0.289625	0.00791278	0.207645	0.0596142	0.215461	0.0504392	-0.285853	0.00880202	-0.291591	0.00748131	-0.0914482	0.41095	0.00496348	0.964479	0.0468041	0.674362	-0.1062	0.339292
L2_hg19_chrX_-_70327659	CXorf65	blue	-0.90747	3.0229e-32	0.916012	7.10249e-34	-0.844206	1.20631e-23	0.605022	1.37765e-09	0.565817	2.48861e-08	0.43172	4.59959e-05	0.433912	4.16565e-05	0.545032	9.96591e-08	-0.404432	0.000149424	-0.309526	0.00440734	0.274914	0.0118942	0.513528	6.88144e-07	-0.316538	0.00355202	-0.254381	0.0203034	-0.155091	0.161511	0.220017	0.0456501	0.0702017	0.528271	0.129775	0.242271
L2_hg19_chrX_-_131352197	RAP2C	blue	-0.913899	1.86224e-33	0.910932	6.91793e-33	-0.820248	2.39607e-21	0.677861	1.93931e-12	0.570705	1.77076e-08	0.477403	5.03165e-06	0.373333	0.00050852	0.565834	2.48564e-08	-0.371877	0.000536961	-0.258224	0.0184242	0.197363	0.0737074	0.346311	0.00134103	-0.401909	0.00016579	-0.246539	0.024652	-0.234636	0.0327512	0.155057	0.161605	0.0507388	0.648724	-0.0534474	0.631307
L2_hg19_chr5_+_55290542	CTD-2031P19.3	blue	-0.895193	3.66324e-30	0.843008	1.60451e-23	-0.81875	3.24921e-21	0.926348	4.27938e-36	0.809925	1.84906e-20	0.544413	1.03713e-07	0.49382	2.09539e-06	0.188096	0.0885896	-0.41331	0.000102977	-0.315739	0.00364141	0.395843	0.000212127	0.0341484	0.759241	-0.242567	0.0271411	-0.2716	0.013001	-0.148286	0.180938	-0.112636	0.310663	0.134385	0.225802	-0.0497334	0.655238
L2_hg19_chr11_+_82611941	C11orf82	blue	-0.887837	4.92207e-29	0.926702	3.5471e-36	-0.823742	1.16445e-21	0.663868	7.88541e-12	0.582333	7.7037e-09	0.645931	4.2844e-11	0.395063	0.000218879	0.592479	3.62688e-09	-0.397944	0.00019487	-0.307719	0.00465553	0.213005	0.0531885	0.305206	0.00502128	-0.296297	0.00653175	-0.281725	0.00987431	-0.148455	0.180437	0.244585	0.0258509	-0.064448	0.562692	-0.0837505	0.451596
L2_hg19_chr6_+_31543341	TNF	blue	-0.911337	5.80001e-33	0.846063	7.71425e-24	-0.837722	5.49384e-23	0.938767	3.09576e-39	0.774355	8.99177e-18	0.502617	1.28572e-06	0.425862	5.97448e-05	0.22132	0.044352	-0.381475	0.000373325	-0.291883	0.00741917	0.372284	0.000528867	0.116432	0.294533	-0.31849	0.00334189	-0.260376	0.0174387	-0.171601	0.120858	-0.124852	0.260753	0.087991	0.428935	-0.083271	0.4542
L2_hg19_chr6_+_29894213	HLA-K	blue	-0.882318	3.07641e-28	0.874153	3.93865e-27	-0.848659	4.0883e-24	0.766379	3.0898e-17	0.808555	2.40223e-20	0.381801	0.000368672	0.561527	3.33974e-08	0.250626	0.0222958	-0.345275	0.00138951	-0.320564	0.00313093	0.589874	4.41174e-09	0.122114	0.271438	-0.324045	0.00280349	-0.222519	0.0431836	-0.155323	0.160878	0.0193483	0.862169	0.0652841	0.557625	0.0679777	0.54145
L2_hg19_chr14_+_70078312	KIAA0247	blue	-0.889618	2.66878e-29	0.922539	3.05741e-35	-0.893098	7.82773e-30	0.640646	6.90676e-11	0.602022	1.74315e-09	0.546423	9.10851e-08	0.453878	1.63593e-05	0.545939	9.39882e-08	-0.366757	0.000648907	-0.412844	0.000105035	0.267196	0.0146089	0.347657	0.00128034	-0.0622429	0.57616	-0.200819	0.0686994	-0.170534	0.123222	0.27023	0.013484	-0.0221441	0.842492	-0.0434541	0.696487
L2_hg19_chr6_-_2854945	MIR4645	blue	-0.908209	2.21774e-32	0.861635	1.41744e-25	-0.834449	1.15198e-22	0.873748	4.44982e-27	0.680978	1.40405e-12	0.717056	2.44704e-14	0.36474	0.000698585	0.33766	0.00179744	-0.414897	9.62411e-05	-0.313315	0.00392482	0.272255	0.0127751	0.165149	0.135693	-0.296842	0.00642905	-0.2949	0.00680189	-0.156381	0.158011	-0.0507847	0.648427	0.0601815	0.588883	-0.0975554	0.380276
L2_hg19_chr3_+_171866328	FNDC3B	blue	-0.897045	1.84745e-30	0.836858	6.69046e-23	-0.831072	2.43141e-22	0.922635	2.91202e-35	0.83654	7.19119e-23	0.426572	5.78939e-05	0.432155	4.51033e-05	0.163324	0.14013	-0.403051	0.000158185	-0.306395	0.0048452	0.508698	9.09951e-07	0.0385502	0.729334	-0.302893	0.00538023	-0.262659	0.0164432	-0.147083	0.184542	-0.135157	0.223125	0.107274	0.334404	-0.0340131	0.760166
L2_hg19_chr9_+_272413	DOCK8	blue	-0.907102	3.52387e-32	0.892351	1.02188e-29	-0.827687	5.05815e-22	0.76798	2.42147e-17	0.597931	2.3935e-09	0.701207	1.56101e-13	0.322132	0.00297946	0.490953	2.44978e-06	-0.405972	0.000140185	-0.305808	0.00493136	0.205031	0.0629708	0.245484	0.0252931	-0.29977	0.00590087	-0.289528	0.00793459	-0.144773	0.191609	0.0948626	0.393627	0.00799237	0.942832	-0.0789929	0.477793
L2_hg19_chr17_-_5487828	NLRP1	blue	-0.866835	3.34451e-26	0.961869	2.2786e-47	-0.854436	9.5289e-25	0.572822	1.52544e-08	0.574427	1.36139e-08	0.612867	7.3578e-10	0.43786	3.47869e-05	0.606305	1.24479e-09	-0.343089	0.00149706	-0.305035	0.00504714	0.0904261	0.416221	0.453369	1.67657e-05	-0.386363	0.000308908	-0.221766	0.0439142	-0.0840912	0.449752	0.408236	0.000127554	0.0169753	0.878937	0.0114753	0.917992
L2_hg19_chr11_-_65667858	FOSL1	blue	-0.89043	2.01168e-29	0.877471	1.42898e-27	-0.86406	7.28151e-26	0.831201	2.36386e-22	0.8148	7.15648e-21	0.480013	4.39056e-06	0.550021	7.20461e-08	0.241165	0.0280689	-0.307488	0.00468819	-0.283071	0.00951282	0.522095	4.14797e-07	0.0797733	0.473441	-0.397834	0.000195746	-0.229862	0.0365762	-0.228477	0.0377532	-0.0671815	0.546208	0.0522757	0.638817	0.0717412	0.519243
L2_hg19_chr1_+_207669593	CR1	blue	-0.895913	2.81209e-30	0.948483	3.43073e-42	-0.865332	5.10755e-26	0.52057	4.54349e-07	0.51648	5.78886e-07	0.531571	2.33088e-07	0.494791	1.98675e-06	0.666546	6.06396e-12	-0.355375	0.000977809	-0.280526	0.0102066	0.21111	0.0553917	0.505794	1.07412e-06	-0.346834	0.00131712	-0.223783	0.0419807	-0.169281	0.126043	0.339858	0.00166984	-0.00295163	0.978872	0.115166	0.299852
L2_hg19_chr10_-_65028973	JMJD1C	blue	-0.909415	1.32968e-32	0.927485	2.33146e-36	-0.920475	8.50802e-35	0.662156	9.31418e-12	0.583497	7.0753e-09	0.553048	5.90155e-08	0.421052	7.37894e-05	0.56178	3.28274e-08	-0.307624	0.00466896	-0.267424	0.0145216	0.30155	0.00559899	0.392979	0.000237919	-0.197882	0.0729371	-0.24304	0.0268336	-0.309443	0.00441852	0.161006	0.145921	-0.0518524	0.64154	0.122635	0.269381
L2_hg19_chr1_-_36933733	CSF3R	blue	-0.905428	7.02097e-32	0.940962	7.37345e-40	-0.842333	1.88213e-23	0.525218	3.437e-07	0.490959	2.44893e-06	0.453368	1.67665e-05	0.448021	2.16506e-05	0.660222	1.12269e-11	-0.413166	0.000103606	-0.319063	0.00328241	0.141108	0.203217	0.610228	9.10361e-10	-0.308245	0.00458198	-0.26492	0.0155058	-0.0731191	0.51123	0.361563	0.000783874	0.0329194	0.767656	0.118653	0.285354
L2_hg19_chr22_+_37257047	NCF4	blue	-0.881258	4.32976e-28	0.957997	1.06128e-45	-0.889961	2.36887e-29	0.559484	3.8364e-08	0.621331	3.66765e-10	0.471542	6.80508e-06	0.59601	2.77352e-09	0.575801	1.23445e-08	-0.336499	0.00186834	-0.314243	0.00381401	0.205821	0.0619405	0.389623	0.000271799	-0.369502	0.000586495	-0.204522	0.0636414	-0.108315	0.329709	0.33746	0.0018095	-0.0118175	0.915556	0.0849892	0.444909
L2_hg19_chr1_-_186649554	PTGS2	blue	-0.932701	1.25868e-37	0.860071	2.16392e-25	-0.786042	1.34171e-18	0.837801	5.39573e-23	0.58188	7.96272e-09	0.600989	1.88918e-09	0.324337	0.00277744	0.453357	1.67752e-05	-0.451065	1.8728e-05	-0.392969	0.000238017	0.193283	0.0799912	0.29899	0.00603764	-0.37509	0.000476039	-0.251498	0.0218192	-0.106199	0.3393	-0.030668	0.783142	0.0791329	0.477011	-0.173641	0.116438
L2_hg19_chr2_-_160654718	CD302	blue	-0.855894	6.53196e-25	0.957139	2.36573e-45	-0.879739	7.02305e-28	0.627815	2.12112e-10	0.7004	1.71008e-13	0.495215	1.94095e-06	0.529249	2.68882e-07	0.4786	4.72739e-06	-0.277757	0.011011	-0.259018	0.018055	0.203537	0.0649569	0.347768	0.00127545	-0.350028	0.0011794	-0.173461	0.116822	-0.139547	0.208313	0.3438	0.00146127	0.00341351	0.975567	0.0737973	0.507309
L2_hg19_chr2_-_88927662	EIF2AK3	blue	-0.889981	2.35259e-29	0.894526	4.67417e-30	-0.836252	7.67754e-23	0.824063	1.08904e-21	0.704096	1.12381e-13	0.678236	1.86581e-12	0.409688	0.000120018	0.385762	0.000316236	-0.385942	0.000314019	-0.326852	0.00256214	0.301548	0.00559919	0.175348	0.112834	-0.312136	0.00406962	-0.243548	0.0265068	-0.0861695	0.438589	0.0633014	0.569677	-0.0539323	0.62821	-0.0555553	0.61789
L2_hg19_chr19_-_12904380	HOOK2	blue	-0.922664	2.86998e-35	0.911765	4.8091e-33	-0.886443	7.88943e-29	0.730869	4.37832e-15	0.562938	3.03314e-08	0.692639	4.04533e-13	0.37979	0.000398251	0.546425	9.1073e-08	-0.32152	0.00303775	-0.297658	0.00627771	0.216094	0.0497505	0.344824	0.00141113	-0.342183	0.00154381	-0.225748	0.0401659	-0.218104	0.0476133	0.0579889	0.602554	0.0345949	0.75619	0.017521	0.875075
L2_hg19_chr17_-_56409880	hsa-mir-142	blue	-0.881613	3.86308e-28	0.950891	5.17826e-43	-0.8981	1.24386e-30	0.625733	2.53238e-10	0.660698	1.07244e-11	0.487739	2.9139e-06	0.501469	1.37134e-06	0.501492	1.36962e-06	-0.264822	0.0155455	-0.271888	0.0129014	0.211677	0.0547257	0.376298	0.000454806	-0.435888	3.80746e-05	-0.168835	0.127058	-0.116889	0.292628	0.271744	0.0129509	0.0480238	0.666373	0.129454	0.243447
L2_hg19_chr2_-_128145550	MAP3K2	blue	-0.850724	2.44644e-24	0.94048	1.01506e-39	-0.86149	1.47448e-25	0.592042	3.74853e-09	0.675153	2.55932e-12	0.465171	9.3898e-06	0.420437	7.57939e-05	0.510983	7.97696e-07	-0.406949	0.000134598	-0.288265	0.00822387	0.323607	0.0028429	0.309365	0.004429	-0.221632	0.0440453	-0.303504	0.00528333	-0.190422	0.0846484	0.391801	0.000249339	-0.0864508	0.43709	0.0702208	0.528159
L2_hg19_chr12_-_89746273	DUSP6	blue	-0.85687	5.06146e-25	0.867225	2.99372e-26	-0.740299	1.27107e-15	0.81168	1.318e-20	0.82477	9.39071e-22	0.445073	2.48827e-05	0.618716	4.55795e-10	0.213132	0.0530432	-0.451317	1.8504e-05	-0.354426	0.00101111	0.372326	0.000528032	0.142254	0.199535	-0.42468	6.29445e-05	-0.277906	0.0109664	-0.0633699	0.569258	0.0878227	0.429822	0.062725	0.573203	-0.0703023	0.527679
L2_hg19_chr20_+_35202018	TGIF2	blue	-0.86566	4.65893e-26	0.93132	2.78807e-37	-0.843129	1.55891e-23	0.696869	2.53865e-13	0.668244	5.12654e-12	0.61707	5.22073e-10	0.389259	0.000275732	0.474749	5.77264e-06	-0.248984	0.0232181	-0.297555	0.00629672	0.178781	0.105852	0.282517	0.00966014	-0.403695	0.000154044	-0.143196	0.196545	-0.118771	0.284874	0.247815	0.0238946	0.0436406	0.695249	-0.0906313	0.41516
L2_hg19_chr1_-_153508466	S100A6	blue	-0.85542	7.3896e-25	0.913158	2.59542e-33	-0.893222	7.48556e-30	0.732915	3.36253e-15	0.844253	1.19258e-23	0.408762	0.000124773	0.593836	3.27298e-09	0.277511	0.011085	-0.335817	0.00191116	-0.334464	0.00199872	0.416046	9.16177e-05	0.127461	0.250841	-0.284139	0.00923416	-0.191486	0.0828908	-0.138415	0.212063	0.173211	0.117359	0.0308843	0.781651	0.0639895	0.56548
L2_hg19_chr19_+_6772721	VAV1	blue	-0.892581	9.41753e-30	0.950657	6.24636e-43	-0.913543	2.18454e-33	0.58001	9.12064e-09	0.57108	1.72462e-08	0.523383	3.83916e-07	0.411105	0.000113059	0.621247	3.69356e-10	-0.309832	0.00436647	-0.295288	0.0067259	0.222886	0.0428319	0.400007	0.000179202	-0.369516	0.000586177	-0.223164	0.0425665	-0.174424	0.114773	0.294866	0.00680869	-0.00331578	0.976266	0.0184793	0.868303
L2_hg19_chr20_-_23066960	CD93	blue	-0.871623	8.37551e-27	0.927309	2.56275e-36	-0.902327	2.43645e-31	0.700534	1.68431e-13	0.75226	2.44694e-16	0.501197	1.39246e-06	0.481656	4.02751e-06	0.357953	0.00089227	-0.261673	0.0168668	-0.276236	0.0114762	0.383705	0.000342547	0.275892	0.0115838	-0.374225	0.000491779	-0.166773	0.131834	-0.192494	0.0812549	0.169284	0.126034	0.0122693	0.91234	0.163978	0.138527
L2_hg19_chr12_-_54813243	ITGA5	blue	-0.844941	1.0112e-23	0.907945	2.47792e-32	-0.821583	1.82216e-21	0.665749	6.5592e-12	0.748938	3.90324e-16	0.450039	1.96692e-05	0.44089	3.02471e-05	0.35419	0.00101957	-0.368154	0.000616415	-0.275225	0.0117947	0.370924	0.000556363	0.2781	0.0109086	-0.329933	0.00231885	-0.277349	0.0111342	-0.160011	0.14846	0.278959	0.0106553	0.088713	0.425143	0.0639004	0.566023
L2_hg19_chr16_+_30484071	ITGAL	blue	-0.862024	1.27481e-25	0.954915	1.75785e-44	-0.882077	3.32646e-28	0.625137	2.66344e-10	0.658617	1.30968e-11	0.576202	1.19958e-08	0.48573	3.2449e-06	0.503342	1.23422e-06	-0.344558	0.00142399	-0.349649	0.00119505	0.13774	0.214322	0.377752	0.000430422	-0.368235	0.000614585	-0.220925	0.0447416	-0.217471	0.0482785	0.34596	0.00135729	0.00259304	0.981439	0.073662	0.50809
L2_hg19_chr11_-_58346363	LPXN	blue	-0.872623	6.22847e-27	0.915359	9.59211e-34	-0.835803	8.49638e-23	0.714839	3.19494e-14	0.65953	1.19995e-11	0.693282	3.77083e-13	0.445193	2.47427e-05	0.45995	1.21671e-05	-0.423686	6.57591e-05	-0.306836	0.0047813	0.21876	0.0469323	0.251613	0.0217565	-0.210383	0.0562569	-0.325336	0.00269004	-0.201279	0.0680537	0.20484	0.0632213	-0.0355546	0.749646	0.0437861	0.694283
L2_hg19_chr6_+_29691992	HLA-F	blue	-0.883252	2.27081e-28	0.8762	2.11426e-27	-0.820229	2.40528e-21	0.764182	4.30422e-17	0.773122	1.09178e-17	0.343941	0.00145428	0.555642	4.96668e-08	0.269062	0.0139079	-0.396226	0.00020888	-0.251205	0.0219784	0.41365	0.000101495	0.247673	0.0239776	-0.298403	0.00614243	-0.290501	0.00771785	-0.167087	0.131097	0.0752449	0.498992	0.0708427	0.524503	0.161382	0.144969
L2_hg19_chr7_+_139475830	TBXAS1	blue	-0.870883	1.04107e-26	0.867471	2.79137e-26	-0.826905	5.97788e-22	0.874328	3.73709e-27	0.829809	3.20214e-22	0.612172	7.78356e-10	0.53441	1.95436e-07	0.189401	0.0863614	-0.395093	0.000218623	-0.318728	0.00331714	0.40748	0.000131649	0.0761024	0.494099	-0.302819	0.00539209	-0.266408	0.0149143	-0.145425	0.189596	-0.0199075	0.858226	0.00615676	0.955947	-0.0144496	0.896841
L2_hg19_chr11_-_59436509	PATL1	blue	-0.878649	9.89761e-28	0.925925	5.35209e-36	-0.856153	6.10547e-25	0.672512	3.34505e-12	0.650123	2.91396e-11	0.496027	1.85611e-06	0.493579	2.12322e-06	0.49562	1.89813e-06	-0.395162	0.000218017	-0.295691	0.0066477	0.139488	0.208505	0.280949	0.0100881	-0.271423	0.0130623	-0.278925	0.0106651	-0.224789	0.0410427	0.267004	0.0146831	0.0435364	0.695941	-0.0590848	0.595704
L2_hg19_chr14_+_75743987	FOS	blue	-0.87758	1.38127e-27	0.94483	5.11894e-41	-0.902929	1.92017e-31	0.663715	8.00404e-12	0.634692	1.17003e-10	0.657138	1.50811e-11	0.431092	4.73151e-05	0.52679	3.12426e-07	-0.254267	0.0203619	-0.25935	0.0179029	0.208068	0.0590857	0.304494	0.00512938	-0.319414	0.00324642	-0.181613	0.100346	-0.230463	0.0360749	0.252942	0.0210485	-0.0125368	0.910437	-0.00505901	0.963796
L2_hg19_chr1_+_180124003	QSOX1	blue	-0.850337	2.69544e-24	0.921105	6.245e-35	-0.805606	4.19081e-20	0.662744	8.79713e-12	0.687738	6.87316e-13	0.516081	5.92635e-07	0.40954	0.000120766	0.459632	1.23592e-05	-0.331119	0.00223087	-0.303382	0.00530248	0.298733	0.00608338	0.281518	0.00993087	-0.31444	0.00379086	-0.211376	0.0550786	-0.0944796	0.395548	0.317731	0.00342227	0.016934	0.879228	-0.144506	0.192439
L2_hg19_chr6_-_2838843	SERPINB1	blue	-0.895052	3.85815e-30	0.927944	1.81972e-36	-0.860593	1.87989e-25	0.612969	7.29739e-10	0.608634	1.03426e-09	0.465913	9.04738e-06	0.480809	4.21104e-06	0.507745	9.60986e-07	-0.379852	0.000397308	-0.292699	0.00724755	0.295759	0.00663467	0.459282	1.25734e-05	-0.347609	0.00128246	-0.317439	0.00345367	-0.178181	0.107045	0.233692	0.0334795	-0.0894659	0.421208	0.175054	0.113449
L2_hg19_chr19_-_12777527	MAN2B1	blue	-0.836933	6.57777e-23	0.914836	1.21803e-33	-0.873481	4.82052e-27	0.749531	3.59285e-16	0.852823	1.44007e-24	0.49755	1.70619e-06	0.52224	4.11197e-07	0.252336	0.0213691	-0.304555	0.00512008	-0.308813	0.00450377	0.368364	0.000611679	0.124642	0.261564	-0.330965	0.00224212	-0.153456	0.166031	-0.0594792	0.593247	0.221942	0.0437424	0.0561345	0.614225	0.0129472	0.907518
L2_hg19_chr11_+_63273523	LGALS12	blue	-0.891248	1.51038e-29	0.931513	2.49677e-37	-0.811882	1.26736e-20	0.565064	2.62123e-08	0.498745	1.59674e-06	0.56615	2.43194e-08	0.409714	0.000119886	0.645744	4.35776e-11	-0.386299	0.000309683	-0.267318	0.0145622	0.127155	0.251993	0.534006	2.00423e-07	-0.319426	0.00324522	-0.274765	0.0119421	-0.0459995	0.679651	0.346126	0.00134958	0.0331621	0.765992	0.0136095	0.902809
L2_hg19_chr1_-_19408134	UBR4	blue	-0.841371	2.3603e-23	0.889403	2.87492e-29	-0.802501	7.45362e-20	0.767283	2.69322e-17	0.857918	3.84159e-25	0.404477	0.000149147	0.538035	1.55714e-07	0.213682	0.0524192	-0.361931	0.00077353	-0.143915	0.194283	0.452637	1.73671e-05	0.135875	0.220651	-0.324878	0.00272984	-0.31453	0.00378034	-0.178477	0.106454	0.147476	0.183358	0.0347208	0.755331	0.113437	0.307212
L2_hg19_chr16_-_28505387	CLN3	blue	-0.867527	2.74672e-26	0.941661	4.6153e-40	-0.821039	2.03755e-21	0.527157	3.05536e-07	0.563217	2.97573e-08	0.446806	2.29322e-05	0.362882	0.00074739	0.638303	8.51062e-11	-0.369114	0.000594978	-0.290031	0.00782183	0.258169	0.01845	0.42551	6.06821e-05	-0.31602	0.00360975	-0.265082	0.0154403	-0.152316	0.169239	0.40367	0.000154199	0.00197491	0.985863	0.0303015	0.785672
L2_hg19_chr6_+_29910308	HLA-A	blue	-0.861755	1.37182e-25	0.933123	9.83682e-38	-0.82466	9.6102e-22	0.671993	3.52446e-12	0.670823	3.96409e-12	0.539086	1.45713e-07	0.470954	7.01217e-06	0.475257	5.62342e-06	-0.361471	0.000786498	-0.302363	0.00546556	0.0799364	0.472535	0.300011	0.0058591	-0.347528	0.00128602	-0.199806	0.0701378	-0.0686467	0.537469	0.323642	0.0028398	0.0993699	0.371435	-0.117385	0.290571
L2_hg19_chr13_-_21635724	LATS2	blue	-0.872843	5.83232e-27	0.941433	5.37857e-40	-0.924456	1.15122e-35	0.603586	1.54235e-09	0.650444	2.82836e-11	0.506309	1.04314e-06	0.516677	5.72232e-07	0.515971	5.96496e-07	-0.306815	0.00478432	-0.358775	0.000866455	0.335924	0.00190436	0.342728	0.00151553	-0.190869	0.0839061	-0.163194	0.140449	-0.163063	0.140773	0.298779	0.00607521	-0.0208333	0.851706	0.082489	0.458464
L2_hg19_chr5_+_179246645	SQSTM1	blue	-0.875877	2.33421e-27	0.889418	2.86007e-29	-0.83979	3.41229e-23	0.778538	4.61235e-18	0.776058	6.86415e-18	0.449775	1.99187e-05	0.442716	2.77855e-05	0.333212	0.00208296	-0.414745	9.68658e-05	-0.329078	0.00238421	0.406892	0.000134918	0.0899713	0.418579	-0.322029	0.00298917	-0.283789	0.00932455	-0.0791293	0.477031	0.0826273	0.457708	0.00321536	0.976985	-0.00528924	0.962149
L2_hg19_chr17_-_4642445	CXCL16	blue	-0.901225	3.75329e-31	0.926801	3.3647e-36	-0.857615	4.16095e-25	0.573523	1.45158e-08	0.599132	2.18181e-09	0.327224	0.00253159	0.495133	1.94978e-06	0.579409	9.52645e-09	-0.370375	0.00056782	-0.280585	0.0101899	0.327982	0.00247037	0.362543	0.000756614	-0.346323	0.00134046	-0.258464	0.018312	-0.16723	0.130764	0.248098	0.0237291	0.0209132	0.851144	0.071287	0.521898
L2_hg19_chr2_+_219257524	SLC11A1	blue	-0.892639	9.22303e-30	0.922704	2.81254e-35	-0.855792	6.70895e-25	0.609539	9.62074e-10	0.647119	3.84313e-11	0.35907	0.000857339	0.494184	2.05398e-06	0.474019	5.99388e-06	-0.373698	0.000501615	-0.297387	0.00632762	0.374168	0.000492828	0.424056	6.46972e-05	-0.319205	0.00326784	-0.259628	0.017776	-0.170508	0.12328	0.242216	0.0273705	-0.016606	0.881551	0.189095	0.0868798
L2_hg19_chr5_-_157002782	ADAM19	blue	-0.873988	4.14024e-27	0.867337	2.89954e-26	-0.790013	6.84021e-19	0.758327	1.02323e-16	0.766394	3.08284e-17	0.311266	0.0041796	0.591266	3.97418e-09	0.302434	0.00545413	-0.463332	1.02925e-05	-0.382358	0.00036085	0.407071	0.000133917	0.19513	0.0770947	-0.201446	0.0678202	-0.276294	0.0114582	-0.0858547	0.44027	0.126913	0.252902	0.0148137	0.894257	-0.0868948	0.43473
L2_hg19_chr2_-_191885743	STAT1	blue	-0.917908	2.92607e-34	0.867656	2.64732e-26	-0.841574	2.25062e-23	0.796133	2.35316e-19	0.707749	7.37376e-14	0.405432	0.000143361	0.680209	1.521e-12	0.333451	0.00206659	-0.413051	0.000104116	-0.310676	0.00425566	0.355043	0.000989343	0.22318	0.0425517	-0.308694	0.00452006	-0.288838	0.0080915	-0.147304	0.183875	-0.0396193	0.722129	0.0873765	0.432179	0.0201203	0.856726
L2_hg19_chr8_-_107710297	TAGLN2P1	blue	-0.880797	5.01676e-28	0.93059	4.21598e-37	-0.836683	6.96238e-23	0.645931	4.28433e-11	0.626998	2.27419e-10	0.442159	2.85162e-05	0.446795	2.29446e-05	0.523795	3.74528e-07	-0.384271	0.000335116	-0.342538	0.00152535	0.123339	0.266622	0.371569	0.000543155	-0.397109	0.000201569	-0.234505	0.0328514	-0.0967867	0.384059	0.299064	0.00602464	0.101273	0.3623	-0.0889307	0.424003
L2_hg19_chr5_-_131826464	IRF1	blue	-0.895696	3.04608e-30	0.918656	2.0498e-34	-0.875761	2.4183e-27	0.615036	6.16756e-10	0.617451	5.05977e-10	0.54043	1.33802e-07	0.691324	4.66882e-13	0.507725	9.621e-07	-0.339874	0.00166891	-0.315305	0.00369076	0.303587	0.00527015	0.344096	0.00144662	-0.296224	0.00654572	-0.23122	0.035452	-0.127305	0.251428	0.164883	0.136331	0.0584049	0.59995	0.0673999	0.544901
L2_hg19_chr19_-_52255537	FPR1	blue	-0.855073	8.08305e-25	0.938289	4.20137e-39	-0.835596	8.90343e-23	0.548539	7.93765e-08	0.652534	2.32814e-11	0.40843	0.000126524	0.505227	1.10933e-06	0.531083	2.40211e-07	-0.42068	7.4995e-05	-0.314636	0.00376801	0.312352	0.0040428	0.359404	0.000847171	-0.309518	0.00440846	-0.28887	0.0080841	-0.153846	0.164944	0.386536	0.000306821	0.00559414	0.959969	0.096582	0.38507
L2_hg19_chr2_+_192548452	NABP1	blue	-0.901477	3.40095e-31	0.921201	5.95575e-35	-0.866129	4.08319e-26	0.591124	4.01682e-09	0.625543	2.57336e-10	0.303579	0.00527153	0.538138	1.54703e-07	0.515844	6.00963e-07	-0.361028	0.000799155	-0.33932	0.00170029	0.352157	0.00109501	0.426391	5.83601e-05	-0.331412	0.00220966	-0.215748	0.050126	-0.174867	0.11384	0.21845	0.0472528	0.013036	0.906886	0.167432	0.130292
L2_hg19_chr11_-_64622538	EHD1	blue	-0.907091	3.53907e-32	0.862821	1.02499e-25	-0.842847	1.66698e-23	0.847528	5.39915e-24	0.687355	7.1611e-13	0.572474	1.56342e-08	0.31925	0.00326321	0.321276	0.00306131	-0.365414	0.000681603	-0.297118	0.00637755	0.27187	0.0129075	0.269812	0.0136343	-0.234074	0.0331835	-0.240605	0.0284468	-0.208614	0.0584082	-0.0271148	0.807753	0.12496	0.260339	0.0592362	0.59476
L2_hg19_chr6_-_133035193	VNN1	blue	-0.888334	4.15348e-29	0.903428	1.57424e-31	-0.864695	6.10275e-26	0.683727	1.05249e-12	0.721757	1.3782e-14	0.357998	0.000890839	0.640551	6.96596e-11	0.378402	0.000419902	-0.337485	0.00180797	-0.325265	0.00269623	0.372334	0.00052789	0.27485	0.0119149	-0.324113	0.00279739	-0.217129	0.0486401	-0.183485	0.0968322	0.120465	0.27801	0.114561	0.302412	0.111636	0.315005
L2_hg19_chr19_+_46025728	VASP	blue	-0.890876	1.72126e-29	0.907291	3.25722e-32	-0.816323	5.29032e-21	0.584915	6.37553e-09	0.585879	5.93776e-09	0.334674	0.00198492	0.405478	0.00014309	0.537864	1.57401e-07	-0.435725	3.83592e-05	-0.322987	0.00289964	0.302001	0.00552469	0.487164	3.0053e-06	-0.28819	0.00824125	-0.298545	0.00611698	-0.0541473	0.626839	0.287271	0.00845783	0.0346564	0.75577	0.101932	0.359167
L2_hg19_chr2_-_37899597	CDC42EP3	blue	-0.855683	6.90147e-25	0.92644	4.07693e-36	-0.805868	3.99035e-20	0.701243	1.55467e-13	0.699084	1.98274e-13	0.553562	5.70418e-08	0.491322	2.40119e-06	0.456681	1.42792e-05	-0.339553	0.00168706	-0.253992	0.0205028	0.179556	0.104321	0.221255	0.0444161	-0.329201	0.00237468	-0.203999	0.0643369	-0.222766	0.0429465	0.254892	0.0200447	0.0120625	0.913812	-0.0773661	0.486935
L2_hg19_chr7_+_77199903	PTPN12	blue	-0.898024	1.28016e-30	0.850987	2.29016e-24	-0.824407	1.01326e-21	0.902968	1.89011e-31	0.788803	8.41253e-19	0.511163	7.89422e-07	0.490998	2.44377e-06	0.246018	0.0249666	-0.412604	0.000106111	-0.312691	0.00400092	0.417095	8.7581e-05	0.0477709	0.668026	-0.296267	0.0065375	-0.288281	0.00822012	-0.147174	0.184268	-0.114374	0.303207	0.0447977	0.687582	-0.084646	0.446756
L2_hg19_chr11_+_67815163	TCIRG1	blue	-0.858138	3.6243e-25	0.903524	1.51494e-31	-0.838957	4.13772e-23	0.651858	2.47989e-11	0.750244	3.25118e-16	0.385618	0.000318016	0.51046	8.22182e-07	0.328711	0.00241274	-0.384271	0.000335114	-0.325104	0.00271017	0.39013	0.000266412	0.330608	0.00226843	-0.296305	0.00653027	-0.231969	0.0348441	-0.159129	0.15074	0.25287	0.0210861	0.0700965	0.528891	0.19088	0.0838879
L2_hg19_chr2_+_182322871	ITGA4	blue	-0.856154	6.10473e-25	0.902059	2.70761e-31	-0.811074	1.48195e-20	0.66348	8.18985e-12	0.729287	5.36074e-15	0.482523	3.84735e-06	0.638617	8.27656e-11	0.357952	0.000892294	-0.390773	0.000259714	-0.332704	0.00211804	0.398506	0.000190486	0.308563	0.0045381	-0.351674	0.00111368	-0.263483	0.0160959	-0.0706584	0.525585	0.215332	0.0505812	-0.0337482	0.761978	0.0783147	0.481593
L2_hg19_chr15_-_59981518	BNIP2	blue	-0.857499	4.29062e-25	0.94336	1.44158e-40	-0.89929	7.91683e-31	0.59964	2.09778e-09	0.70799	7.16983e-14	0.452649	1.73574e-05	0.612656	7.485e-10	0.471339	6.87586e-06	-0.303831	0.00523195	-0.22218	0.0435117	0.375153	0.0004749	0.285172	0.00897147	-0.247879	0.0238569	-0.237975	0.0302808	-0.134834	0.22424	0.305086	0.00503938	-0.0699736	0.529616	0.140976	0.203647
L2_hg19_chr11_+_117859098	IL10RA	blue	-0.855364	7.4966e-25	0.875683	2.47666e-27	-0.818383	3.49876e-21	0.791917	4.92666e-19	0.827772	4.96682e-22	0.450693	1.90645e-05	0.46731	8.43373e-06	0.19916	0.0710672	-0.379689	0.000399782	-0.287736	0.00834769	0.466923	8.59967e-06	0.158312	0.152875	-0.30619	0.00487514	-0.281964	0.0098092	-0.149933	0.176086	0.101632	0.360591	0.0247294	0.824382	0.131041	0.237669
L2_hg19_chr2_+_20068647	AC013400.2	blue	-0.83932	3.80505e-23	0.907098	3.52871e-32	-0.838685	4.40468e-23	0.702948	1.28109e-13	0.79415	3.33859e-19	0.40708	0.000133865	0.449902	1.97985e-05	0.321964	0.00299536	-0.363282	0.000736631	-0.291418	0.00751837	0.41636	9.03942e-05	0.201351	0.0679537	-0.316021	0.0036096	-0.271086	0.0131802	-0.161738	0.144073	0.240695	0.0283856	-0.00347113	0.975155	0.0287823	0.796178
L2_hg19_chr17_-_4851824	PFN1	blue	-0.832841	1.64763e-22	0.913333	2.40018e-33	-0.830884	2.53389e-22	0.724916	9.30907e-15	0.829014	3.80278e-22	0.457679	1.3601e-05	0.478715	4.69924e-06	0.27292	0.0125496	-0.347816	0.0012733	-0.286668	0.0086027	0.342637	0.00152023	0.186325	0.0916877	-0.391735	0.000249996	-0.224357	0.0414431	-0.100368	0.366626	0.266034	0.015061	0.029907	0.788397	0.0109737	0.921566
L2_hg19_chr2_+_219181475	PNKD	blue	-0.885427	1.10825e-28	0.856422	5.69188e-25	-0.814373	7.78636e-21	0.80872	2.32799e-20	0.807235	3.08549e-20	0.232396	0.0345017	0.502312	1.30794e-06	0.238052	0.0302251	-0.42007	7.7013e-05	-0.317238	0.00347533	0.511613	7.69147e-07	0.180929	0.101656	-0.297732	0.00626424	-0.280122	0.0103206	-0.142174	0.199792	0.0122063	0.912788	0.0763	0.492975	0.0583528	0.600276
L2_hg19_chr3_-_156877935	CCNL1	blue	-0.889806	2.50044e-29	0.918166	2.58902e-34	-0.899188	8.23293e-31	0.657621	1.44031e-11	0.624589	2.78977e-10	0.655149	1.82098e-11	0.546563	9.02615e-08	0.503416	1.2291e-06	-0.361329	0.000790528	-0.29411	0.00695906	0.342649	0.00151959	0.269129	0.0138832	-0.241024	0.0281636	-0.267796	0.0143803	-0.20074	0.0688097	0.155322	0.160881	-0.0334385	0.764098	0.0722826	0.516087
L2_hg19_chrX_-_100662912	GLA	blue	-0.896996	1.88158e-30	0.859287	2.66949e-25	-0.841746	2.16141e-23	0.867383	2.86223e-26	0.797079	1.98891e-19	0.346444	0.00133493	0.512022	7.51109e-07	0.264519	0.0156685	-0.374748	0.000482197	-0.291337	0.00753596	0.454967	1.55192e-05	0.0842248	0.449029	-0.320594	0.00312803	-0.25655	0.0192238	-0.168388	0.128083	-0.0524926	0.637425	0.0432923	0.697563	-0.129616	0.242853
L2_hg19_chr8_-_22926543	TNFRSF10B	blue	-0.881095	4.5615e-28	0.898324	1.14311e-30	-0.889996	2.34066e-29	0.794132	3.3487e-19	0.741373	1.10035e-15	0.600631	1.94258e-09	0.383071	0.000351056	0.32766	0.00249622	-0.248957	0.0232339	-0.304403	0.00514342	0.337244	0.00182259	0.206207	0.061442	-0.437981	3.45945e-05	-0.142806	0.197779	-0.111774	0.314404	0.0448838	0.687012	0.0582107	0.601165	0.0516517	0.642832
L2_hg19_chr17_-_66287267	SLC16A6	blue	-0.830794	2.58381e-22	0.905924	5.73195e-32	-0.806514	3.5345e-20	0.708336	6.88724e-14	0.783	2.22622e-18	0.527518	2.98879e-07	0.467003	8.56517e-06	0.344099	0.00144648	-0.327819	0.00248342	-0.342807	0.00151149	0.35049	0.00116061	0.115057	0.30031	-0.263466	0.0161029	-0.182464	0.0987378	-0.165709	0.134352	0.254957	0.0200119	0.0308201	0.782094	-0.0544248	0.625071
L2_hg19_chr2_+_97202488	ARID5A	blue	-0.885622	1.03859e-28	0.918619	2.08705e-34	-0.889009	3.29366e-29	0.679392	1.65566e-12	0.715168	3.07159e-14	0.508039	9.44965e-07	0.646516	4.06129e-11	0.417617	8.56334e-05	-0.278757	0.0107142	-0.315264	0.00369546	0.41328	0.000103107	0.227356	0.038729	-0.40262	0.000161019	-0.185179	0.0937379	-0.12962	0.24284	0.105045	0.344603	-0.00998098	0.928641	0.0637639	0.566855
L2_hg19_chrX_-_154029220	MPP1	blue	-0.902768	2.04607e-31	0.866026	4.20361e-26	-0.829697	3.28073e-22	0.871774	8.009e-27	0.697626	2.33363e-13	0.637984	8.75461e-11	0.379298	0.000405808	0.334611	0.00198904	-0.412453	0.000106793	-0.308913	0.00449017	0.272202	0.0127935	0.166995	0.131314	-0.290038	0.00782033	-0.283155	0.00949039	-0.154132	0.164152	-0.0208932	0.851285	-0.00454658	0.967461	-0.059407	0.593696
L2_hg19_chr2_+_70164278	MXD1	blue	-0.909449	1.31068e-32	0.880249	5.97475e-28	-0.824172	1.06458e-21	0.707477	7.61057e-14	0.654488	1.93802e-11	0.26166	0.0168727	0.459322	1.25487e-05	0.414704	9.70352e-05	-0.385918	0.000314312	-0.287515	0.00839994	0.365793	0.000672227	0.399021	0.000186538	-0.306942	0.00476597	-0.27833	0.0108401	-0.153311	0.166438	0.109027	0.326519	-0.00721832	0.948361	0.0783058	0.481643
L2_hg19_chr17_-_73840463	UNC13D	blue	-0.878285	1.10894e-27	0.959607	2.24953e-46	-0.886335	8.17987e-29	0.559254	3.8966e-08	0.557278	4.45132e-08	0.560904	3.48434e-08	0.39247	0.000242797	0.626637	2.34526e-10	-0.335152	0.00195374	-0.281412	0.00996019	0.100446	0.366251	0.473748	6.07807e-06	-0.371993	0.000534633	-0.198234	0.0724182	-0.211343	0.0551175	0.386738	0.000304412	0.0167565	0.880485	0.0998493	0.369121
L2_hg19_chr2_+_152214105	TNFAIP6	blue	-0.943522	1.28792e-40	0.85236	1.61965e-24	-0.845795	8.2305e-24	0.847059	6.05406e-24	0.604042	1.48814e-09	0.559424	3.85199e-08	0.336209	0.00188643	0.419112	8.02801e-05	-0.379953	0.00039577	-0.262238	0.0166228	0.295074	0.00676768	0.251036	0.0220704	-0.411754	0.000110002	-0.294947	0.00679259	-0.17159	0.120882	-0.143845	0.194504	0.137022	0.216744	-0.0413774	0.710333
L2_hg19_chr20_-_23067816	CD93	blue	-0.854502	9.36774e-25	0.893444	6.91266e-30	-0.837492	5.79027e-23	0.758366	1.0174e-16	0.771829	1.33655e-17	0.639374	7.73723e-11	0.50481	1.1359e-06	0.287367	0.0084349	-0.352944	0.00106524	-0.273986	0.0121954	0.420757	7.47458e-05	0.194929	0.0774064	-0.320886	0.0030993	-0.26662	0.0148317	-0.162694	0.141685	0.113501	0.30694	-0.0245956	0.825317	0.0960179	0.387865
L2_hg19_chr14_+_105953222	CRIP1	blue	-0.841205	2.45377e-23	0.876905	1.70191e-27	-0.808765	2.30828e-20	0.780544	3.33154e-18	0.86687	3.31084e-26	0.448907	2.07586e-05	0.519376	4.87801e-07	0.190847	0.0839435	-0.343589	0.00147183	-0.302369	0.00546466	0.516405	5.81464e-07	0.0718747	0.518464	-0.317796	0.00341536	-0.210155	0.0565303	-0.145854	0.188278	0.104614	0.346599	0.0201165	0.856753	0.0369953	0.739855
L2_hg19_chr1_+_203274646	BTG2	blue	-0.909377	1.35144e-32	0.917458	3.61803e-34	-0.880124	6.21546e-28	0.636595	9.89877e-11	0.571416	1.6844e-08	0.457245	1.38921e-05	0.435074	3.9513e-05	0.590369	4.2513e-09	-0.282713	0.00960772	-0.305859	0.00492391	0.35046	0.00116183	0.372116	0.000532196	-0.342173	0.00154434	-0.197884	0.0729343	-0.162463	0.14226	0.160779	0.146497	-0.0203999	0.854757	-0.0941739	0.397085
L2_hg19_chr8_+_126444830	TRIB1	blue	-0.890979	1.65974e-29	0.915138	1.06146e-33	-0.812361	1.15467e-20	0.631991	1.48062e-10	0.615769	5.80891e-10	0.436008	3.78658e-05	0.661575	9.85279e-12	0.515421	6.16058e-07	-0.370629	0.00056248	-0.292485	0.00729214	0.271997	0.0128636	0.396784	0.000204229	-0.323923	0.00281445	-0.270129	0.0135201	-0.166438	0.132624	0.204304	0.0639305	-0.0311426	0.77987	0.012074	0.91373
L2_hg19_chr15_+_58446368	RP11-925D8.6	blue	-0.939289	2.21136e-39	0.880739	5.11079e-28	-0.83228	1.86487e-22	0.748808	3.97452e-16	0.492916	2.20153e-06	0.59949	2.12224e-09	0.252204	0.0214394	0.546038	9.33846e-08	-0.432692	4.4023e-05	-0.279402	0.0105267	0.14628	0.186978	0.486614	3.09506e-06	-0.282976	0.00953772	-0.316934	0.00350844	-0.17809	0.107228	0.0518212	0.64174	0.0574895	0.605688	0.0620403	0.577405
L2_hg19_chr3_+_98482183	ST3GAL6	blue	-0.863134	9.40461e-26	0.890881	1.71808e-29	-0.865468	4.91767e-26	0.817286	4.36374e-21	0.850121	2.84441e-24	0.387827	0.0002917	0.513311	6.96887e-07	0.239395	0.0292788	-0.324496	0.00276335	-0.293144	0.00715535	0.436533	3.69682e-05	0.118353	0.286583	-0.420299	7.62478e-05	-0.215403	0.050503	-0.12116	0.275226	0.0564732	0.612087	0.00711679	0.949086	-0.00661403	0.952679
L2_hg19_chr19_+_7710790	STXBP2	blue	-0.847743	5.12234e-24	0.905913	5.75711e-32	-0.885278	1.16484e-28	0.761643	6.28476e-17	0.829261	3.60552e-22	0.481478	4.06539e-06	0.539376	1.43055e-07	0.259771	0.0177112	-0.390749	0.00025996	-0.300491	0.00577682	0.344359	0.0014337	0.169015	0.126646	-0.226587	0.0394107	-0.258327	0.0183761	-0.140474	0.205276	0.189595	0.0860328	0.0161821	0.884554	0.0992594	0.37197
L2_hg19_chr6_+_41196745	TREML4	blue	-0.925026	8.56776e-36	0.849222	3.5572e-24	-0.827677	5.06949e-22	0.862251	1.1984e-25	0.697452	2.37932e-13	0.46975	7.45512e-06	0.499169	1.5595e-06	0.342831	0.00151025	-0.391053	0.000256849	-0.310829	0.00423575	0.351328	0.00112719	0.103678	0.350953	-0.297191	0.00636388	-0.240522	0.0285031	-0.141402	0.202269	-0.126359	0.254996	0.132448	0.232624	-0.0898724	0.419093
L2_hg19_chr4_+_106066719	TET2	blue	-0.914707	1.29197e-33	0.865516	4.85114e-26	-0.855678	6.90952e-25	0.845645	8.53559e-24	0.649821	2.99652e-11	0.620576	3.90612e-10	0.392508	0.000242427	0.391841	0.000248947	-0.387739	0.000292713	-0.335478	0.00193279	0.312671	0.00400333	0.226471	0.0395147	-0.187891	0.0889439	-0.26358	0.0160556	-0.153012	0.167275	-0.0338698	0.761146	0.00620643	0.955592	-0.0618916	0.578319
L2_hg19_chr17_+_8316489	NDEL1	blue	-0.912163	4.03634e-33	0.931415	2.64016e-37	-0.84422	1.20211e-23	0.561759	3.28727e-08	0.464261	9.82686e-06	0.467696	8.27128e-06	0.333176	0.00208539	0.712652	4.14654e-14	-0.414899	9.62324e-05	-0.327051	0.00254577	0.165945	0.133791	0.539614	1.40916e-07	-0.3168	0.00352312	-0.286657	0.00860526	-0.164802	0.136528	0.302868	0.00538416	-0.0274139	0.805674	0.0287817	0.796182
L2_hg19_chr19_+_18283979	IFI30	blue	-0.839699	3.48528e-23	0.88371	1.95488e-28	-0.822167	1.61512e-21	0.74543	6.34021e-16	0.860114	2.13897e-25	0.442282	2.83536e-05	0.597478	2.47828e-09	0.208158	0.058974	-0.391115	0.000256219	-0.316222	0.00358718	0.516493	5.78465e-07	0.0990775	0.372851	-0.328203	0.00245278	-0.273777	0.0122644	-0.157342	0.155438	0.139952	0.206982	0.0368371	0.740928	0.086135	0.438773
L2_hg19_chr3_+_38207089	OXSR1	blue	-0.884925	1.30957e-28	0.912027	4.2847e-33	-0.820668	2.19877e-21	0.685037	9.16428e-13	0.566288	2.40885e-08	0.672325	3.40867e-12	0.279257	0.0105686	0.552343	6.18328e-08	-0.427258	5.61599e-05	-0.31178	0.00411434	0.139669	0.207911	0.30931	0.00443639	-0.235462	0.0321244	-0.306685	0.00480305	-0.217467	0.0482825	0.236179	0.031589	0.00337441	0.975847	-0.0524993	0.637382
L2_hg19_chr2_+_111878491	BCL2L11	blue	-0.867779	2.55656e-26	0.920834	7.13541e-35	-0.870656	1.11244e-26	0.651871	2.47678e-11	0.687361	7.15617e-13	0.545381	9.74367e-08	0.575749	1.23904e-08	0.423526	6.62226e-05	-0.316318	0.00357639	-0.301509	0.00560566	0.347923	0.00126863	0.301362	0.00563017	-0.349671	0.00119412	-0.242206	0.0273772	-0.144977	0.190978	0.21422	0.0518139	-0.0182164	0.87016	0.156457	0.157805
L2_hg19_chr6_-_32160416	GPSM3	blue	-0.875996	2.25094e-27	0.963328	4.82831e-48	-0.864193	7.01747e-26	0.542934	1.1405e-07	0.545407	9.72756e-08	0.547	8.77372e-08	0.415432	9.40605e-05	0.64948	3.0924e-11	-0.327047	0.00254608	-0.278588	0.0107639	0.0780341	0.48317	0.490901	2.45664e-06	-0.414804	9.66217e-05	-0.229149	0.0371787	-0.193809	0.0791583	0.393729	0.000230897	0.0175993	0.874522	0.0556077	0.617558
L2_hg19_chr17_+_6916771	RNASEK	blue	-0.876666	1.83239e-27	0.856149	6.11197e-25	-0.771642	1.37602e-17	0.819005	3.08526e-21	0.827588	5.16694e-22	0.316303	0.00357816	0.540465	1.33511e-07	0.227573	0.0385388	-0.435975	3.79226e-05	-0.332705	0.00211797	0.499704	1.51367e-06	0.0916871	0.409724	-0.416545	8.96772e-05	-0.285278	0.00894479	-0.0788593	0.478541	-0.00123586	0.991153	0.0480317	0.666321	-0.00284923	0.979605
L2_hg19_chr6_+_29691488	HLA-F	blue	-0.878676	9.81412e-28	0.87367	4.55537e-27	-0.828783	3.99784e-22	0.744167	7.53547e-16	0.770124	1.74137e-17	0.361686	0.000780422	0.583707	6.96688e-09	0.264806	0.015552	-0.409817	0.000119366	-0.274655	0.0119776	0.37752	0.000434236	0.246469	0.0246937	-0.266875	0.0147326	-0.29361	0.00705992	-0.0257505	0.817254	0.0926908	0.404595	0.0936534	0.399712	0.143219	0.196473
L2_hg19_chr1_+_111440430	CD53	blue	-0.877723	1.32115e-27	0.924435	1.16349e-35	-0.839007	4.09016e-23	0.579214	9.66157e-09	0.634192	1.22233e-10	0.399538	0.00018266	0.60406	1.48604e-09	0.48152	4.05644e-06	-0.412234	0.000107788	-0.300807	0.0057233	0.278076	0.0109158	0.477182	5.08968e-06	-0.332639	0.00212256	-0.286414	0.00866443	-0.166187	0.133216	0.287477	0.0084089	0.0533288	0.632066	0.217862	0.0478667
L2_hg19_chr4_-_103682124	MANBA	blue	-0.855934	6.46486e-25	0.945736	2.66429e-41	-0.907239	3.32874e-32	0.63106	1.6049e-10	0.646044	4.24008e-11	0.592497	3.62207e-09	0.368937	0.000598875	0.527064	3.0726e-07	-0.335336	0.00194186	-0.292666	0.00725437	0.22645	0.0395328	0.337868	0.00178502	-0.207587	0.0596872	-0.212199	0.0541163	-0.144099	0.193709	0.358036	0.000889611	-0.0475592	0.669412	0.00407272	0.97085
L2_hg19_chr1_+_113162453	CAPZA1	blue	-0.875172	2.89355e-27	0.910157	9.67466e-33	-0.840677	2.77593e-23	0.634582	1.1814e-10	0.680288	1.50862e-12	0.288575	0.00815182	0.491051	2.43673e-06	0.4798	4.44001e-06	-0.367828	0.000623862	-0.319666	0.00322076	0.4273	5.60536e-05	0.298314	0.00615848	-0.312097	0.00407453	-0.252877	0.0210823	-0.203202	0.0654085	0.230071	0.0364009	0.0155223	0.88923	-0.0365762	0.742699
L2_hg19_chr2_-_208394704	AC007879.5	blue	-0.898497	1.07065e-30	0.913566	2.16225e-33	-0.845306	9.263e-24	0.6772	2.07559e-12	0.538386	1.523e-07	0.622137	3.4286e-10	0.330553	0.00227247	0.58572	6.00802e-09	-0.378858	0.000412679	-0.322841	0.00291313	0.111951	0.313633	0.400698	0.000174212	-0.319686	0.00321873	-0.237165	0.0308648	-0.19764	0.0732948	0.228306	0.0379006	0.0130287	0.906938	-0.0925565	0.405279
L2_hg19_chr19_-_4831723	TICAM1	blue	-0.862428	1.1417e-25	0.8526	1.52402e-24	-0.750717	3.04258e-16	0.878721	9.67659e-28	0.795416	2.67136e-19	0.53825	1.53612e-07	0.441072	2.99928e-05	0.218357	0.0473499	-0.43844	3.38719e-05	-0.289364	0.0079717	0.339142	0.00171046	0.0768441	0.489887	-0.367302	0.000636059	-0.308913	0.00449023	-0.147934	0.181989	0.0285747	0.797617	0.0712365	0.522194	-0.137469	0.215233
L2_hg19_chr19_+_39901629	PLEKHG2	blue	-0.866053	4.17197e-26	0.933558	7.61997e-38	-0.871002	1.0054e-26	0.612111	7.82209e-10	0.633928	1.25094e-10	0.616328	5.54868e-10	0.547216	8.65172e-08	0.498547	1.61442e-06	-0.347529	0.00128597	-0.376503	0.000451291	0.245358	0.0253708	0.373263	0.000509855	-0.197386	0.0736731	-0.194341	0.0783223	-0.12632	0.255143	0.290305	0.0077611	0.0274304	0.805559	0.0490178	0.659889
L2_hg19_chrX_+_41193414	DDX3X	blue	-0.894925	4.041e-30	0.886117	8.80198e-29	-0.843521	1.4204e-23	0.723561	1.10228e-14	0.675325	2.51486e-12	0.399878	0.000180147	0.481065	4.15465e-06	0.454223	1.60882e-05	-0.353689	0.00103771	-0.341071	0.00160297	0.441498	2.94054e-05	0.182451	0.0987621	-0.330157	0.00230205	-0.218621	0.0470756	-0.239579	0.0291508	0.0759367	0.495043	-0.00268543	0.980777	-0.171105	0.121952
L2_hg19_chr3_+_10206602	IRAK2	blue	-0.888993	3.31183e-29	0.863354	8.8509e-26	-0.83994	3.29586e-23	0.889188	3.09696e-29	0.743602	8.13897e-16	0.578789	9.96245e-09	0.366769	0.000648622	0.292446	0.00730031	-0.386256	0.000310198	-0.349254	0.00121153	0.278431	0.0108104	0.113497	0.306957	-0.302115	0.00550604	-0.243755	0.0263749	-0.144204	0.193381	-0.0114062	0.918485	0.0973003	0.381529	-0.170119	0.124149
L2_hg19_chr12_-_110888129	ARPC3	blue	-0.857489	4.30134e-25	0.916459	5.77235e-34	-0.779526	3.93091e-18	0.584062	6.78784e-09	0.654414	1.95155e-11	0.44747	2.22233e-05	0.520947	4.4425e-07	0.50139	1.37743e-06	-0.400616	0.000174801	-0.222141	0.0435494	0.385013	0.000325597	0.325337	0.00269001	-0.46707	8.53638e-06	-0.305071	0.00504161	-0.123261	0.266927	0.287313	0.00844792	-0.00807608	0.942234	-0.0268044	0.809912
L2_hg19_chr7_-_143078055	AC093673.5	blue	-0.854286	9.90249e-25	0.879536	7.48689e-28	-0.807069	3.18396e-20	0.740362	1.26044e-15	0.781286	2.95118e-18	0.425874	5.97123e-05	0.50363	1.2143e-06	0.298468	0.00613084	-0.510491	8.2071e-07	-0.442873	2.75829e-05	0.37578	0.000463801	0.142242	0.199574	-0.172765	0.11832	-0.3178	0.00341491	-0.124214	0.263217	0.189115	0.0868458	0.0629112	0.572063	-0.0124098	0.91134
L2_hg19_chr7_+_106505782	PIK3CG	blue	-0.861955	1.29915e-25	0.956989	2.71777e-45	-0.856772	5.19336e-25	0.589599	4.50357e-09	0.610529	8.8862e-10	0.537225	1.63863e-07	0.424152	6.44245e-05	0.574681	1.33699e-08	-0.339435	0.00169373	-0.284231	0.00921035	0.125818	0.257054	0.426741	5.74616e-05	-0.438294	3.41006e-05	-0.254271	0.0203597	-0.147703	0.18268	0.380173	0.000392456	-0.0316987	0.776042	0.0178929	0.872446
L2_hg19_chr16_-_21663928	IGSF6	blue	-0.875849	2.35454e-27	0.911533	5.32376e-33	-0.859019	2.86761e-25	0.706816	8.21658e-14	0.735413	2.42853e-15	0.366014	0.000666817	0.613388	7.05353e-10	0.374701	0.000483061	-0.343227	0.00149005	-0.297219	0.00635874	0.225012	0.0408381	0.27642	0.0114189	-0.372267	0.000529193	-0.232609	0.0343322	-0.159678	0.149319	0.16449	0.137281	0.0842147	0.449084	0.0526247	0.636577
L2_hg19_chr19_+_1248328	MIDN	blue	-0.870601	1.13052e-26	0.938037	4.93033e-39	-0.797047	2.00027e-19	0.567555	2.2064e-08	0.533262	2.09912e-07	0.582808	7.44102e-09	0.391871	0.000248651	0.661246	1.01714e-11	-0.397988	0.000194526	-0.31205	0.00408039	0.193446	0.0797327	0.420868	7.4385e-05	-0.343186	0.00149212	-0.274402	0.0120597	-0.166924	0.131481	0.375329	0.000471766	-0.0380573	0.732664	-0.0737369	0.507657
L2_hg19_chr19_-_36233349	IGFLR1	blue	-0.852808	1.44542e-24	0.924054	1.41586e-35	-0.90373	1.395e-31	0.678873	1.74687e-12	0.800349	1.10436e-19	0.424288	6.40421e-05	0.628886	1.93523e-10	0.319734	0.00321396	-0.262036	0.0167096	-0.296031	0.00658249	0.419586	7.86477e-05	0.22366	0.0420968	-0.375623	0.000466569	-0.196081	0.0756371	-0.228648	0.0376067	0.186072	0.0921373	0.0317613	0.775612	0.130727	0.238806
L2_hg19_chr11_+_10328557	AMPD3	blue	-0.900047	5.92333e-31	0.882483	2.91641e-28	-0.894384	4.92113e-30	0.784614	1.70342e-18	0.771541	1.39793e-17	0.366547	0.000653923	0.526682	3.14498e-07	0.292606	0.00726679	-0.30225	0.00548397	-0.277276	0.0111562	0.43386	4.17543e-05	0.185979	0.0923031	-0.383162	0.00034982	-0.222836	0.0428796	-0.201288	0.0680408	-0.0373488	0.737459	0.0813239	0.464857	0.14927	0.178028
L2_hg19_chr19_+_48832615	EMP3	blue	-0.864336	6.74568e-26	0.869968	1.3599e-26	-0.824557	9.81984e-22	0.753272	2.11956e-16	0.815774	5.90038e-21	0.283127	0.00949798	0.492959	2.1964e-06	0.22761	0.038506	-0.386974	0.000301619	-0.30174	0.00556745	0.47695	5.15133e-06	0.197994	0.0727709	-0.286859	0.00855646	-0.242273	0.0273329	-0.157658	0.154601	0.112465	0.311405	0.0877867	0.430012	0.152637	0.168331
L2_hg19_chr5_+_140090898	VTRNA1-1	blue	-0.905568	6.63135e-32	0.847817	5.02974e-24	-0.852044	1.75449e-24	0.88044	5.62239e-28	0.805265	4.46711e-20	0.367053	0.000641894	0.537481	1.61243e-07	0.226638	0.0393653	-0.379049	0.000409681	-0.304687	0.00509992	0.47862	4.7226e-06	0.0593449	0.594083	-0.31128	0.0041778	-0.231811	0.0349715	-0.163265	0.140275	-0.121688	0.273126	0.0711319	0.522807	-0.00946486	0.932323
L2_hg19_chr19_-_54726878	LILRB3	blue	-0.870655	1.11306e-26	0.906773	4.03871e-32	-0.826796	6.11782e-22	0.597112	2.54903e-09	0.692606	4.06e-13	0.301638	0.00558443	0.615342	6.01553e-10	0.43228	4.48492e-05	-0.409236	0.000122316	-0.286959	0.00853247	0.402898	0.000159185	0.299618	0.00592733	-0.292754	0.00723592	-0.294459	0.00688928	-0.149535	0.177249	0.24931	0.0230326	0.0803164	0.470425	0.135211	0.222939
L2_hg19_chr21_+_34602254	IFNAR2	blue	-0.856342	5.81284e-25	0.900401	5.16691e-31	-0.844581	1.10261e-23	0.688208	6.53529e-13	0.776262	6.64404e-18	0.410895	0.000114068	0.710719	5.2104e-14	0.328537	0.00242637	-0.374349	0.000489488	-0.286205	0.00871536	0.443426	2.6879e-05	0.187723	0.0892359	-0.297229	0.00635684	-0.280922	0.0100958	-0.157691	0.154514	0.155616	0.160079	0.00921301	0.934119	0.0882419	0.427615
L2_hg19_chr15_-_51057902	SPPL2A	blue	-0.844748	1.0593e-23	0.894948	4.00711e-30	-0.850511	2.58009e-24	0.709587	5.95084e-14	0.805926	3.94762e-20	0.429768	5.02114e-05	0.563201	2.97894e-08	0.296784	0.00643983	-0.278343	0.0108362	-0.311046	0.00420772	0.516115	5.91459e-07	0.142973	0.19725	-0.296714	0.006453	-0.1315	0.236016	-0.0717973	0.518916	0.170555	0.123174	0.0275878	0.804465	-0.0200038	0.857547
L2_hg19_chr8_+_103991117	KB-1507C5.4	blue	-0.925876	5.49145e-36	0.849266	3.51879e-24	-0.849542	3.28556e-24	0.89131	1.47747e-29	0.643824	5.18842e-11	0.624975	2.70023e-10	0.335923	0.00190446	0.36736	0.000634708	-0.376323	0.000454379	-0.313346	0.00392106	0.24425	0.0260614	0.20267	0.0661314	-0.307201	0.00472898	-0.232246	0.0346222	-0.0933359	0.401319	-0.121744	0.272903	0.121069	0.275589	-0.152422	0.168938
L2_hg19_chr9_+_93564100	SYK	blue	-0.849996	2.93438e-24	0.937791	5.76068e-39	-0.886013	9.11482e-29	0.672746	3.26707e-12	0.732445	3.57368e-15	0.493901	2.08605e-06	0.466408	8.8252e-06	0.397478	0.000198588	-0.319638	0.00322368	-0.289668	0.00790308	0.189229	0.0866515	0.304025	0.0052018	-0.3809	0.00038167	-0.209916	0.0568185	-0.136489	0.218554	0.299015	0.00603323	0.0305545	0.783925	0.120777	0.27676
L2_hg19_chr1_-_45273022	TCTEX1D4	blue	-0.869657	1.4887e-26	0.928524	1.32667e-36	-0.87531	2.77526e-27	0.661881	9.56556e-12	0.661439	9.98343e-12	0.567335	2.24033e-08	0.483222	3.70758e-06	0.497955	1.66834e-06	-0.17057	0.123142	-0.314431	0.003792	0.263474	0.0160998	0.260311	0.017468	-0.303702	0.00525213	0.00712304	0.949041	-0.148205	0.181179	0.239014	0.0295447	-0.0250702	0.822001	-0.0344995	0.756842
L2_hg19_chr4_-_84255997	HPSE	blue	-0.843282	1.50331e-23	0.893499	6.77637e-30	-0.849183	3.59161e-24	0.739825	1.3543e-15	0.849839	3.0516e-24	0.3479	0.00126962	0.484565	3.45258e-06	0.25224	0.0214198	-0.376963	0.000443503	-0.317816	0.00341314	0.498486	1.61988e-06	0.100313	0.366891	-0.343194	0.00149174	-0.245768	0.025119	-0.156387	0.157995	0.168698	0.127371	0.00519448	0.962827	0.0414549	0.709815
L2_hg19_chr8_-_141552217	AGO2	blue	-0.860485	1.93552e-25	0.883431	2.14181e-28	-0.814401	7.74271e-21	0.753177	2.14832e-16	0.764772	3.93902e-17	0.377817	0.000429364	0.444496	2.55664e-05	0.320365	0.00315062	-0.392504	0.000242465	-0.291136	0.00757936	0.409445	0.000121249	0.210863	0.0556848	-0.295119	0.00675888	-0.272694	0.0126261	-0.154418	0.163362	0.159173	0.150625	-0.014313	0.897811	0.0281274	0.800719
L2_hg19_chr10_-_106098198	ITPRIP	blue	-0.895878	2.8484e-30	0.943906	9.8472e-41	-0.876229	2.09576e-27	0.621678	3.56286e-10	0.509879	8.50178e-07	0.683886	1.03502e-12	0.345293	0.00138867	0.652184	2.40557e-11	-0.29451	0.00687897	-0.282626	0.00963087	0.104108	0.348947	0.460132	1.20584e-05	-0.389996	0.000267822	-0.197621	0.0733238	-0.226646	0.0393577	0.26207	0.016695	-0.0301847	0.786478	0.00276941	0.980176
L2_hg19_chr2_+_145275284	ZEB2-AS1	blue	-0.86282	1.02519e-25	0.887631	5.27952e-29	-0.817051	4.57396e-21	0.826361	6.7113e-22	0.770054	1.76044e-17	0.67925	1.68005e-12	0.485765	3.23888e-06	0.301862	0.00554743	-0.356881	0.000926952	-0.321328	0.00305626	0.328366	0.00243988	0.0917992	0.409149	-0.440031	3.14744e-05	-0.262535	0.016496	-0.147393	0.18361	0.0379207	0.733587	-0.0251411	0.821506	-0.0391688	0.725162
[truncated: 25,315 more rows]
